# Supplementary material for: Proteome changes during in vitro culture adaptation of Toxoplasma gondii archetypal II and III field isolates
Source: Front Cell Infect Microbiol. 2025 Sep 16;15:1633384. doi: 10.3389/fcimb.2025.1633384 (PMC12479500; doi:10.3389/fcimb.2025.1633384)
Supplement: Supplementary Table 1 — Data on sample collection of T. gondii Type II and Type III canonical isolates for proteomic analyses and cyst detection. [file Table1.xlsx]

## Sheet: Sample collection
Isolate	Passage Number	Multiplicity of infection (MOI) T. gondii:Vero cells	Time of collection: days post-inoculation (d.p.i.)	Parasite egression (monolayer lysis, %)	Cyst counting per 107 zoites	Cyst detection - DBL staining (*)
TgShSp1*	P10	6:1	7	25	NA	+
TgShSp1	P11	6:1	4	5	NA
TgShSp1	P12	6:1	3	50	0
TgShSp1*	P50	3:1	3	5	0	-
TgShSp1	P52	18:1	3	50	0
TgShSp1	P53	6:1	1	50	0
TgShSp2*	P10	3:1	4	25	1.8x105	+
TgShSp2	P11	0.25:1	10	25	NA
TgShSp2	P16	2:1	7	50	NA
TgShSp2	P50	4:1	2	5	0
TgShSp2*	P51	6:1	2	5	0	-
TgShSp2	P52	1:1	7	50	0
TgShSp3*	P10	4:1	5	5	0.66x105	+
TgShSp3*	P13	1.5:1	7	5	NA
TgShSp3	P15	10:1	2	5	0
TgShSp3*	P51	6:1	2	75	NA	-
TgShSp3*	P51	6:1	2	5	0	-
TgShSp3	P50	6:1	2	5	NA
TgShSp16*	P10	7:1	2	5	0	-
TgShSp16	P11	1:1	5	5	NA	-
TgShSp16	P13	10:1	3	5	NA
TgShSp16	P50	8:1	2	0	NA
TgShSp16	P51	8:1	2	0	NA
TgShSp16	P52	4:1	4	50	NA
TgShSp24*	P10	5:1	3	10	3.0x105	+
TgShSp24	P11	5:1	3	5	NA
TgShSp24	P12	1:1	8	25	NA	+
TgShSp24	P51	2.5:1	3	10	NA
TgShSp24	P52	2:1	3	50	NA
TgShSp24*	P53	6:1	2	5	NA	-
TgPigSp1*	P10	6:1	3	50	NA	-
TgPigSP1	P12	10:1	2	5	NA
TgPigSP1	P12	8:1	2	20	NA
TgPigSP1	P50	2:1	3	80	NA
TgPigSP1	P51	7:1	3	5	NA
TgPigSP1*	P52	4.5:1	2	5	NA	-
	* Samples evaluated by DBL-staining.
