# Supplementary material for: Proteome changes during in vitro culture adaptation of Toxoplasma gondii archetypal II and III field isolates
Source: Front Cell Infect Microbiol. 2025 Sep 16;15:1633384. doi: 10.3389/fcimb.2025.1633384 (PMC12479500; doi:10.3389/fcimb.2025.1633384)
Supplement: Supplementary Table 2 — Full proteome dataset of the six Type II and Type III canonical T. gondii strains. [file Table2.xlsx]

## Sheet: total proteins
Leading_Protein	GN	Protein IDs	Majority protein IDs	Fasta headers	Number of proteins	Razor + unique peptides	Sequence coverage [%]	Mol. weight [kDa]	Sequence length	Q-value	Score	Num Ident byMSMS//byMatch Sp1_L	Num Ident byMSMS//byMatch Sp1_H	Num Ident byMSMS//byMatch Sp2_L	Num Ident byMSMS//byMatch Sp2_H	Num Ident byMSMS//byMatch Sp3_L	Num Ident byMSMS//byMatch Sp3_H	Num Ident byMSMS//byMatch Sp16_L	Num Ident byMSMS//byMatch Sp16_H	Num Ident byMSMS//byMatch Sp24_L	Num Ident byMSMS//byMatch Sp24_H	Num Ident byMSMS//byMatch PigSp1_L	Num Ident byMSMS//byMatch PigSp1_H	Intensity	iBAQ peptides	MS/MS count	Only identified by site	Potential contaminant	Taxonomy IDs	iBAQ	iBAQ Sp1_1L1	iBAQ Sp1_1L2	iBAQ Sp1_1L3	iBAQ Sp1_1H1	iBAQ Sp1_1H2	iBAQ Sp1_1H3	iBAQ Sp2_2L1	iBAQ Sp2_2L2	iBAQ Sp2_2L3	iBAQ Sp2_2H1	iBAQ Sp2_2H2	iBAQ Sp2_2H3	iBAQ Sp3_3L1	iBAQ Sp3_3L2	iBAQ Sp3_3L3	iBAQ Sp3_3H1	iBAQ Sp3_3H2	iBAQ Sp3_3H3	iBAQ Sp16_4L1
TGME49_200240-t26_1-p1|TGME49_200240-t26_1	TGME49_200240	TGME49_200240-t26_1-p1|TGME49_200240-t26_1;TGME49_200230-t26_1-p1|TGME49_200230-t26_1	TGME49_200240-t26_1-p1|TGME49_200240-t26_1;TGME49_200230-t26_1-p1|TGME49_200230-t26_1	GN=TGME49_200240, organism=Toxoplasma_gondii_ME49, gene_product=microneme protein MIC17B, transcript_product=microneme protein MIC17B, location=TGME49_chrVIII:6757644-6758699(-), protein_length=351, sequence_SO=chromosome, SO=protein_coding_gene, is_pseudo	2	3	42.5	38.883	351	0	80.727	0//2	0//2	0//3	0//2	2//1	0//2	0//3	0//3	0//3	0//3	0//2	0//3	85510000	20	18			-1;-1	4275500													1724100	2551400
TGME49_200250-t26_1-p1|TGME49_200250-t26_1	TGME49_200250	TGME49_200250-t26_1-p1|TGME49_200250-t26_1;TGME49_200270-t26_1-p1|TGME49_200270-t26_1	TGME49_200250-t26_1-p1|TGME49_200250-t26_1	GN=TGME49_200250, organism=Toxoplasma_gondii_ME49, gene_product=microneme protein MIC17A, transcript_product=microneme protein MIC17A, location=TGME49_chrVIII:6760497-6761552(-), protein_length=351, sequence_SO=chromosome, SO=protein_coding_gene, is_pseudo	2	15	57.3	38.753	351	0	323.31	3//0	2//1	3//0	2//1	3//0	2//1	3//0	3//0	3//0	3//0	2//0	3//0	3638700000	20	531			-1;-1	181940000	5515700	217440	698970	88028	2671900	5055300	3853700	8231600	4317200	16504	456230	3395000	38941000	51911000	922390	79538	384460	978160	126050
TGME49_200320-t26_1-p1|TGME49_200320-t26_1	TGME49_200320	TGME49_200320-t26_1-p1|TGME49_200320-t26_1	TGME49_200320-t26_1-p1|TGME49_200320-t26_1	GN=TGME49_200320, organism=Toxoplasma_gondii_ME49, gene_product=hypoxanthine-xanthine-guanine phosphoribosyl transferase HXGPRT, transcript_product=hypoxanthine-xanthine-guanine phosphoribosyl transferase HXGPRT, location=TGME49_chrVIII:6796697-6798517(+),	1	8	49.8	31.485	279	0	186.47	3//0	3//0	3//0	3//0	2//0	3//0	3//0	3//0	2//0	3//0	2//0	3//0	3941900000	13	479			-1	303220000	2540100	5764800	12002000	10047000	15526000	34299000	171340	732700	1617400	6743200	16831000	37550000	1145400		3267100	8689200	16062000	12810000	1069600
TGME49_200360-t26_1-p1|TGME49_200360-t26_1	TGME49_200360	TGME49_200360-t26_1-p1|TGME49_200360-t26_1	TGME49_200360-t26_1-p1|TGME49_200360-t26_1	GN=TGME49_200360, organism=Toxoplasma_gondii_ME49, gene_product=hypothetical protein, transcript_product=hypothetical protein, location=TGME49_chrVIII:6824629-6825189(+), protein_length=186, sequence_SO=chromosome, SO=protein_coding_gene, is_pseudo=false	1	8	55.4	20.311	186	0	159.93	3//0	3//0	3//0	3//0	3//0	3//0	3//0	3//0	3//0	3//0	3//0	3//0	11526000000	8	430			-1	1440700000	40467000	91116000	63221000	26140000	39482000	97535000	4599500	15274000	53927000	30791000	46868000	159980000	4785300	19931000	22050000	36392000	78949000	64198000	5018000
TGME49_200470-t26_1-p1|TGME49_200470-t26_1	TGME49_200470	TGME49_200470-t26_1-p1|TGME49_200470-t26_1	TGME49_200470-t26_1-p1|TGME49_200470-t26_1	GN=TGME49_200470, organism=Toxoplasma_gondii_ME49, gene_product=hypothetical protein, transcript_product=hypothetical protein, location=TGME49_chrVIII:6909422-6913238(+), protein_length=616, sequence_SO=chromosome, SO=protein_coding_gene, is_pseudo=false	1	4	11	65.106	616	0.00091158	3.7339	2//0	1//2	0//0	2//0	0//0	1//1	0//0	0//0	1//0	3//0	2//0	2//1	71194000	31	22			-1	2296600		169020	127220	30095	59133	184060											159530	158450
TGME49_201130-t26_1-p1|TGME49_201130-t26_1	TGME49_201130	TGME49_201130-t26_1-p1|TGME49_201130-t26_1	TGME49_201130-t26_1-p1|TGME49_201130-t26_1	GN=TGME49_201130, organism=Toxoplasma_gondii_ME49, gene_product=rhoptry kinase family protein ROP33, transcript_product=rhoptry kinase family protein ROP33, location=TGME49_chrVIIa:4021513-4024942(+), protein_length=746, sequence_SO=chromosome, SO=protein_	1	8	21.4	80.191	746	0	46.29	3//0	2//0	2//0	3//0	0//0	1//0	0//1	3//0	0//0	3//0	2//0	1//1	434210000	29	40			-1	14973000	200700	563060	741560		245490	721670		213400	964390	102970	522990	2753700					550170
TGME49_201140-t26_1-p1|TGME49_201140-t26_1	TGME49_201140	TGME49_201140-t26_1-p1|TGME49_201140-t26_1	TGME49_201140-t26_1-p1|TGME49_201140-t26_1	GN=TGME49_201140, organism=Toxoplasma_gondii_ME49, gene_product=hypothetical protein, transcript_product=hypothetical protein, location=TGME49_chrVIIa:4008450-4016025(+), protein_length=1051, sequence_SO=chromosome, SO=protein_coding_gene, is_pseudo=false	1	8	15.1	113.82	1051	0	41.931	3//0	3//0	0//2	2//0	2//1	2//1	1//1	3//0	2//0	3//0	2//0	3//0	503570000	40	93			-1	12589000	454380	741660	1428500	135230	553340	1272700					197970	776560	5932.8			22048	469660	135950
TGME49_201150-t26_1-p1|TGME49_201150-t26_1	TGME49_201150	TGME49_201150-t26_1-p1|TGME49_201150-t26_1	TGME49_201150-t26_1-p1|TGME49_201150-t26_1	GN=TGME49_201150, organism=Toxoplasma_gondii_ME49, gene_product=heavy metal translocating P-type ATPase subfamily protein, transcript_product=heavy metal translocating P-type ATPase subfamily protein, location=TGME49_chrVIIa:3994191-4004637(+), protein_len	1	11	10.8	206.73	1965	0	25.894	3//0	3//0	2//0	2//0	3//0	3//0	3//0	3//0	3//0	3//0	3//0	3//0	6273600000	93	65			-1	67458000	333360	205870	655080	28485	771110	1649900	161750		1381900		3596600	8869300	153320	77447	323950	458990	1378500	889620	799300
TGME49_201180-t26_1-p1|TGME49_201180-t26_1	TGME49_201180	TGME49_201180-t26_1-p1|TGME49_201180-t26_1	TGME49_201180-t26_1-p1|TGME49_201180-t26_1	GN=TGME49_201180, organism=Toxoplasma_gondii_ME49, gene_product=hypothetical protein, transcript_product=hypothetical protein, location=TGME49_chrVIIa:3984472-3988185(-), protein_length=1181, sequence_SO=chromosome, SO=protein_coding_gene, is_pseudo=false	1	7	10.1	126.36	1181	0	108.51	1//0	3//0	2//0	3//0	1//0	0//0	0//0	3//0	0//0	3//0	0//2	3//0	373420000	21	66			-1	17782000			177430	704550	1024600	1457600		1203000	616290		1588100	1858100
TGME49_201270-t26_1-p1|TGME49_201270-t26_1	TGME49_201270	TGME49_201270-t26_1-p1|TGME49_201270-t26_1	TGME49_201270-t26_1-p1|TGME49_201270-t26_1	GN=TGME49_201270, organism=Toxoplasma_gondii_ME49, gene_product=hypothetical protein, transcript_product=hypothetical protein, location=TGME49_chrVIIa:3918622-3924398(-), protein_length=964, sequence_SO=chromosome, SO=protein_coding_gene, is_pseudo=false	1	2	3.6	103.7	964	0	8.1998	1//0	0//0	1//0	2//0	0//0	1//0	1//0	2//1	1//0	1//0	0//0	1//0	37679000	52	18			-1	724590			68628						99472								68714
TGME49_201380-t26_1-p1|TGME49_201380-t26_1	TGME49_201380	TGME49_201380-t26_1-p1|TGME49_201380-t26_1	TGME49_201380-t26_1-p1|TGME49_201380-t26_1	GN=TGME49_201380, organism=Toxoplasma_gondii_ME49, gene_product=chorismate synthase, putative, transcript_product=chorismate synthase, putative, location=TGME49_chrVIIa:3911782-3916769(+), protein_length=536, sequence_SO=chromosome, SO=protein_coding_gene,	1	9	33.8	58.104	536	0	45.806	3//0	3//0	0//0	3//0	0//0	3//0	1//0	2//0	1//0	3//0	2//0	3//0	744050000	29	165			-1	25657000	1971900	2241300	691080	695260	990980	2707900					2026800	4419500				532300	2002000	1483300
TGME49_201390-t26_1-p1|TGME49_201390-t26_1	TGME49_201390	TGME49_201390-t26_1-p1|TGME49_201390-t26_1	TGME49_201390-t26_1-p1|TGME49_201390-t26_1	GN=TGME49_201390, organism=Toxoplasma_gondii_ME49, gene_product=hypothetical protein, transcript_product=hypothetical protein, location=TGME49_chrVIIa:3910426-3910752(-), protein_length=108, sequence_SO=chromosome, SO=protein_coding_gene, is_pseudo=false	1	3	38.9	11.424	108	0	140.19	3//0	3//0	3//0	3//0	3//0	3//0	3//0	3//0	3//0	3//0	3//0	3//0	3312000000	3	246			-1	1104000000	40469000	37471000	54233000	8881500	37660000	77982000	12617000	18760000	37943000	26835000	49442000	135100000	17550000	18718000	23837000	44226000	44775000	66269000	12765000
TGME49_201400-t26_1-p1|TGME49_201400-t26_1	TGME49_201400	TGME49_201400-t26_1-p1|TGME49_201400-t26_1	TGME49_201400-t26_1-p1|TGME49_201400-t26_1	GN=TGME49_201400, organism=Toxoplasma_gondii_ME49, gene_product=Sin3-associated polypeptide SAP18, transcript_product=Sin3-associated polypeptide SAP18, location=TGME49_chrVIIa:3901155-3906794(-), protein_length=868, sequence_SO=chromosome, SO=protein_codi	1	11	18	97.204	868	0	17.161	2//0	2//1	1//0	2//0	0//1	1//2	0//1	2//0	1//0	3//0	2//0	3//0	383030000	43	91			-1	8907600			251350	31961	123790	616040			67858		173160	1016600	29219			115040	281460	261170
TGME49_201520-t26_1-p1|TGME49_201520-t26_1	TGME49_201520	TGME49_201520-t26_1-p1|TGME49_201520-t26_1	TGME49_201520-t26_1-p1|TGME49_201520-t26_1	GN=TGME49_201520, organism=Toxoplasma_gondii_ME49, gene_product=protein phosphatase 2C domain-containing protein, transcript_product=protein phosphatase 2C domain-containing protein, location=TGME49_chrVIIa:3893030-3897733(+), protein_length=373, sequence_	1	3	15.8	42.094	373	0	4.7669	1//0	3//0	0//0	2//0	1//1	3//0	1//0	1//0	1//0	2//1	2//0	3//0	197010000	19	43			-1	10369000				86288	318070	680520					591360	708450	246920		82994	120300	353170
TGME49_201630-t26_1-p1|TGME49_201630-t26_1	TGME49_201630	TGME49_201630-t26_1-p1|TGME49_201630-t26_1	TGME49_201630-t26_1-p1|TGME49_201630-t26_1	GN=TGME49_201630, organism=Toxoplasma_gondii_ME49, gene_product=protein phosphatase 2C domain-containing protein, transcript_product=protein phosphatase 2C domain-containing protein, location=TGME49_chrVIIa:3886199-3890683(+), protein_length=372, sequence_	1	5	23.7	41.457	372	0	43.415	1//0	2//0	0//0	2//0	1//0	2//0	1//0	1//0	1//0	3//0	2//0	3//0	493730000	20	100			-1	24687000			138270		635290	1138500						792590	123720				743970	879210
TGME49_201680-t26_1-p1|TGME49_201680-t26_1	TGME49_201680	TGME49_201680-t26_1-p1|TGME49_201680-t26_1	TGME49_201680-t26_1-p1|TGME49_201680-t26_1	GN=TGME49_201680, organism=Toxoplasma_gondii_ME49, gene_product=eukaryotic initiation factor-3 subunit 10, putative, transcript_product=eukaryotic initiation factor-3 subunit 10, putative, location=TGME49_chrVIIa:3854159-3862560(+), protein_length=1033, se	1	36	47	119.13	1033	0	323.31	3//0	3//0	3//0	3//0	3//0	3//0	3//0	3//0	3//0	3//0	3//0	3//0	14949000000	54	1351			-1	276830000	2570000	10804000	13284000	1882400	9629400	21867000	1171500	1347100	3702100	2449000	8656100	28957000	1078300	1166200	1395900	8278000	14371000	10166000	1173900
TGME49_201700-t26_1-p1|TGME49_201700-t26_1	TGME49_201700	TGME49_201700-t26_1-p1|TGME49_201700-t26_1	TGME49_201700-t26_1-p1|TGME49_201700-t26_1	GN=TGME49_201700, organism=Toxoplasma_gondii_ME49, gene_product=WD domain, G-beta repeat-containing protein, transcript_product=WD domain, G-beta repeat-containing protein, location=TGME49_chrVIIa:3840925-3844338(-), protein_length=654, sequence_SO=chromos	1	10	31.3	67.437	654	0	102.55	3//0	3//0	3//0	3//0	3//0	3//0	3//0	3//0	3//0	3//0	3//0	3//0	4048000000	16	423			-1	253000000	2551200	7774500	11514000	2643500	7125000	17876000	3977000	662070	5214300	2586100	8729600	24947000	2149300	2638200	1004600	5588800	13902000	9413200	2595000
TGME49_201710-t26_1-p1|TGME49_201710-t26_1	TGME49_201710	TGME49_201710-t26_1-p1|TGME49_201710-t26_1	TGME49_201710-t26_1-p1|TGME49_201710-t26_1	GN=TGME49_201710, organism=Toxoplasma_gondii_ME49, gene_product=WD domain, G-beta repeat-containing protein, transcript_product=WD domain, G-beta repeat-containing protein, location=TGME49_chrVIIa:3834672-3838654(+), protein_length=555, sequence_SO=chromos	1	4	16	59.719	555	0	41.983	0//1	2//0	0//0	2//0	0//0	2//0	1//0	2//0	0//0	3//0	2//1	3//0	399270000	19	78			-1	21014000			128180		1239100	2367200					528810	3806900					536110	991460
TGME49_201760-t26_1-p1|TGME49_201760-t26_1	TGME49_201760	TGME49_201760-t26_1-p1|TGME49_201760-t26_1	TGME49_201760-t26_1-p1|TGME49_201760-t26_1	GN=TGME49_201760, organism=Toxoplasma_gondii_ME49, gene_product=hypothetical protein, transcript_product=hypothetical protein, location=TGME49_chrVIIa:3816891-3819442(+), protein_length=336, sequence_SO=chromosome, SO=protein_coding_gene, is_pseudo=false	1	7	39	37.305	336	0	24.235	1//0	3//0	1//0	2//0	1//0	3//0	2//0	3//0	1//1	3//0	2//0	3//0	458230000	17	87			-1	26955000			688280	67391	714320	2368500			520110		1371600	3648900	417120			563200	1153800	819040	147480
TGME49_201780-t26_1-p1|TGME49_201780-t26_1	TGME49_201780	TGME49_201780-t26_1-p1|TGME49_201780-t26_1	TGME49_201780-t26_1-p1|TGME49_201780-t26_1	GN=TGME49_201780, organism=Toxoplasma_gondii_ME49, gene_product=microneme protein MIC2, transcript_product=microneme protein MIC2, location=TGME49_chrVIIa:3794121-3797385(-), protein_length=769, sequence_SO=chromosome, SO=protein_coding_gene, is_pseudo=fal	1	23	45.5	82.633	769	0	323.31	3//0	3//0	3//0	3//0	3//0	3//0	3//0	3//0	3//0	3//0	3//0	3//0	29633000000	20	2764			-1	1481600000	13900000	24034000	41681000	7091600	51816000	102810000	6321800	1436900	32986000	6081900	45107000	145610000	22051000	14790000	14684000	32325000	36374000	44269000	16210000
TGME49_201800-t26_1-p1|TGME49_201800-t26_1	TGME49_201800	TGME49_201800-t26_1-p1|TGME49_201800-t26_1	TGME49_201800-t26_1-p1|TGME49_201800-t26_1	GN=TGME49_201800, organism=Toxoplasma_gondii_ME49, gene_product=hypothetical protein, transcript_product=hypothetical protein, location=TGME49_chrVIIa:3779712-3781789(+), protein_length=267, sequence_SO=chromosome, SO=protein_coding_gene, is_pseudo=false	1	10	41.6	28.527	267	0	20.589	2//0	3//0	1//0	2//0	2//0	3//0	3//0	3//0	1//0	3//0	2//1	3//0	1147800000	13	162			-1	88294000	1440300		3333600	1046100	3675900	7391400			1365500		3411000	9450900	497230		435340	1425300	5711300	4479500	610020
TGME49_201840-t26_1-p1|TGME49_201840-t26_1	TGME49_201840	TGME49_201840-t26_1-p1|TGME49_201840-t26_1	TGME49_201840-t26_1-p1|TGME49_201840-t26_1	GN=TGME49_201840, organism=Toxoplasma_gondii_ME49, gene_product=aspartyl protease ASP1, transcript_product=aspartyl protease ASP1, location=TGME49_chrVIIa:3748798-3754934(+), protein_length=619, sequence_SO=chromosome, SO=protein_coding_gene, is_pseudo=fal	1	7	22.3	66.901	619	0	92.384	3//0	3//0	3//0	3//0	3//0	3//0	3//0	3//0	3//0	3//0	3//0	3//0	2718800000	28	379			-1	97099000	3645800	3816500	5612100	753140	1067400	3544200	1670400	708060	7661500	598070	1903900	5379600	2109900	4199400	882510	1770800	3469500	2038900	839950
TGME49_201860-t26_1-p1|TGME49_201860-t26_1	TGME49_201860	TGME49_201860-t26_1-p1|TGME49_201860-t26_1	TGME49_201860-t26_1-p1|TGME49_201860-t26_1	GN=TGME49_201860, organism=Toxoplasma_gondii_ME49, gene_product=hypothetical protein, transcript_product=hypothetical protein, location=TGME49_chrVIIa:3741797-3742933(-), protein_length=157, sequence_SO=chromosome, SO=protein_coding_gene, is_pseudo=false	1	2	17.8	16.969	157	0	24.611	1//0	3//0	2//0	3//0	2//0	3//0	2//0	3//0	1//2	3//0	2//1	3//0	481310000	2	139			-1	240660000			5376500	7960500	11999000	29961000				4983400	10733000	27906000	894080		3083600	1741200	10923000	13178000	927480
TGME49_202020-t26_1-p1|TGME49_202020-t26_1	TGME49_202020	TGME49_202020-t26_1-p1|TGME49_202020-t26_1	TGME49_202020-t26_1-p1|TGME49_202020-t26_1	GN=TGME49_202020, organism=Toxoplasma_gondii_ME49, gene_product=DnAK-TPR, transcript_product=DnAK-TPR, location=TGME49_chrVIIa:3700653-3706810(+), protein_length=763, sequence_SO=chromosome, SO=protein_coding_gene, is_pseudo=false	1	34	63.2	83.727	763	0	323.31	3//0	0//0	3//0	1//2	3//0	1//2	3//0	1//1	3//0	0//2	3//0	2//1	13139000000	41	904			-1	320470000	5988000	1450100	9470800				13926000	7805700	30064000	103380	43752	374870	21685000	54302000	2008800	45097	119270	206610	3490000
TGME49_202120-t26_1-p1|TGME49_202120-t26_1	TGME49_202120	TGME49_202120-t26_1-p1|TGME49_202120-t26_1	TGME49_202120-t26_1-p1|TGME49_202120-t26_1	GN=TGME49_202120, organism=Toxoplasma_gondii_ME49, gene_product=hypothetical protein, transcript_product=hypothetical protein, location=TGME49_chrVIIa:3583528-3607287(-), protein_length=1322, sequence_SO=chromosome, SO=protein_coding_gene, is_pseudo=false	1	2	4.8	147.21	1322	0.0042017	2.046	0//0	1//0	0//1	1//0	0//0	0//0	0//0	0//0	0//0	0//0	0//0	0//0	7976400	72	1			-1	110780									82004		28779
TGME49_202200-t26_1-p1|TGME49_202200-t26_1	TGME49_202200	TGME49_202200-t26_1-p1|TGME49_202200-t26_1	TGME49_202200-t26_1-p1|TGME49_202200-t26_1	GN=TGME49_202200, organism=Toxoplasma_gondii_ME49, gene_product=hypothetical protein, transcript_product=hypothetical protein, location=TGME49_chrVIIa:3522799-3526928(-), protein_length=793, sequence_SO=chromosome, SO=protein_coding_gene, is_pseudo=false	1	19	40.1	87.042	793	0	68.787	3//0	3//0	3//0	2//1	3//0	3//0	3//0	3//0	3//0	3//0	3//0	3//0	5459600000	34	479			-1	160580000	6657900	9442300	8182200	1678500	4461100	9732700	912340	1222800	4292900	511450	4068500	9992300	2106200	1222500	575620	3161300	6412800	4157500	835270
TGME49_202230-t26_1-p1|TGME49_202230-t26_1	TGME49_202230	TGME49_202230-t26_1-p1|TGME49_202230-t26_1	TGME49_202230-t26_1-p1|TGME49_202230-t26_1	GN=TGME49_202230, organism=Toxoplasma_gondii_ME49, gene_product=histone deacetylase HDAC5, transcript_product=histone deacetylase HDAC5, location=TGME49_chrVIIa:3498927-3508121(+), protein_length=1452, sequence_SO=chromosome, SO=protein_coding_gene, is_pse	1	4	8.5	154.03	1452	0.0017575	2.9391	0//0	1//0	0//0	1//0	0//0	0//0	1//0	3//0	0//0	0//0	0//0	0//0	118130000	59	4			-1	2002200						68087						184620
TGME49_202300-t26_1-p1|TGME49_202300-t26_1	TGME49_202300	TGME49_202300-t26_1-p1|TGME49_202300-t26_1	TGME49_202300-t26_1-p1|TGME49_202300-t26_1	GN=TGME49_202300, organism=Toxoplasma_gondii_ME49, gene_product=inosine triphosphate pyrophosphatase, putative, transcript_product=inosine triphosphate pyrophosphatase, putative, location=TGME49_chrVIIa:3434599-3437866(+), protein_length=222, sequence_SO=c	1	5	40.1	24.247	222	0	8.9034	0//0	0//0	0//0	0//0	0//0	0//0	1//0	1//0	0//0	3//0	0//2	1//0	68447000	12	25			-1	5704000
TGME49_202370-t26_1-p1|TGME49_202370-t26_1	TGME49_202370	TGME49_202370-t26_1-p1|TGME49_202370-t26_1	TGME49_202370-t26_1-p1|TGME49_202370-t26_1	GN=TGME49_202370, organism=Toxoplasma_gondii_ME49, gene_product=T-complex protein 1, epsilon subunit (TCP-1-epsilon), putative, transcript_product=T-complex protein 1, epsilon subunit (TCP-1-epsilon), putative, location=TGME49_chrVIIa:3385945-3391970(+), p	1	15	45.1	58.617	536	0	321.67	3//0	3//0	3//0	3//0	3//0	3//0	3//0	3//0	3//0	3//0	3//0	3//0	11357000000	32	1061			-1	354920000	4500300	13143000	15768000	5029400	11353000	21385000	4170400	3561000	6993000	3647100	9971500	27845000	4301700	7316900	4450800	6985300	12063000	12644000	6006600
TGME49_202380-t26_1-p1|TGME49_202380-t26_1	TGME49_202380	TGME49_202380-t26_1-p1|TGME49_202380-t26_1	TGME49_202380-t26_1-p1|TGME49_202380-t26_1	GN=TGME49_202380, organism=Toxoplasma_gondii_ME49, gene_product=rab GDI alpha, putative, transcript_product=rab GDI alpha, putative, location=TGME49_chrVIIa:3368281-3375715(+), protein_length=456, sequence_SO=chromosome, SO=protein_coding_gene, is_pseudo=f	1	16	68.6	51.021	456	0	210.63	3//0	3//0	3//0	3//0	3//0	3//0	3//0	3//0	3//0	3//0	3//0	3//0	7951700000	22	986			-1	361440000	4782100	9593500	19107000	3551900	10807000	28084000	3797700	670060	5137000	2502800	9167500	23604000	5859300	1228700	2828000	10184000	19994000	12568000	4989700
TGME49_202390-t26_1-p1|TGME49_202390-t26_1	TGME49_202390	TGME49_202390-t26_1-p1|TGME49_202390-t26_1	TGME49_202390-t26_1-p1|TGME49_202390-t26_1	GN=TGME49_202390, organism=Toxoplasma_gondii_ME49, gene_product=S15 sporozoite-expressed protein, transcript_product=S15 sporozoite-expressed protein, location=TGME49_chrVIIa:3363161-3365745(-), protein_length=587, sequence_SO=chromosome, SO=protein_coding	1	17	54.3	61.796	587	0	181.84	3//0	3//0	3//0	3//0	3//0	3//0	3//0	3//0	3//0	3//0	3//0	3//0	7279900000	21	976			-1	346660000	3916400	7494600	17813000	1531300	8700700	22102000	2236300	742300	8250000	957070	8907300	24002000	5901500	1656200	1435900	5858400	16412000	10278000	3380700
TGME49_202460-t26_1-p1|TGME49_202460-t26_1	TGME49_202460	TGME49_202460-t26_1-p1|TGME49_202460-t26_1	TGME49_202460-t26_1-p1|TGME49_202460-t26_1	GN=TGME49_202460, organism=Toxoplasma_gondii_ME49, gene_product=diacylglycerol kinase accessory domain (presumed) domain-containing protein, transcript_product=diacylglycerol kinase accessory domain (presumed) domain-containing protein, location=TGME49_chr	1	5	15.3	72.935	679	0	24.515	2//0	2//1	1//0	2//1	1//0	3//0	1//0	3//0	0//1	2//1	0//2	2//0	1167400000	29	31			-1	40256000		3278100	2620600	369590	1444700	3560300			887450	231640	1046900	3450900	176320			764220	2964800	1840000
TGME49_202500-t26_1-p1|TGME49_202500-t26_1	TGME49_202500	TGME49_202500-t26_1-p1|TGME49_202500-t26_1	TGME49_202500-t26_1-p1|TGME49_202500-t26_1	GN=TGME49_202500, organism=Toxoplasma_gondii_ME49, gene_product=GAPM1a, transcript_product=GAPM1a, location=TGME49_chrVIIa:3274142-3276204(-), protein_length=305, sequence_SO=chromosome, SO=protein_coding_gene, is_pseudo=false	1	4	23.9	33.534	305	0	90.463	3//0	3//0	2//1	3//0	2//1	3//0	2//1	3//0	2//1	3//0	2//1	3//0	6748400000	6	422			-1	1124700000	14883000	19307000	51466000	6623100	37762000	89494000	11415000	6468100	16910000	12117000	32644000	91707000	16682000	2113400	15957000	28328000	41013000	44410000	4899900
TGME49_202510-t26_1-p1|TGME49_202510-t26_1	TGME49_202510	TGME49_202510-t26_1-p1|TGME49_202510-t26_1	TGME49_202510-t26_1-p1|TGME49_202510-t26_1	GN=TGME49_202510, organism=Toxoplasma_gondii_ME49, gene_product=multi-pass transmembrane protein, transcript_product=multi-pass transmembrane protein, location=TGME49_chrVIIa:3268242-3270410(-), protein_length=305, sequence_SO=chromosome, SO=protein_coding	1	2	18	33.63	305	0	7.2308	1//2	2//1	0//3	3//0	0//2	1//2	0//2	3//0	0//3	3//0	0//2	1//2	113430000	5	26			-1	22685000			1493200		1027200	1611200				399740	527720	2119400					2238600
TGME49_202530-t26_1-p1|TGME49_202530-t26_1	TGME49_202530	TGME49_202530-t26_1-p1|TGME49_202530-t26_1	TGME49_202530-t26_1-p1|TGME49_202530-t26_1	GN=TGME49_202530, organism=Toxoplasma_gondii_ME49, gene_product=aspartate-tRNA ligase, transcript_product=aspartate-tRNA ligase, location=TGME49_chrVIIa:3255147-3260937(-), protein_length=773, sequence_SO=chromosome, SO=protein_coding_gene, is_pseudo=false	1	17	32.2	86.802	773	0	55.643	2//1	3//0	1//2	3//0	1//2	3//0	2//1	3//0	2//1	3//0	2//1	3//0	1908800000	46	257			-1	41495000	100690	901100	2456100	348870	1506900	2898400	42901	61798	344120	238280	1261800	3481500	242290	84784	159080	931740	2021900	1398600	120680
TGME49_202540-t26_1-p1|TGME49_202540-t26_1	TGME49_202540	TGME49_202540-t26_1-p1|TGME49_202540-t26_1	TGME49_202540-t26_1-p1|TGME49_202540-t26_1	GN=TGME49_202540, organism=Toxoplasma_gondii_ME49, gene_product=35-cyclic nucleotide phosphodiesterase domain-containing protein, transcript_product=35-cyclic nucleotide phosphodiesterase domain-containing protein, location=TGME49_chrVIIa:3237484-32492	1	4	4	182.5	1670	0.0033741	2.1384	2//0	3//0	0//0	0//0	0//0	0//0	0//0	1//0	0//0	2//0	0//0	1//0	373000000	79	14			-1	4721500		1225500	1265400	330530	812380	1087700
TGME49_202550-t26_1-p1|TGME49_202550-t26_1	TGME49_202550	TGME49_202550-t26_1-p1|TGME49_202550-t26_1	TGME49_202550-t26_1-p1|TGME49_202550-t26_1	GN=TGME49_202550, organism=Toxoplasma_gondii_ME49, gene_product=NLI interacting factor family phosphatase, transcript_product=NLI interacting factor family phosphatase, location=TGME49_chrVIIa:3226399-3234381(+), protein_length=2212, sequence_SO=chromosome	1	5	4.7	233.1	2212	0	10.023	0//0	2//0	0//0	2//0	0//0	1//0	1//0	1//0	0//0	1//0	1//0	0//0	56675000	105	19			-1	539760						238510					21823	106130					32736
TGME49_202572-t26_1-p1|TGME49_202572-t26_1	TGME49_202572	TGME49_202572-t26_1-p1|TGME49_202572-t26_1	TGME49_202572-t26_1-p1|TGME49_202572-t26_1	GN=TGME49_202572, organism=Toxoplasma_gondii_ME49, gene_product=ribophorin i protein, transcript_product=ribophorin i protein, location=TGME49_chrVIIa:3207915-3216124(-), protein_length=959, sequence_SO=chromosome, SO=protein_coding_gene, is_pseudo=false	1	4	12.6	106.46	959	0	7.1391	1//0	0//0	0//0	0//0	1//0	1//0	1//0	2//0	0//0	2//1	0//0	0//0	163110000	45	8			-1	3624600			300890													160180
TGME49_202620-t26_1-p1|TGME49_202620-t26_1	TGME49_202620	TGME49_202620-t26_1-p1|TGME49_202620-t26_1	TGME49_202620-t26_1-p1|TGME49_202620-t26_1	GN=TGME49_202620, organism=Toxoplasma_gondii_ME49, gene_product=hypothetical protein, transcript_product=hypothetical protein, location=TGME49_chrVIIa:3165122-3166114(-), protein_length=330, sequence_SO=chromosome, SO=protein_coding_gene, is_pseudo=false	1	8	46.7	36.092	330	0	83.875	3//0	3//0	2//0	3//0	3//0	3//0	3//0	3//0	0//0	3//0	1//1	3//0	2278100000	9	278			-1	253120000	8128400	22239000	18796000	3133300	11207000	24223000		5044000	12571000	3304400	15016000	34212000	1997800	913710	3619300	8869400	15807000	13932000
TGME49_202630-t26_1-p1|TGME49_202630-t26_1	TGME49_202630	TGME49_202630-t26_1-p1|TGME49_202630-t26_1	TGME49_202630-t26_1-p1|TGME49_202630-t26_1	GN=TGME49_202630, organism=Toxoplasma_gondii_ME49, gene_product=ATP-dependent metallopeptidase HflB subfamily protein, transcript_product=ATP-dependent metallopeptidase HflB subfamily protein, location=TGME49_chrVIIa:3150365-3162135(-), protein_length=1188	1	10	18.5	128.44	1188	0	40.162	2//0	2//0	0//1	1//2	3//0	3//0	1//0	1//1	3//0	3//0	2//0	1//2	1050000000	60	54			-1	17500000			532260		567570	1667800		56083		59600	190540	768960	332530	1113900	657220	626040	438540	473020
TGME49_202680-t26_1-p1|TGME49_202680-t26_1	TGME49_202680	TGME49_202680-t26_1-p1|TGME49_202680-t26_1	TGME49_202680-t26_1-p1|TGME49_202680-t26_1	GN=TGME49_202680, organism=Toxoplasma_gondii_ME49, gene_product=peptidase M16, alpha subunit, putative, transcript_product=peptidase M16, alpha subunit, putative, location=TGME49_chrVIIa:3107806-3114116(-), protein_length=563, sequence_SO=chromosome, SO=pr	1	17	49.7	62.203	563	0	172.97	3//0	3//0	3//0	3//0	3//0	3//0	3//0	3//0	3//0	3//0	3//0	3//0	18531000000	26	1542			-1	712750000	14232000	26202000	39704000	11078000	17361000	37786000	5148300	4726000	17636000	10320000	19040000	57462000	6681800	8516900	6924300	15341000	35574000	21763000	7412500
TGME49_202690-t26_1-p1|TGME49_202690-t26_1	TGME49_202690	TGME49_202690-t26_1-p1|TGME49_202690-t26_1	TGME49_202690-t26_1-p1|TGME49_202690-t26_1	GN=TGME49_202690, organism=Toxoplasma_gondii_ME49, gene_product=DNA-directed RNA polymerase II RPB9, transcript_product=DNA-directed RNA polymerase II RPB9, location=TGME49_chrVIIa:3102935-3105655(+), protein_length=250, sequence_SO=chromosome, SO=protein_	1	3	17.2	28.17	250	0.0049834	1.9196	1//0	3//0	2//1	3//0	2//1	2//1	2//1	1//2	1//2	3//0	3//0	3//0	121080000	11	28			-1	11008000			647920	177620	152400	515920	60155	74017	305590	169990	356100	1430000	143070	144310	122530	257240	221600	466780	115980
TGME49_202760-t26_1-p1|TGME49_202760-t26_1	TGME49_202760	TGME49_202760-t26_1-p1|TGME49_202760-t26_1	TGME49_202760-t26_1-p1|TGME49_202760-t26_1	GN=TGME49_202760, organism=Toxoplasma_gondii_ME49, gene_product=hypothetical protein, transcript_product=hypothetical protein, location=TGME49_chrVIIa:3051475-3055087(-), protein_length=364, sequence_SO=chromosome, SO=protein_coding_gene, is_pseudo=false	1	3	11.3	38.625	364	0	5.6065	3//0	2//1	0//0	3//0	0//1	3//0	1//0	1//0	0//0	3//0	1//0	3//0	115350000	20	35			-1	5767400		377230		216880	334250	586650				131890	107270	505680			49129	330370	742300
TGME49_202770-t26_1-p1|TGME49_202770-t26_1	TGME49_202770	TGME49_202770-t26_1-p1|TGME49_202770-t26_1	TGME49_202770-t26_1-p1|TGME49_202770-t26_1	GN=TGME49_202770, organism=Toxoplasma_gondii_ME49, gene_product=RNA recognition motif-containing protein, transcript_product=RNA recognition motif-containing protein, location=TGME49_chrVIIa:3041523-3048240(+), protein_length=532, sequence_SO=chromosome, S	1	15	53.6	55.868	532	0	323.31	3//0	3//0	3//0	3//0	3//0	3//0	3//0	3//0	3//0	3//0	3//0	3//0	10357000000	14	1085			-1	739810000	13634000	12896000	27668000	12069000	27087000	49614000	4786600	778180	8598100	8046500	26996000	64404000	5202000	6605500	2043800	13568000	44421000	24284000	1700200
TGME49_202780-t26_1-p1|TGME49_202780-t26_1	TGME49_202780	TGME49_202780-t26_1-p1|TGME49_202780-t26_1	TGME49_202780-t26_1-p1|TGME49_202780-t26_1	GN=TGME49_202780, organism=Toxoplasma_gondii_ME49, gene_product=rhoptry kinase family protein ROP25, transcript_product=rhoptry kinase family protein ROP25, location=TGME49_chrVIIa:3034592-3037960(-), protein_length=1122, sequence_SO=chromosome, SO=protein	1	2	3.5	120.37	1122	0	4.7969	2//1	1//0	0//0	2//0	0//0	0//0	0//1	1//1	0//0	3//0	0//2	2//1	254300000	51	14			-1	4986300	141740	361190	182520			364760					97780	694770
TGME49_202820-t26_1-p1|TGME49_202820-t26_1	TGME49_202820	TGME49_202820-t26_1-p1|TGME49_202820-t26_1	TGME49_202820-t26_1-p1|TGME49_202820-t26_1	GN=TGME49_202820, organism=Toxoplasma_gondii_ME49, gene_product=ubiquitin-conjugating enzyme subfamily protein, transcript_product=ubiquitin-conjugating enzyme subfamily protein, location=TGME49_chrVIIa:3010620-3012602(+), protein_length=168, sequence_SO=c	1	3	32.7	18.933	168	0	29.556	1//1	3//0	0//1	2//1	0//0	3//0	2//0	2//1	1//0	3//0	2//0	3//0	961080000	6	77			-1	160180000		1360500	4221000	1360400	9743300	13388000			3195400	616900	10144000	14130000				1180800	9175400	2142900
TGME49_202830-t26_1-p1|TGME49_202830-t26_1	TGME49_202830	TGME49_202830-t26_1-p1|TGME49_202830-t26_1	TGME49_202830-t26_1-p1|TGME49_202830-t26_1	GN=TGME49_202830, organism=Toxoplasma_gondii_ME49, gene_product=Elicitor-responsive protein, putative, transcript_product=Elicitor-responsive protein, putative, location=TGME49_chrVIIa:3006004-3007574(-), protein_length=306, sequence_SO=chromosome, SO=prot	1	6	23.2	33.033	306	0	22.468	3//0	3//0	3//0	2//1	2//1	3//0	2//1	3//0	2//1	3//0	3//0	3//0	2052500000	11	224			-1	186590000	1238600	2450200	5230000	2278000	4932400	10874000	328830	976110	2828400	535010	5644700	12213000	3483000	375290	1322700	3086500	9155600	7013100	939360
TGME49_202840-t26_1-p1|TGME49_202840-t26_1	TGME49_202840	TGME49_202840-t26_1-p1|TGME49_202840-t26_1	TGME49_202840-t26_1-p1|TGME49_202840-t26_1	GN=TGME49_202840, organism=Toxoplasma_gondii_ME49, gene_product=FHA domain-containing protein, transcript_product=FHA domain-containing protein, location=TGME49_chrVIIa:2991534-2997998(-), protein_length=1044, sequence_SO=chromosome, SO=protein_coding_gene	1	7	19.6	106.11	1044	0	31.657	0//0	2//1	0//0	2//0	0//0	1//0	1//0	1//0	0//0	1//1	0//0	2//0	120920000	35	30			-1	3454800				56540	264250	1486200						709560					269510
TGME49_202870-t26_1-p1|TGME49_202870-t26_1	TGME49_202870	TGME49_202870-t26_1-p1|TGME49_202870-t26_1	TGME49_202870-t26_1-p1|TGME49_202870-t26_1	GN=TGME49_202870, organism=Toxoplasma_gondii_ME49, gene_product=SAP domain-containing protein, transcript_product=SAP domain-containing protein, location=TGME49_chrVIIa:2971521-2975842(+), protein_length=506, sequence_SO=chromosome, SO=protein_coding_gene,	1	9	25.9	55.644	506	0	22.127	3//0	3//0	3//0	3//0	2//0	3//0	2//0	3//0	2//1	3//0	2//1	3//0	1484400000	22	225			-1	67471000		2584500	2894000	1963200	2692400	4932400	130510	74783	1006500	1319800	2863600	6318800	129470		492420	1432700	2529000	2516600	345570
TGME49_202890-t26_1-p1|TGME49_202890-t26_1	TGME49_202890	TGME49_202890-t26_1-p1|TGME49_202890-t26_1	TGME49_202890-t26_1-p1|TGME49_202890-t26_1	GN=TGME49_202890, organism=Toxoplasma_gondii_ME49, gene_product=hypothetical protein, transcript_product=hypothetical protein, location=TGME49_chrVIIa:2959845-2960978(-), protein_length=377, sequence_SO=chromosome, SO=protein_coding_gene, is_pseudo=false	1	3	14.9	39.432	377	0	7.9702	2//0	3//0	0//0	3//0	1//0	3//0	1//0	3//0	1//0	3//0	2//0	3//0	144690000	17	69			-1	8511100					587610	1336800					578120	1347500						608370
TGME49_202940-t26_1-p1|TGME49_202940-t26_1	TGME49_202940	TGME49_202940-t26_1-p1|TGME49_202940-t26_1	TGME49_202940-t26_1-p1|TGME49_202940-t26_1	GN=TGME49_202940, organism=Toxoplasma_gondii_ME49, gene_product=hypothetical protein, transcript_product=hypothetical protein, location=TGME49_chrVIIa:2937496-2938659(-), protein_length=387, sequence_SO=chromosome, SO=protein_coding_gene, is_pseudo=false	1	3	19.9	42.916	387	0	30.976	1//2	1//2	1//1	2//1	1//1	0//2	0//1	1//2	1//1	2//0	1//1	3//0	124710000	16	17			-1	7794200	80561	304620	127970	109820	232790	437960		54545	220940	153590	587900	1187400		128040	97938	69980		210540
TGME49_202950-t26_1-p1|TGME49_202950-t26_1	TGME49_202950	TGME49_202950-t26_1-p1|TGME49_202950-t26_1	TGME49_202950-t26_1-p1|TGME49_202950-t26_1	GN=TGME49_202950, organism=Toxoplasma_gondii_ME49, gene_product=hypothetical protein, transcript_product=hypothetical protein, location=TGME49_chrVIIa:2923051-2935206(+), protein_length=1414, sequence_SO=chromosome, SO=protein_coding_gene, is_pseudo=false	1	10	15.5	151.8	1414	0	17.138	3//0	3//0	3//0	3//0	3//0	3//0	3//0	3//0	2//0	3//0	2//1	3//0	1866300000	58	67			-1	32177000	695410	683920	2003600	577200	1174000	1843400	983850	1301900	1165900	676960	956440	2657100	974630	839920	732250	1384900	1109400	1426200	434740
TGME49_203150-t26_1-p1|TGME49_203150-t26_1	TGME49_203150	TGME49_203150-t26_1-p1|TGME49_203150-t26_1	TGME49_203150-t26_1-p1|TGME49_203150-t26_1	GN=TGME49_203150, organism=Toxoplasma_gondii_ME49, gene_product=hypothetical protein, transcript_product=hypothetical protein, location=TGME49_chrVIIa:2737936-2744061(+), protein_length=1798, sequence_SO=chromosome, SO=protein_coding_gene, is_pseudo=false	1	3	4.9	187.61	1798	0	4.9151	0//0	2//0	0//1	2//1	0//0	1//1	0//0	0//0	0//0	0//0	0//0	0//0	54491000	73	9			-1	746450					17795	84769			6740.4	3290	178380	432890					15496	7087.7
TGME49_203170-t26_1-p1|TGME49_203170-t26_1	TGME49_203170	TGME49_203170-t26_1-p1|TGME49_203170-t26_1	TGME49_203170-t26_1-p1|TGME49_203170-t26_1	GN=TGME49_203170, organism=Toxoplasma_gondii_ME49, gene_product=OB-fold nucleic acid binding domain-containing protein, transcript_product=OB-fold nucleic acid binding domain-containing protein, location=TGME49_chrVIIa:2711017-2721076(+), protein_length=73	1	3	5.6	81.852	732	0	6.9437	1//0	2//0	0//0	3//0	0//0	2//0	1//0	0//1	2//0	1//0	2//0	1//0	140130000	37	23			-1	3787300			139480		272760	455070				54767	102020	272060				93202		83533
TGME49_203220-t26_1-p1|TGME49_203220-t26_1	TGME49_203220	TGME49_203220-t26_1-p1|TGME49_203220-t26_1	TGME49_203220-t26_1-p1|TGME49_203220-t26_1	GN=TGME49_203220, organism=Toxoplasma_gondii_ME49, gene_product=DEAD/DEAH box helicase domain-containing protein, transcript_product=DEAD/DEAH box helicase domain-containing protein, location=TGME49_chrVIIa:2662935-2672115(+), protein_length=1144, sequence	1	2	3.1	122.54	1144	0	5.298	1//0	3//0	1//0	2//1	0//0	3//0	1//0	3//0	1//0	3//0	1//1	3//0	79980000	48	44			-1	1666200			155910	44475	74422	155940				27307	52642	165410				39394	75718	63458
TGME49_203240-t26_1-p1|TGME49_203240-t26_1	TGME49_203240	TGME49_203240-t26_1-p1|TGME49_203240-t26_1	TGME49_203240-t26_1-p1|TGME49_203240-t26_1	GN=TGME49_203240, organism=Toxoplasma_gondii_ME49, gene_product=hypothetical protein, transcript_product=hypothetical protein, location=TGME49_chrVIIa:2649304-2656803(-), protein_length=739, sequence_SO=chromosome, SO=protein_coding_gene, is_pseudo=false	1	8	21	80.262	739	0	23.086	0//0	3//0	1//0	2//0	1//0	2//0	1//0	2//0	1//1	3//0	2//0	3//0	6002800000	32	61			-1	187590000				51314	81796	1241300			108760			418850		71161000		314030	686280
TGME49_203290-t26_1-p1|TGME49_203290-t26_1	TGME49_203290	TGME49_203290-t26_1-p1|TGME49_203290-t26_1	TGME49_203290-t26_1-p1|TGME49_203290-t26_1	GN=TGME49_203290, organism=Toxoplasma_gondii_ME49, gene_product=hypothetical protein, transcript_product=hypothetical protein, location=TGME49_chrVIIa:2618495-2619487(-), protein_length=330, sequence_SO=chromosome, SO=protein_coding_gene, is_pseudo=false	1	10	29.7	35.957	330	0	206.3	3//0	3//0	3//0	3//0	3//0	3//0	3//0	3//0	3//0	0//0	1//1	2//0	2690600000	17	329			-1	158270000	9503700	24904000	16831000	1821000	3579500	7023300	1949400	2499700	12133000	1514600	4813300	9329400	1401700	7788600	1769400	3228800	4353800	3971800	1066700
TGME49_203310-t26_1-p1|TGME49_203310-t26_1	TGME49_203310	TGME49_203310-t26_1-p1|TGME49_203310-t26_1	TGME49_203310-t26_1-p1|TGME49_203310-t26_1	GN=TGME49_203310, organism=Toxoplasma_gondii_ME49, gene_product=dense granule protein GRA7, transcript_product=dense granule protein GRA7, location=TGME49_chrVIIa:2604424-2605134(+), protein_length=236, sequence_SO=chromosome, SO=protein_coding_gene, is_ps	1	19	70.8	25.919	236	0	323.31	3//0	3//0	3//0	3//0	3//0	3//0	3//0	3//0	3//0	3//0	3//0	3//0	268900000000	7	6606			-1	38414000000	1476400000	1949400000	1696200000	662200000	1173000000	2083600000	205170000	564660000	1655500000	658270000	1118500000	2561600000	561270000	1409300000	391730000	864310000	2363900000	1365400000	314400000
TGME49_203370-t26_1-p1|TGME49_203370-t26_1	TGME49_203370	TGME49_203370-t26_1-p1|TGME49_203370-t26_1	TGME49_203370-t26_1-p1|TGME49_203370-t26_1	GN=TGME49_203370, organism=Toxoplasma_gondii_ME49, gene_product=hypothetical protein, transcript_product=hypothetical protein, location=TGME49_chrVIIa:2539835-2542159(-), protein_length=774, sequence_SO=chromosome, SO=protein_coding_gene, is_pseudo=false	1	9	17.7	81.061	774	0	11.159	1//0	3//0	0//0	2//0	0//0	3//0	0//0	0//0	0//0	3//0	1//1	3//0	206060000	38	46			-1	5422600					370220	897150					238540	862580				69899		139580
TGME49_203380-t26_1-p1|TGME49_203380-t26_1	TGME49_203380	TGME49_203380-t26_1-p1|TGME49_203380-t26_1	TGME49_203380-t26_1-p1|TGME49_203380-t26_1	GN=TGME49_203380, organism=Toxoplasma_gondii_ME49, gene_product=DnaJ domain-containing protein, transcript_product=DnaJ domain-containing protein, location=TGME49_chrVIIa:2527928-2535836(+), protein_length=714, sequence_SO=chromosome, SO=protein_coding_gen	1	8	16.7	81.363	714	0	13.589	3//0	3//0	0//1	3//0	2//0	3//0	1//0	3//0	0//1	3//0	2//1	3//0	461290000	34	103			-1	13567000	101410	156250	529170	57326	435620	887820			84891	230140	422900	1980300			114330	392710	927370	685520
TGME49_203390-t26_1-p1|TGME49_203390-t26_1	TGME49_203390	TGME49_203390-t26_1-p1|TGME49_203390-t26_1	TGME49_203390-t26_1-p1|TGME49_203390-t26_1	GN=TGME49_203390, organism=Toxoplasma_gondii_ME49, gene_product=CRAL/TRIO domain-containing protein, transcript_product=CRAL/TRIO domain-containing protein, location=TGME49_chrVIIa:2521694-2523724(-), protein_length=456, sequence_SO=chromosome, SO=protein_	1	3	13.4	50.48	456	0	7.5041	0//1	2//0	0//0	2//0	0//0	2//0	1//0	1//0	0//0	2//0	1//0	0//0	43303000	23	22			-1	1882700			15255			722610						354230				12460
TGME49_203400-t26_1-p1|TGME49_203400-t26_1	TGME49_203400	TGME49_203400-t26_1-p1|TGME49_203400-t26_1	TGME49_203400-t26_1-p1|TGME49_203400-t26_1	GN=TGME49_203400, organism=Toxoplasma_gondii_ME49, gene_product=hypothetical protein, transcript_product=hypothetical protein, location=TGME49_chrVIIa:2515244-2518894(+), protein_length=580, sequence_SO=chromosome, SO=protein_coding_gene, is_pseudo=false	1	2	6.4	64.619	580	0	5.3536	0//0	2//0	0//0	0//0	0//0	0//0	0//0	0//0	0//0	2//0	1//1	1//0	55384000	23	6			-1	2408000
TGME49_203450-t26_1-p1|TGME49_203450-t26_1	TGME49_203450	TGME49_203450-t26_1-p1|TGME49_203450-t26_1	TGME49_203450-t26_1-p1|TGME49_203450-t26_1	GN=TGME49_203450, organism=Toxoplasma_gondii_ME49, gene_product=DUF3228 domain-containing protein, transcript_product=DUF3228 domain-containing protein, location=TGME49_chrVIIa:2494693-2500255(-), protein_length=465, sequence_SO=chromosome, SO=protein_codi	1	6	25.2	50.685	465	0	56.725	3//0	3//0	3//0	3//0	3//0	3//0	2//0	3//0	1//0	3//0	2//0	3//0	1712500000	27	198			-1	63426000	1677700	2461400	4316300	2283800	3039600	6218000	693690		1119900	450940	3055600	7049400	522750	372030	599680	1266400	5806500	3025300	255490
TGME49_203490-t26_1-p1|TGME49_203490-t26_1	TGME49_203490	TGME49_203490-t26_1-p1|TGME49_203490-t26_1	TGME49_203490-t26_1-p1|TGME49_203490-t26_1	GN=TGME49_203490, organism=Toxoplasma_gondii_ME49, gene_product=GNL3L/Grn1 GTPase, transcript_product=GNL3L/Grn1 GTPase, location=TGME49_chrVIIa:2472989-2479668(+), protein_length=702, sequence_SO=chromosome, SO=protein_coding_gene, is_pseudo=false	1	3	8.4	76.488	702	0	6.4275	1//0	3//0	0//0	2//0	0//0	1//0	0//0	1//0	0//0	3//0	0//0	3//0	40854000	37	26			-1	1104200			86561	21353		412920						177460
TGME49_203540-t26_1-p1|TGME49_203540-t26_1	TGME49_203540	TGME49_203540-t26_1-p1|TGME49_203540-t26_1	TGME49_203540-t26_1-p1|TGME49_203540-t26_1	GN=TGME49_203540, organism=Toxoplasma_gondii_ME49, gene_product=RNA binding protein, putative, transcript_product=RNA binding protein, putative, location=TGME49_chrVIIa:2433624-2441166(-), protein_length=1127, sequence_SO=chromosome, SO=protein_coding_gene	1	3	6	118.79	1127	0	36.142	1//1	3//0	0//0	0//0	1//2	2//1	1//0	2//1	0//2	1//2	0//0	1//0	69173000	45	12			-1	1537200		48408	138780	32494	63429	740370							14109	14507	4594.6	35053	24200	39192
TGME49_203600-t26_1-p1|TGME49_203600-t26_1	TGME49_203600	TGME49_203600-t26_1-p1|TGME49_203600-t26_1	TGME49_203600-t26_1-p1|TGME49_203600-t26_1	GN=TGME49_203600, organism=Toxoplasma_gondii_ME49, gene_product=hypothetical protein, transcript_product=hypothetical protein, location=TGME49_chrVIIa:2407865-2409184(-), protein_length=439, sequence_SO=chromosome, SO=protein_coding_gene, is_pseudo=false	1	10	40.8	47.214	439	0	323.31	3//0	3//0	3//0	3//0	2//0	3//0	2//0	3//0	3//0	3//0	3//0	3//0	3123200000	20	416			-1	156160000	1239900	4876600	8335000	1664800	9839400	18395000			735400	2086700	6165900	12617000	551430		1419500	3050200	2614100	5210000	1021300
TGME49_203630-t26_1-p1|TGME49_203630-t26_1	TGME49_203630	TGME49_203630-t26_1-p1|TGME49_203630-t26_1	TGME49_203630-t26_1-p1|TGME49_203630-t26_1	GN=TGME49_203630, organism=Toxoplasma_gondii_ME49, gene_product=ribosomal protein RPL44, transcript_product=ribosomal protein RPL44, location=TGME49_chrVIIa:2392791-2393820(-), protein_length=105, sequence_SO=chromosome, SO=protein_coding_gene, is_pseudo=f	1	4	26.7	12.062	105	0.0017794	3.1635	3//0	3//0	1//1	3//0	3//0	3//0	2//0	3//0	2//0	3//0	2//0	3//0	1186800000	3	88			-1	395590000	4737300	37177000	31887000	13740000	24002000	39213000		994440	8686800	5837300	13017000	47208000	3222900	2413800	4273400	7299700	12733000	10333000	1954600
TGME49_203720-t26_1-p1|TGME49_203720-t26_1	TGME49_203720	TGME49_203720-t26_1-p1|TGME49_203720-t26_1	TGME49_203720-t26_1-p1|TGME49_203720-t26_1	GN=TGME49_203720, organism=Toxoplasma_gondii_ME49, gene_product=vitamin k epoxide reductase family protein, transcript_product=vitamin k epoxide reductase family protein, location=TGME49_chrVIIa:2292314-2294910(+), protein_length=184, sequence_SO=chromosom	1	4	44.6	20.48	184	0	22.439	3//0	3//0	2//0	2//0	2//1	3//0	3//0	3//0	3//0	0//0	2//1	3//0	1019800000	6	185			-1	169960000	9726800	14385000	17957000	1694100	9649700	17184000	2740400		6668500		355110	1574400	3394100	929400	1062500	2110700	4224600	1571700	1630200
TGME49_203780-t26_1-p1|TGME49_203780-t26_1	TGME49_203780	TGME49_203780-t26_1-p1|TGME49_203780-t26_1	TGME49_203780-t26_1-p1|TGME49_203780-t26_1	GN=TGME49_203780, organism=Toxoplasma_gondii_ME49, gene_product=hypothetical protein, transcript_product=hypothetical protein, location=TGME49_chrVIIa:2240842-2245269(+), protein_length=1475, sequence_SO=chromosome, SO=protein_coding_gene, is_pseudo=false	1	14	22	145.09	1475	0	41.742	1//1	2//0	0//0	3//0	0//0	3//0	1//0	3//0	3//0	3//0	2//1	3//0	969220000	45	95			-1	21538000		123380	68987		219550	1200400					442150	669150					378130	113890
TGME49_203860-t26_1-p1|TGME49_203860-t26_1	TGME49_203860	TGME49_203860-t26_1-p1|TGME49_203860-t26_1	TGME49_203860-t26_1-p1|TGME49_203860-t26_1	GN=TGME49_203860, organism=Toxoplasma_gondii_ME49, gene_product=hypothetical protein, transcript_product=hypothetical protein, location=TGME49_chrVIIa:2176513-2178513(-), protein_length=495, sequence_SO=chromosome, SO=protein_coding_gene, is_pseudo=false	1	2	9.7	51.338	495	0.00091785	3.8893	1//0	2//0	0//0	0//0	2//1	2//0	0//0	0//0	0//0	1//0	3//0	2//0	240860000	22	8			-1	10948000			1289900		79310	808850							84001	1389200	384110		186670	763560
TGME49_203970-t26_1-p1|TGME49_203970-t26_1	TGME49_203970	TGME49_203970-t26_1-p1|TGME49_203970-t26_1	TGME49_203970-t26_1-p1|TGME49_203970-t26_1	GN=TGME49_203970, organism=Toxoplasma_gondii_ME49, gene_product=dolichyl-diphosphooligosaccharide--protein glycosyltransferase, transcript_product=dolichyl-diphosphooligosaccharide--protein glycosyltransferase, location=TGME49_chrVIIa:2076930-2084067(+), p	1	6	20.4	74.986	680	0	10.471	1//0	2//0	1//0	2//0	2//0	3//0	1//0	3//0	0//0	2//0	2//0	1//0	119640000	31	48			-1	3859400			301940		109630	126320		145040				789770				139780	385170	136330
TGME49_203980-t26_1-p1|TGME49_203980-t26_1	TGME49_203980	TGME49_203980-t26_1-p1|TGME49_203980-t26_1	TGME49_203980-t26_1-p1|TGME49_203980-t26_1	GN=TGME49_203980, organism=Toxoplasma_gondii_ME49, gene_product=hypothetical protein, transcript_product=hypothetical protein, location=TGME49_chrVIIa:2062064-2074174(+), protein_length=1919, sequence_SO=chromosome, SO=protein_coding_gene, is_pseudo=false	1	19	21.5	201.28	1919	0	183.6	3//0	3//0	2//0	3//0	3//0	3//0	3//0	3//0	2//0	3//0	3//0	3//0	1601600000	60	291			-1	26694000	315220	566020	1270100	259810	616250	2019700	156630		564800	331140	781230	2541700	166430	192440	102470	296830	1249100	710400	101940
TGME49_203990-t26_1-p1|TGME49_203990-t26_1	TGME49_203990	TGME49_203990-t26_1-p1|TGME49_203990-t26_1	TGME49_203990-t26_1-p1|TGME49_203990-t26_1	GN=TGME49_203990, organism=Toxoplasma_gondii_ME49, gene_product=rhoptry protein ROP12, transcript_product=rhoptry protein ROP12, location=TGME49_chrVIIa:2055545-2057386(-), protein_length=236, sequence_SO=chromosome, SO=protein_coding_gene, is_pseudo=false	1	6	48.7	25.482	236	0	58.122	3//0	3//0	2//1	3//0	3//0	3//0	3//0	3//0	2//1	3//0	3//0	3//0	3115600000	7	303			-1	445080000	12976000	12263000	15457000	3412600	11818000	27020000	5460300	2054600	10948000	1518400	11115000	36073000	4916300	5898700	4235900	5725800	21683000	13193000	4306300
TGME49_204020-t26_1-p1|TGME49_204020-t26_1	TGME49_204020	TGME49_204020-t26_1-p1|TGME49_204020-t26_1	TGME49_204020-t26_1-p1|TGME49_204020-t26_1	GN=TGME49_204020, organism=Toxoplasma_gondii_ME49, gene_product=ribosomal protein RPL8, transcript_product=ribosomal protein RPL8, location=TGME49_chrVIIa:2046086-2048555(+), protein_length=260, sequence_SO=chromosome, SO=protein_coding_gene, is_pseudo=fal	1	10	48.5	28.254	260	0	323.31	3//0	3//0	3//0	3//0	3//0	3//0	3//0	3//0	3//0	3//0	3//0	3//0	33128000000	14	1129			-1	2366300000	36396000	79678000	96117000	33395000	103350000	210150000	12062000	9369400	33765000	31189000	69214000	231580000	17408000	16591000	26764000	53678000	109550000	86018000	12697000
TGME49_204050-t26_1-p1|TGME49_204050-t26_1	TGME49_204050	TGME49_204050-t26_1-p1|TGME49_204050-t26_1	TGME49_204050-t26_1-p1|TGME49_204050-t26_1	GN=TGME49_204050, organism=Toxoplasma_gondii_ME49, gene_product=subtilisin SUB1, transcript_product=subtilisin SUB1, location=TGME49_chrVIIa:2030677-2036482(+), protein_length=761, sequence_SO=chromosome, SO=protein_coding_gene, is_pseudo=false	1	29	57.7	81.776	761	0	323.31	3//0	3//0	3//0	3//0	3//0	3//0	3//0	3//0	3//0	3//0	3//0	3//0	22406000000	35	2043			-1	640170000	10439000	11821000	7137900	930500	5529100	11063000	2044700	1386800	11464000	1691100	7698400	21293000	11081000	4330900	2236500	5500300	10865000	6682800	4432100
TGME49_204130-t26_1-p1|TGME49_204130-t26_1	TGME49_204130	TGME49_204130-t26_1-p1|TGME49_204130-t26_1	TGME49_204130-t26_1-p1|TGME49_204130-t26_1	GN=TGME49_204130, organism=Toxoplasma_gondii_ME49, gene_product=perforin-like protein PLP1, transcript_product=perforin-like protein PLP1, location=TGME49_chrVIIa:1962608-1971451(-), protein_length=1161, sequence_SO=chromosome, SO=protein_coding_gene, is_p	1	20	30.7	125.5	1161	0	154.49	2//0	3//0	3//0	3//0	2//0	3//0	3//0	3//0	3//0	3//0	2//0	3//0	6526500000	46	390			-1	141880000			1204700	308340	2622500	5564700	1774300	3874200	4442600	2269900	5110600	9812900	4949100		3705000	4727600	3012000	8082200	4511600
TGME49_204160-t26_1-p1|TGME49_204160-t26_1	TGME49_204160	TGME49_204160-t26_1-p1|TGME49_204160-t26_1	TGME49_204160-t26_1-p1|TGME49_204160-t26_1	GN=TGME49_204160, organism=Toxoplasma_gondii_ME49, gene_product=GYF domain-containing protein, transcript_product=GYF domain-containing protein, location=TGME49_chrVIIa:1936339-1945229(-), protein_length=1821, sequence_SO=chromosome, SO=protein_coding_gene	1	24	26.5	189.98	1821	0	323.31	3//0	3//0	2//0	3//0	3//0	3//0	3//0	3//0	2//0	3//0	2//0	3//0	1329000000	86	270			-1	15454000	41152	123120	945480	244170	428040	1547200		11455	199110	78852	580840	2219100	422480	1377900	315440	387950	720240	576280	6295.1
TGME49_204310-t26_1-p1|TGME49_204310-t26_1	TGME49_204310	TGME49_204310-t26_1-p1|TGME49_204310-t26_1	TGME49_204310-t26_1-p1|TGME49_204310-t26_1	GN=TGME49_204310, organism=Toxoplasma_gondii_ME49, gene_product=hypothetical protein, transcript_product=hypothetical protein, location=TGME49_chrVIIa:1887392-1908600(+), protein_length=2209, sequence_SO=chromosome, SO=protein_coding_gene, is_pseudo=false	1	21	22.3	242.59	2209	0	53.128	2//1	2//0	0//2	3//0	0//3	3//0	2//1	3//0	2//0	3//0	2//0	3//0	1636600000	93	141			-1	17598000	328970	338670	723900		167700	704060	129260		714440	98601	508640	1780700	77715	95409	117430	548300	1413200	687530	123960
TGME49_204340-t26_1-p1|TGME49_204340-t26_1	TGME49_204340	TGME49_204340-t26_1-p1|TGME49_204340-t26_1	TGME49_204340-t26_1-p1|TGME49_204340-t26_1	GN=TGME49_204340, organism=Toxoplasma_gondii_ME49, gene_product=hypothetical protein, transcript_product=hypothetical protein, location=TGME49_chrVIIa:1869394-1873887(-), protein_length=877, sequence_SO=chromosome, SO=protein_coding_gene, is_pseudo=false	1	30	51.7	97.093	877	0	185.89	3//0	3//0	3//0	3//0	2//1	3//0	3//0	3//0	3//0	3//0	3//0	3//0	6263500000	46	700			-1	136160000	4117400	14823000	16238000	2128600	5736600	10571000	366940	647230	2675400	323610	1554000	2453700	239830	723250	136570	686210	1784300	1230600	722690
TGME49_204400-t26_1-p1|TGME49_204400-t26_1	TGME49_204400	TGME49_204400-t26_1-p1|TGME49_204400-t26_1	TGME49_204400-t26_1-p1|TGME49_204400-t26_1	GN=TGME49_204400, organism=Toxoplasma_gondii_ME49, gene_product=ATPase synthase subunit alpha, putative, transcript_product=ATPase synthase subunit alpha, putative, location=TGME49_chrVIIa:1815332-1822685(+), protein_length=577, sequence_SO=chromosome, SO=	1	27	58.2	62.146	577	0	231.69	3//0	3//0	3//0	3//0	3//0	3//0	3//0	3//0	3//0	3//0	3//0	3//0	68260000000	34	2425			-1	2007600000	58042000	68955000	87160000	39020000	46106000	73756000	34992000	32198000	82668000	42589000	41766000	110970000	39218000	38214000	30133000	31498000	40314000	59016000	37390000
TGME49_204480-t26_1-p1|TGME49_204480-t26_1	TGME49_204480	TGME49_204480-t26_1-p1|TGME49_204480-t26_1	TGME49_204480-t26_1-p1|TGME49_204480-t26_1	GN=TGME49_204480, organism=Toxoplasma_gondii_ME49, gene_product=thioredoxin domain-containing protein, transcript_product=thioredoxin domain-containing protein, location=TGME49_chrVIIa:1756017-1763926(-), protein_length=659, sequence_SO=chromosome, SO=prot	1	17	43.4	72.202	659	0	172.59	3//0	3//0	3//0	3//0	3//0	3//0	3//0	3//0	3//0	3//0	3//0	3//0	3927800000	30	537			-1	130930000	2195200	2096800	3936700	1846100	5152100	8910200	320790	193910	1899700	1830800	6691700	13436000	696930	78960	1252200	2011600	6270400	4502100	600600
TGME49_204530-t26_1-p1|TGME49_204530-t26_1	TGME49_204530	TGME49_204530-t26_1-p1|TGME49_204530-t26_1	TGME49_204530-t26_1-p1|TGME49_204530-t26_1	GN=TGME49_204530, organism=Toxoplasma_gondii_ME49, gene_product=microneme protein MIC11, transcript_product=microneme protein MIC11, location=TGME49_chrVIIa:1731533-1732483(-), protein_length=204, sequence_SO=chromosome, SO=protein_coding_gene, is_pseudo=f	1	10	55.4	22.432	204	0	323.31	3//0	3//0	3//0	3//0	3//0	3//0	3//0	3//0	3//0	3//0	3//0	3//0	12124000000	14	962			-1	866030000	17183000	19911000	23731000	9436500	29242000	57221000	6123500	4853700	22624000	7912900	32896000	78522000	14314000	11606000	9306500	18343000	26306000	28371000	8832200
TGME49_205010-t26_1-p1|TGME49_205010-t26_1	TGME49_205010	TGME49_205010-t26_1-p1|TGME49_205010-t26_1	TGME49_205010-t26_1-p1|TGME49_205010-t26_1	GN=TGME49_205010, organism=Toxoplasma_gondii_ME49, gene_product=U2 small nuclear ribonucleoprotein family protein, putative, transcript_product=U2 small nuclear ribonucleoprotein family protein, putative, location=TGME49_chrVIIa:1671126-1679563(-), protein	1	24	33.4	150.78	1386	0	288.06	3//0	3//0	3//0	3//0	3//0	3//0	3//0	3//0	3//0	3//0	3//0	3//0	5520700000	57	739			-1	96854000	2174300	5435800	3597300	1359800	2295500	4787000	878110	1038100	1938600	1726100	2102500	7153100	496310	1951700	951060	2109600	2748200	3093500	1369400
TGME49_205040-t26_1-p1|TGME49_205040-t26_1	TGME49_205040	TGME49_205040-t26_1-p1|TGME49_205040-t26_1	TGME49_205040-t26_1-p1|TGME49_205040-t26_1	GN=TGME49_205040, organism=Toxoplasma_gondii_ME49, gene_product=PGAP1 family protein, transcript_product=PGAP1 family protein, location=TGME49_chrVIIa:1657073-1664628(-), protein_length=2110, sequence_SO=chromosome, SO=protein_coding_gene, is_pseudo=false	1	10	9.3	228.41	2110	0	15.346	1//0	2//0	0//0	3//0	0//0	3//0	0//0	1//0	0//0	3//0	2//1	2//0	170800000	77	46			-1	2218200					213540	516060					21993	360700				45427	92545	44443
TGME49_205130-t26_1-p1|TGME49_205130-t26_1	TGME49_205130	TGME49_205130-t26_1-p1|TGME49_205130-t26_1	TGME49_205130-t26_1-p1|TGME49_205130-t26_1	GN=TGME49_205130, organism=Toxoplasma_gondii_ME49, gene_product=hypothetical protein, transcript_product=hypothetical protein, location=TGME49_chrVIIa:1595654-1621704(+), protein_length=4817, sequence_SO=chromosome, SO=protein_coding_gene, is_pseudo=false	1	6	2.2	518.66	4817	0	65.944	3//0	3//0	0//0	1//0	0//0	0//0	0//0	0//0	3//0	3//0	3//0	3//0	1882400000	224	29			-1	8403500	645020	854080	581550	230890	269590	286720						13369
TGME49_205180-t26_1-p1|TGME49_205180-t26_1	TGME49_205180	TGME49_205180-t26_1-p1|TGME49_205180-t26_1	TGME49_205180-t26_1-p1|TGME49_205180-t26_1	GN=TGME49_205180, organism=Toxoplasma_gondii_ME49, gene_product=RNA recognition motif-containing protein, transcript_product=RNA recognition motif-containing protein, location=TGME49_chrVIIa:1562827-1563867(-), protein_length=274, sequence_SO=chromosome, S	1	5	33.6	32.011	274	0	18.527	3//0	3//0	2//0	3//0	2//0	3//0	2//1	3//0	3//0	3//0	2//1	3//0	2858300000	12	194			-1	238190000	2224500	11359000	11920000	2079000	6817700	15834000		1546400	3845300	3605300	10078000	19835000	1092000		2043700	3750700	12322000	6509700	2380700
TGME49_205220-t26_1-p1|TGME49_205220-t26_1	TGME49_205220	TGME49_205220-t26_1-p1|TGME49_205220-t26_1	TGME49_205220-t26_1-p1|TGME49_205220-t26_1	GN=TGME49_205220, organism=Toxoplasma_gondii_ME49, gene_product=U5 snRNP-associated subunit, putative, transcript_product=U5 snRNP-associated subunit, putative, location=TGME49_chrVIIa:1532428-1540273(+), protein_length=1113, sequence_SO=chromosome, SO=pro	1	9	11.9	122.77	1113	0	51.601	2//0	3//0	1//0	3//0	1//0	3//0	1//0	3//0	1//1	3//0	2//0	3//0	355370000	67	94			-1	5304100		142490	237490		184940	514480			58433	33279	318950	814610				81310	148460	193640
TGME49_205240-t26_1-p1|TGME49_205240-t26_1	TGME49_205240	TGME49_205240-t26_1-p1|TGME49_205240-t26_1	TGME49_205240-t26_1-p1|TGME49_205240-t26_1	GN=TGME49_205240, organism=Toxoplasma_gondii_ME49, gene_product=cleft lip and palate transmembrane protein 1 (clptm1) protein, transcript_product=cleft lip and palate transmembrane protein 1 (clptm1) protein, location=TGME49_chrVIIa:1516961-1526161(-), pro	1	12	29.3	88.328	794	0	16.24	1//2	2//1	0//0	2//0	0//0	3//0	1//0	2//1	3//0	3//0	1//1	1//1	1495100000	30	87			-1	49835000	109850	5323900	4854700	175300	3149200	3996400					1846100	3456900				1042300	1810700	412190
TGME49_205250-t26_1-p1|TGME49_205250-t26_1	TGME49_205250	TGME49_205250-t26_1-p1|TGME49_205250-t26_1	TGME49_205250-t26_1-p1|TGME49_205250-t26_1	GN=TGME49_205250, organism=Toxoplasma_gondii_ME49, gene_product=rhoptry protein ROP18, transcript_product=rhoptry protein ROP18, location=TGME49_chrVIIa:1514449-1516113(-), protein_length=554, sequence_SO=chromosome, SO=protein_coding_gene, is_pseudo=false	1	17	37	62.665	554	0	323.31	3//0	3//0	3//0	3//0	3//0	3//0	3//0	3//0	1//0	0//0	0//0	2//0	18301000000	26	853			-1	703880000	24047000	39311000	56390000	6041000	32297000	59674000	9260400	6324800	22717000	9360700	23440000	65602000	11190000	7055400	11797000	24233000	37829000	32184000	17432000
TGME49_205290-t26_1-p1|TGME49_205290-t26_1	TGME49_205290	TGME49_205290-t26_1-p1|TGME49_205290-t26_1	TGME49_205290-t26_1-p1|TGME49_205290-t26_1	GN=TGME49_205290, organism=Toxoplasma_gondii_ME49, gene_product=serine/threonine specific protein phosphatase, transcript_product=serine/threonine specific protein phosphatase, location=TGME49_chrVIIa:1489880-1492960(-), protein_length=523, sequence_SO=chr	1	4	13.8	57.918	523	0	6.8216	0//0	0//0	0//0	0//0	0//0	0//0	0//0	0//0	2//0	3//0	2//0	3//0	192450000	26	24			-1	7401900
TGME49_205320-t26_1-p1|TGME49_205320-t26_1	TGME49_205320	TGME49_205320-t26_1-p1|TGME49_205320-t26_1	TGME49_205320-t26_1-p1|TGME49_205320-t26_1	GN=TGME49_205320, organism=Toxoplasma_gondii_ME49, gene_product=hypothetical protein, transcript_product=hypothetical protein, location=TGME49_chrVIIa:1473570-1476738(+), protein_length=655, sequence_SO=chromosome, SO=protein_coding_gene, is_pseudo=false	1	16	38.6	70.849	655	0	112.96	3//0	3//0	1//2	3//0	3//0	3//0	2//1	3//0	2//0	3//0	3//0	3//0	1909500000	38	371			-1	50250000	91952	74522	1570400	469210	2114400	4024900	80409	64052	321960	303000	1777100	4574000	275220	102080	491940	1094800	1992500	2229700	405740
TGME49_205330-t26_1-p1|TGME49_205330-t26_1	TGME49_205330	TGME49_205330-t26_1-p1|TGME49_205330-t26_1	TGME49_205330-t26_1-p1|TGME49_205330-t26_1	GN=TGME49_205330, organism=Toxoplasma_gondii_ME49, gene_product=hypothetical protein, transcript_product=hypothetical protein, location=TGME49_chrVIIa:1470367-1471730(-), protein_length=331, sequence_SO=chromosome, SO=protein_coding_gene, is_pseudo=false	1	3	16.3	35.281	331	0	116.83	1//0	2//0	0//0	3//0	2//0	3//0	1//0	3//0	1//0	3//0	2//0	3//0	318220000	6	92			-1	53036000			1872600		2260100	4866000				344930	1581700	6032300	956850		493780	1465000	814670	1879500
TGME49_205340-t26_1-p1|TGME49_205340-t26_1	TGME49_205340	TGME49_205340-t26_1-p1|TGME49_205340-t26_1	TGME49_205340-t26_1-p1|TGME49_205340-t26_1	GN=TGME49_205340, organism=Toxoplasma_gondii_ME49, gene_product=ribosomal protein RPS12, transcript_product=ribosomal protein RPS12, location=TGME49_chrVIIa:1467654-1468859(+), protein_length=142, sequence_SO=chromosome, SO=protein_coding_gene, is_pseudo=f	1	10	60.6	15.399	142	0	219.13	3//0	3//0	3//0	3//0	3//0	3//0	3//0	3//0	3//0	3//0	3//0	3//0	30775000000	9	1247			-1	3419400000	50766000	83553000	117020000	48806000	136800000	280530000	27664000	15982000	65646000	21433000	104680000	348620000	25590000	35698000	43779000	59639000	177510000	99171000	38985000
TGME49_205350-t26_1-p1|TGME49_205350-t26_1	TGME49_205350	TGME49_205350-t26_1-p1|TGME49_205350-t26_1	TGME49_205350-t26_1-p1|TGME49_205350-t26_1	GN=TGME49_205350, organism=Toxoplasma_gondii_ME49, gene_product=integral membrane protein, GNS1/SUR4 family protein, putative, transcript_product=integral membrane protein, GNS1/SUR4 family protein, putative, location=TGME49_chrVIIa:1460890-1462693(-), pro	1	4	15.4	37.794	318	0	13.431	1//0	2//0	0//0	3//0	1//1	3//0	1//0	3//0	1//0	2//0	1//0	2//0	2523700000	11	59			-1	229420000					10645000	19518000				107170	17455000	32643000	3260500		2817400	8095300	9128500	14165000
TGME49_205360-t26_1-p1|TGME49_205360-t26_1	TGME49_205360	TGME49_205360-t26_1-p1|TGME49_205360-t26_1	TGME49_205360-t26_1-p1|TGME49_205360-t26_1	GN=TGME49_205360, organism=Toxoplasma_gondii_ME49, gene_product=hypothetical protein, transcript_product=hypothetical protein, location=TGME49_chrVIIa:1442993-1459115(+), protein_length=2607, sequence_SO=chromosome, SO=protein_coding_gene, is_pseudo=false	1	5	4	293.16	2607	0	5.8301	1//0	2//0	3//0	1//0	0//0	1//0	2//0	3//0	0//0	2//0	2//0	1//0	197200000	123	30			-1	1603300			98655		95779	148160	76718	61099	51945		112220						22397
TGME49_205380-t26_1-p1|TGME49_205380-t26_1	TGME49_205380	TGME49_205380-t26_1-p1|TGME49_205380-t26_1	TGME49_205380-t26_1-p1|TGME49_205380-t26_1	GN=TGME49_205380, organism=Toxoplasma_gondii_ME49, gene_product=fructose-bisphospatase I, transcript_product=fructose-bisphospatase I, location=TGME49_chrVIIa:1430809-1433953(+), protein_length=388, sequence_SO=chromosome, SO=protein_coding_gene, is_pseudo	1	13	48.7	42.245	388	0	42.217	3//0	3//0	2//0	3//0	2//0	3//0	2//0	3//0	3//0	3//0	2//1	3//0	2168200000	20	264			-1	108410000	1595100	3545300	7752200	763710	4260200	10094000	3537500		842930	471190	2272600	16522000	737720		711590	3732600	5241700	5000300	1274300
TGME49_205440-t26_1-p1|TGME49_205440-t26_1	TGME49_205440	TGME49_205440-t26_1-p1|TGME49_205440-t26_1	TGME49_205440-t26_1-p1|TGME49_205440-t26_1	GN=TGME49_205440, organism=Toxoplasma_gondii_ME49, gene_product=CCT chaperonin gamma subunit, transcript_product=CCT chaperonin gamma subunit, location=TGME49_chrVIIa:1397504-1403332(+), protein_length=556, sequence_SO=chromosome, SO=protein_coding_gene, i	1	22	52.3	60.612	556	0	323.31	3//0	3//0	3//0	3//0	3//0	3//0	3//0	3//0	2//1	3//0	3//0	3//0	11834000000	36	809			-1	328730000	3239000	10291000	14555000	10695000	11897000	21198000	2311800	866270	7265700	5154100	9143300	31169000	2279000	3494500	3365700	7339000	16877000	11245000	2981600
TGME49_205470-t26_1-p1|TGME49_205470-t26_1	TGME49_205470	TGME49_205470-t26_1-p1|TGME49_205470-t26_1	TGME49_205470-t26_1-p1|TGME49_205470-t26_1	GN=TGME49_205470, organism=Toxoplasma_gondii_ME49, gene_product=translation elongation factor 2 family protein, putative, transcript_product=translation elongation factor 2 family protein, putative, location=TGME49_chrVIIa:1385098-1389126(+), protein_lengt	1	44	64.2	106.57	952	0	323.31	3//0	3//0	3//0	3//0	3//0	3//0	3//0	3//0	3//0	3//0	3//0	3//0	153560000000	52	6362			-1	2953200000	40767000	92215000	117720000	43072000	95153000	195950000	14351000	9218900	47065000	37834000	99688000	298750000	19979000	21402000	29412000	72255000	144730000	104280000	26016000
TGME49_205510-t26_1-p1|TGME49_205510-t26_1	TGME49_205510	TGME49_205510-t26_1-p1|TGME49_205510-t26_1	TGME49_205510-t26_1-p1|TGME49_205510-t26_1	GN=TGME49_205510, organism=Toxoplasma_gondii_ME49, gene_product=nucleolar protein 5, putative, transcript_product=nucleolar protein 5, putative, location=TGME49_chrVIIa:1360707-1364682(-), protein_length=490, sequence_SO=chromosome, SO=protein_coding_gene,	1	22	62.2	54.348	490	0	135.26	3//0	3//0	3//0	3//0	3//0	3//0	3//0	3//0	3//0	3//0	3//0	3//0	3844500000	28	639			-1	137300000		3172900	6503500	1928400	4852500	12795000		126850	1182800	1765200	5233100	12087000	923220		1405800	3275300	6487400	4913200	1432700
TGME49_205558-t26_1-p1|TGME49_205558-t26_1	TGME49_205558	TGME49_205558-t26_1-p1|TGME49_205558-t26_1	TGME49_205558-t26_1-p1|TGME49_205558-t26_1	GN=TGME49_205558, organism=Toxoplasma_gondii_ME49, gene_product=NAC domain-containing protein, transcript_product=NAC domain-containing protein, location=TGME49_chrVIIa:1334559-1336332(+), protein_length=189, sequence_SO=chromosome, SO=protein_coding_gene,	1	8	64.6	20.507	189	0	323.31	3//0	3//0	3//0	3//0	3//0	3//0	3//0	3//0	2//1	3//0	3//0	3//0	11685000000	11	1014			-1	1062300000	7276100	23660000	49352000	22413000	50882000	80387000	4917700	535010	20782000	17894000	35854000	94071000	9674500	12114000	12061000	29951000	60270000	50295000	7949300
TGME49_205570-t26_1-p1|TGME49_205570-t26_1	TGME49_205570	TGME49_205570-t26_1-p1|TGME49_205570-t26_1	TGME49_205570-t26_1-p1|TGME49_205570-t26_1	GN=TGME49_205570, organism=Toxoplasma_gondii_ME49, gene_product=hypothetical protein, transcript_product=hypothetical protein, location=TGME49_chrVIIa:1302505-1305173(-), protein_length=644, sequence_SO=chromosome, SO=protein_coding_gene, is_pseudo=false	1	6	16.5	68.156	644	0	11.582	1//1	1//0	0//0	3//0	0//0	2//0	1//0	3//0	0//1	3//0	1//1	2//1	202870000	34	37			-1	5966900		478940	509380									275560					167770	200900
TGME49_205580-t26_1-p1|TGME49_205580-t26_1	TGME49_205580	TGME49_205580-t26_1-p1|TGME49_205580-t26_1	TGME49_205580-t26_1-p1|TGME49_205580-t26_1	GN=TGME49_205580, organism=Toxoplasma_gondii_ME49, gene_product=nuclear factor NF4, transcript_product=nuclear factor NF4, location=TGME49_chrVIIa:1293654-1297697(+), protein_length=497, sequence_SO=chromosome, SO=protein_coding_gene, is_pseudo=false	1	13	46.5	51.22	497	0	312.92	2//1	3//0	2//1	3//0	1//1	3//0	2//0	2//1	1//2	3//0	3//0	3//0	1608400000	27	193			-1	59571000	17753	543010	1634300	367760	690760	2164500	146830	2276100	78621	666470	1381600	6581500	446440		606070	2188300	2112400	1433600	490820
TGME49_205700-t26_1-p1|TGME49_205700-t26_1	TGME49_205700	TGME49_205700-t26_1-p1|TGME49_205700-t26_1	TGME49_205700-t26_1-p1|TGME49_205700-t26_1	GN=TGME49_205700, organism=Toxoplasma_gondii_ME49, gene_product=cyclophilin precursor, transcript_product=cyclophilin precursor, location=TGME49_chrVIIa:1209729-1210775(+), protein_length=348, sequence_SO=chromosome, SO=protein_coding_gene, is_pseudo=false	1	8	32.2	38.196	348	0	62.401	3//0	3//0	3//0	3//0	3//0	3//0	3//0	3//0	3//0	3//0	3//0	3//0	95993000000	21	1557			-1	4571100000	91002000	153070000	175690000	98056000	160120000	360630000	69901000	34277000	121280000	56264000	136350000	337670000	54948000	104670000	30061000	80712000	199670000	151350000	48628000
TGME49_205710-t26_1-p1|TGME49_205710-t26_1	TGME49_205710	TGME49_205710-t26_1-p1|TGME49_205710-t26_1	TGME49_205710-t26_1-p1|TGME49_205710-t26_1	GN=TGME49_205710, organism=Toxoplasma_gondii_ME49, gene_product=lysine-tRNA ligase, transcript_product=lysine-tRNA ligase, location=TGME49_chrVIIa:1202972-1207613(+), protein_length=658, sequence_SO=chromosome, SO=protein_coding_gene, is_pseudo=false	1	21	48.5	74.394	658	0	75.562	3//0	3//0	2//1	3//0	3//0	3//0	3//0	3//0	3//0	3//0	3//0	3//0	6262900000	36	917			-1	173970000	710910	2812300	7186600	2782000	5865100	11875000	92684	207990	1445200	2617300	6840000	15983000	701450	205440	1756900	4856200	7100700	6198300	849180
TGME49_205740-t26_1-p1|TGME49_205740-t26_1	TGME49_205740	TGME49_205740-t26_1-p1|TGME49_205740-t26_1	TGME49_205740-t26_1-p1|TGME49_205740-t26_1	GN=TGME49_205740, organism=Toxoplasma_gondii_ME49, gene_product=hypothetical protein, transcript_product=hypothetical protein, location=TGME49_chrVIIa:1179955-1192576(-), protein_length=1306, sequence_SO=chromosome, SO=protein_coding_gene, is_pseudo=false	1	13	21.5	140.94	1306	0	69.616	3//0	3//0	3//0	3//0	1//0	3//0	1//2	3//0	1//0	3//0	3//0	3//0	1291400000	44	163			-1	29351000	1098300	1378000	1114000	491000	915770	2801000	613680	857970	1361300	596070	709410	2523200	26943			586840	1719100	933450	66608
TGME49_206320-t26_1-p1|TGME49_206320-t26_1	TGME49_206320	TGME49_206320-t26_1-p1|TGME49_206320-t26_1	TGME49_206320-t26_1-p1|TGME49_206320-t26_1	GN=TGME49_206320, organism=Toxoplasma_gondii_ME49, gene_product=hypothetical protein, transcript_product=hypothetical protein, location=TGME49_chrVIIa:1063141-1066017(+), protein_length=294, sequence_SO=chromosome, SO=protein_coding_gene, is_pseudo=false	1	6	28.2	32.301	294	0	12.348	3//0	3//0	0//1	3//0	1//0	2//1	2//1	3//0	0//2	3//0	1//1	3//0	404210000	10	121			-1	40421000	46102		3378100	576230	2023000	4453800		55589		331940	1443300	6179100			105310	1078800	1433800	982870	61060
TGME49_206470-t26_1-p1|TGME49_206470-t26_1	TGME49_206470	TGME49_206470-t26_1-p1|TGME49_206470-t26_1	TGME49_206470-t26_1-p1|TGME49_206470-t26_1	GN=TGME49_206470, organism=Toxoplasma_gondii_ME49, gene_product=pyruvate dehydrogenase complex subunit PDH-E3II, transcript_product=pyruvate dehydrogenase complex subunit PDH-E3II, location=TGME49_chrVIIa:947003-953655(+), protein_length=519, sequence_SO=c	1	18	55.1	55.121	519	0	196.24	3//0	3//0	3//0	3//0	3//0	3//0	3//0	3//0	3//0	3//0	3//0	3//0	9829300000	28	894			-1	351050000	6136900	8157300	19073000	9093300	14232000	22302000	1540100	828700	6729000	5989600	12032000	27823000	2608800	2809700	3156400	6825800	16373000	11212000	1664300
TGME49_206480-t26_1-p1|TGME49_206480-t26_1	TGME49_206480	TGME49_206480-t26_1-p1|TGME49_206480-t26_1	TGME49_206480-t26_1-p1|TGME49_206480-t26_1	GN=TGME49_206480, organism=Toxoplasma_gondii_ME49, gene_product=hypothetical protein, transcript_product=hypothetical protein, location=TGME49_chrVIIa:943946-945669(-), protein_length=207, sequence_SO=chromosome, SO=protein_coding_gene, is_pseudo=false	1	3	20.8	22.522	207	0	22.6	3//0	2//1	3//0	3//0	2//0	3//0	2//1	3//0	3//0	3//0	2//0	3//0	1118600000	11	142			-1	101690000	757990	2505400	4246600	466430	4048000	6101300	711370	251130	3088800	353320	4285400	6934300	2158800		1655300	3710600	5882900	3004000	764750
TGME49_206510-t26_1-p1|TGME49_206510-t26_1	TGME49_206510	TGME49_206510-t26_1-p1|TGME49_206510-t26_1	TGME49_206510-t26_1-p1|TGME49_206510-t26_1	GN=TGME49_206510, organism=Toxoplasma_gondii_ME49, gene_product=toxolysin TLN4, transcript_product=toxolysin TLN4, location=TGME49_chrVIIa:903405-917753(+), protein_length=2340, sequence_SO=chromosome, SO=protein_coding_gene, is_pseudo=false	1	34	25.9	246.74	2340	0	323.31	3//0	3//0	1//1	3//0	2//0	3//0	2//0	3//0	3//0	3//0	2//1	3//0	3270500000	86	561			-1	38029000	74529	217520	1061200	282170	1504600	3389400	25518		354860	56252	1003400	4653700	146440		46588	560060	872510	678310	24052
TGME49_206590-t26_1-p1|TGME49_206590-t26_1	TGME49_206590	TGME49_206590-t26_1-p1|TGME49_206590-t26_1;TGME49_242400-t26_1-p1|TGME49_242400-t26_1	TGME49_206590-t26_1-p1|TGME49_206590-t26_1	GN=TGME49_206590, organism=Toxoplasma_gondii_ME49, gene_product=calcium-dependent protein kinase CDPK2A, transcript_product=calcium-dependent protein kinase CDPK2A, location=TGME49_chrVIIa:800544-807261(-), protein_length=786, sequence_SO=chromosome, SO=pr	2	18	35.8	86.377	786	0	206.04	3//0	3//0	3//0	3//0	2//0	3//0	3//0	3//0	3//0	3//0	3//0	3//0	3388000000	45	422			-1;-1	75290000	454590	2499200	4705100	489000	2184400	4989100	79250	315800	1160100	1120300	2678300	6625000	764980		700960	1753200	3323800	2189400	46589
TGME49_206610-t26_1-p1|TGME49_206610-t26_1	TGME49_206610	TGME49_206610-t26_1-p1|TGME49_206610-t26_1	TGME49_206610-t26_1-p1|TGME49_206610-t26_1	GN=TGME49_206610, organism=Toxoplasma_gondii_ME49, gene_product=pyruvate dehydrogenase complex subunit PDH-E2, transcript_product=pyruvate dehydrogenase complex subunit PDH-E2, location=TGME49_chrVIIa:781130-789026(-), protein_length=929, sequence_SO=chrom	1	15	32.2	96.878	929	0	108.81	1//1	3//0	2//0	3//0	2//0	3//0	2//0	3//0	3//0	3//0	3//0	3//0	1845500000	36	310			-1	51263000		376700	885780	740760	760740	4209800	113250		516660	1003200	2077200	8143100	570380		325700	522320	2219400	1324300	456020
TGME49_206670-t26_1-p1|TGME49_206670-t26_1	TGME49_206670	TGME49_206670-t26_1-p1|TGME49_206670-t26_1	TGME49_206670-t26_1-p1|TGME49_206670-t26_1	GN=TGME49_206670, organism=Toxoplasma_gondii_ME49, gene_product=hypothetical protein, transcript_product=hypothetical protein, location=TGME49_chrVIIa:730293-739354(-), protein_length=2071, sequence_SO=chromosome, SO=protein_coding_gene, is_pseudo=false	1	20	18.2	218.5	2071	0	74.638	3//0	3//0	2//0	3//0	2//1	3//0	2//1	3//0	2//0	3//0	2//0	3//0	895830000	90	133			-1	9953700	215100		503480	236480	287380	805480	192070		225420	94190	209180	702870	19243	377590	16578	152310	710070	459430	17188
TGME49_206690-t26_1-p1|TGME49_206690-t26_1	TGME49_206690	TGME49_206690-t26_1-p1|TGME49_206690-t26_1	TGME49_206690-t26_1-p1|TGME49_206690-t26_1	GN=TGME49_206690, organism=Toxoplasma_gondii_ME49, gene_product=glideosome-associated protein with multiple-membrane spans GAPM2B, transcript_product=glideosome-associated protein with multiple-membrane spans GAPM2B, location=TGME49_chrVIIa:722626-724443(+	1	5	21.4	46.788	426	0	21.092	2//1	2//0	0//0	3//0	1//1	2//1	2//0	3//0	1//1	3//0	3//0	3//0	659690000	12	53			-1	54974000	332800	811360	1776400		2347700	2749600				691320	1987100	4203300	557290		234850	352040	2564600	1789000	633200
TGME49_207010-t26_1-p1|TGME49_207010-t26_1	TGME49_207010	TGME49_207010-t26_1-p1|TGME49_207010-t26_1;TGME49_207005-t26_1-p1|TGME49_207005-t26_1	TGME49_207010-t26_1-p1|TGME49_207010-t26_1;TGME49_207005-t26_1-p1|TGME49_207005-t26_1	GN=TGME49_207010, organism=Toxoplasma_gondii_ME49, gene_product=SAG-related sequence SRS48K, transcript_product=SAG-related sequence SRS48K, location=TGME49_chrX:7333086-7334939(+), protein_length=369, sequence_SO=chromosome, SO=protein_coding_gene, is_pse	2	2	8.9	39.397	369	0.0017309	2.6617	0//0	0//0	0//0	0//0	2//0	0//1	0//0	0//0	0//0	0//0	0//0	0//3	48346000	15	8			-1;-1	3223100													438980		2485100			299040
TGME49_207015-t26_1-p1|TGME49_207015-t26_1	TGME49_207015	TGME49_207015-t26_1-p1|TGME49_207015-t26_1	TGME49_207015-t26_1-p1|TGME49_207015-t26_1	GN=TGME49_207015, organism=Toxoplasma_gondii_ME49, gene_product=hypothetical protein, transcript_product=hypothetical protein, location=TGME49_chrX:7338883-7341116(+), protein_length=574, sequence_SO=chromosome, SO=protein_coding_gene, is_pseudo=false	1	4	9.1	62.591	574	0.0025597	2.3859	0//0	0//0	0//0	0//0	1//0	0//0	0//0	0//0	0//0	0//0	0//0	2//1	43703000	35	6			-1	1248700															87432
TGME49_207060-t26_1-p1|TGME49_207060-t26_1	TGME49_207060	TGME49_207060-t26_1-p1|TGME49_207060-t26_1	TGME49_207060-t26_1-p1|TGME49_207060-t26_1	GN=TGME49_207060, organism=Toxoplasma_gondii_ME49, gene_product=ribonucleoside-diphosphate reductase small subunit, transcript_product=ribonucleoside-diphosphate reductase small subunit, location=TGME49_chrX:7363116-7366485(-), protein_length=391, sequence	1	11	36.1	44.585	391	0	64.942	3//0	3//0	3//0	3//0	2//1	3//0	3//0	3//0	3//0	3//0	3//0	3//0	1847400000	23	281			-1	80320000	833940	1707900	2414100	1470100	2720500	6947300	1164700	1226700	3861600	706470	3291000	13081000		106480	282760	1666600	3974800	3509800
TGME49_207130-t26_1-p1|TGME49_207130-t26_1	TGME49_207130	TGME49_207130-t26_1-p1|TGME49_207130-t26_1	TGME49_207130-t26_1-p1|TGME49_207130-t26_1	GN=TGME49_207130, organism=Toxoplasma_gondii_ME49, gene_product=SAG-related sequence SRS49A, transcript_product=SAG-related sequence SRS49A, location=TGME49_chrX:7412699-7413938(-), protein_length=367, sequence_SO=chromosome, SO=protein_coding_gene, is_pse	1	8	46.6	38.615	367	0	158.74	2//0	0//2	3//0	3//0	3//0	3//0	3//0	2//0	3//0	1//0	2//0	2//0	3029800000	18	198			-1	168320000	6648000		13171000		234110	165100	14458000	5151200	26493000	2773900	1565700	3168300	14745000	29785000	2918600	3798800	1117000	3497300	3296300
TGME49_207140-t26_1-p1|TGME49_207140-t26_1	TGME49_207140	TGME49_207140-t26_1-p1|TGME49_207140-t26_1	TGME49_207140-t26_1-p1|TGME49_207140-t26_1	GN=TGME49_207140, organism=Toxoplasma_gondii_ME49, gene_product=SAG-related sequence SRS49B, transcript_product=SAG-related sequence SRS49B, location=TGME49_chrX:7415208-7416447(-), protein_length=367, sequence_SO=chromosome, SO=protein_coding_gene, is_pse	1	2	35.4	38.656	367	0	67.533	1//1	1//1	2//1	0//3	2//1	0//3	3//0	2//1	3//0	2//0	2//0	2//0	246640000	20	47			-1	12332000			1825700		184860	482210	455900		1243100				597720	1180700					398400
TGME49_207150-t26_1-p1|TGME49_207150-t26_1	TGME49_207150	TGME49_207150-t26_1-p1|TGME49_207150-t26_1	TGME49_207150-t26_1-p1|TGME49_207150-t26_1	GN=TGME49_207150, organism=Toxoplasma_gondii_ME49, gene_product=SAG-related sequence SRS49C, transcript_product=SAG-related sequence SRS49C, location=TGME49_chrX:7417697-7418452(-), protein_length=196, sequence_SO=chromosome, SO=protein_coding_gene, is_pse	1	2	52	20.653	196	0	239.8	2//1	2//1	0//2	0//0	0//1	0//0	2//0	0//0	0//1	0//0	0//0	0//0	489820000	9	39			-1	54424000	2988000	7283200	18973000	759890	3614300	9017700													1249100
TGME49_207160-t26_1-p1|TGME49_207160-t26_1	TGME49_207160	TGME49_207160-t26_1-p1|TGME49_207160-t26_1	TGME49_207160-t26_1-p1|TGME49_207160-t26_1	GN=TGME49_207160, organism=Toxoplasma_gondii_ME49, gene_product=SAG-related sequence SRS49D, transcript_product=SAG-related sequence SRS49D, location=TGME49_chrX:7421516-7422740(-), protein_length=364, sequence_SO=chromosome, SO=protein_coding_gene, is_pse	1	9	48.9	38.17	364	0	255.62	3//0	0//0	3//0	0//0	3//0	0//0	3//0	0//0	3//0	0//0	2//0	2//0	2955000000	16	204			-1	184690000	4986600	1115000	10752000				15595000	4370000	23309000				16618000	12984000					2737600
TGME49_207170-t26_1-p1|TGME49_207170-t26_1	TGME49_207170	TGME49_207170-t26_1-p1|TGME49_207170-t26_1	TGME49_207170-t26_1-p1|TGME49_207170-t26_1	GN=TGME49_207170, organism=Toxoplasma_gondii_ME49, gene_product=hypothetical protein, transcript_product=hypothetical protein, location=TGME49_chrX:7425356-7427581(+), protein_length=141, sequence_SO=chromosome, SO=protein_coding_gene, is_pseudo=false	1	4	46.8	15.231	141	0	41.248	3//0	3//0	3//0	3//0	3//0	3//0	3//0	3//0	3//0	3//0	3//0	3//0	4516200000	9	287			-1	501800000	5871800	22409000	20844000	4003800	10642000	27002000	4207200	211490	9561900	5097500	9135400	36900000	4669700	3851000	2551700	12820000	28446000	21100000	2905600
TGME49_207210-t26_1-p1|TGME49_207210-t26_1	TGME49_207210	TGME49_207210-t26_1-p1|TGME49_207210-t26_1	TGME49_207210-t26_1-p1|TGME49_207210-t26_1	GN=TGME49_207210, organism=Toxoplasma_gondii_ME49, gene_product=hypothetical protein, transcript_product=hypothetical protein, location=TGME49_chrX:7452428-7452760(+), protein_length=110, sequence_SO=chromosome, SO=protein_coding_gene, is_pseudo=false	1	7	70.9	13.039	110	0	233.12	3//0	1//2	3//0	0//1	3//0	1//1	3//0	2//1	3//0	0//0	3//0	3//0	15218000000	7	462			-1	2174100000	44043000	15565000	175310000	119880	2543400	1388300	63429000	33812000	229020000			56453	133530000	362890000	16642000		1344600	248770	29620000
TGME49_207240-t26_1-p1|TGME49_207240-t26_1	TGME49_207240	TGME49_207240-t26_1-p1|TGME49_207240-t26_1	TGME49_207240-t26_1-p1|TGME49_207240-t26_1	GN=TGME49_207240, organism=Toxoplasma_gondii_ME49, gene_product=hypothetical protein, transcript_product=hypothetical protein, location=TGME49_chrX:7459980-7460668(+), protein_length=108, sequence_SO=chromosome, SO=protein_coding_gene, is_pseudo=false	1	7	70.4	11.948	108	0	7.747	2//1	3//0	2//1	3//0	3//0	2//1	2//1	2//1	3//0	3//0	2//1	3//0	843210000	8	91			-1	105400000	608310	2367900	6021900	2311600	5290300	6103100	1708800	941390	3811800	1653700	3975500	7762300	1614100		1087800	169520	3677400	669930	2590700
TGME49_207370-t26_1-p1|TGME49_207370-t26_1	TGME49_207370	TGME49_207370-t26_1-p1|TGME49_207370-t26_1	TGME49_207370-t26_1-p1|TGME49_207370-t26_1	GN=TGME49_207370, organism=Toxoplasma_gondii_ME49, gene_product=hypothetical protein, transcript_product=hypothetical protein, location=TGME49_chrIb:11951-16550(-), protein_length=1373, sequence_SO=chromosome, SO=protein_coding_gene, is_pseudo=false	1	11	24.7	143.07	1373	0	57.252	3//0	3//0	3//0	3//0	3//0	3//0	1//0	1//1	3//0	3//0	3//0	3//0	501950000	43	88			-1	11673000	173800	197880	64172	122270	243210	2191200	95163	413910	126670	55506	149690	1769100	149100	190610	238910	215100	264480	442810
TGME49_207430-t26_1-p1|TGME49_207430-t26_1	TGME49_207430	TGME49_207430-t26_1-p1|TGME49_207430-t26_1	TGME49_207430-t26_1-p1|TGME49_207430-t26_1	GN=TGME49_207430, organism=Toxoplasma_gondii_ME49, gene_product=ATP-dependent RNA helicase DDX1, putative, transcript_product=ATP-dependent RNA helicase DDX1, putative, location=TGME49_chrIb:49268-60612(+), protein_length=768, sequence_SO=chromosome, SO=pr	1	5	10.5	82.791	768	0	5.9953	1//0	1//0	0//0	1//1	0//0	1//0	0//0	0//0	0//0	3//0	0//0	1//0	31525000	44	19			-1	716480											102150	146290
TGME49_207440-t26_1-p1|TGME49_207440-t26_1	TGME49_207440	TGME49_207440-t26_1-p1|TGME49_207440-t26_1	TGME49_207440-t26_1-p1|TGME49_207440-t26_1	GN=TGME49_207440, organism=Toxoplasma_gondii_ME49, gene_product=ribosomal protein RPS4, transcript_product=ribosomal protein RPS4, location=TGME49_chrIb:62583-65733(-), protein_length=312, sequence_SO=chromosome, SO=protein_coding_gene, is_pseudo=false	1	16	47.4	35.507	312	0	86.537	3//0	3//0	3//0	3//0	3//0	3//0	3//0	3//0	3//0	3//0	3//0	3//0	27111000000	21	1307			-1	1291000000	17843000	62862000	59540000	15023000	59799000	104680000	5768600	3612000	20313000	15865000	47864000	138980000	12231000	2827700	18503000	39638000	66404000	49029000	10922000
TGME49_207450-t26_1-p1|TGME49_207450-t26_1	TGME49_207450	TGME49_207450-t26_1-p1|TGME49_207450-t26_1	TGME49_207450-t26_1-p1|TGME49_207450-t26_1	GN=TGME49_207450, organism=Toxoplasma_gondii_ME49, gene_product=DNA segment, Chr 10, Wayne State University 52, expressed family protein, transcript_product=DNA segment, Chr 10, Wayne State University 52, expressed family protein, location=TGME49_chrIb:695	1	5	20	56.365	519	0	10.302	0//0	0//0	0//0	1//1	0//0	1//0	2//1	1//0	1//1	3//0	1//0	1//0	153210000	24	25			-1	6383900											98313	495310							1693600
TGME49_207460-t26_1-p1|TGME49_207460-t26_1	TGME49_207460	TGME49_207460-t26_1-p1|TGME49_207460-t26_1	TGME49_207460-t26_1-p1|TGME49_207460-t26_1	GN=TGME49_207460, organism=Toxoplasma_gondii_ME49, gene_product=Rab5B protein, transcript_product=Rab5B protein, location=TGME49_chrIb:76632-81878(-), protein_length=228, sequence_SO=chromosome, SO=protein_coding_gene, is_pseudo=false	1	4	18	24.677	228	0	21.565	0//0	2//0	0//0	1//0	0//0	0//0	0//0	0//0	0//0	3//0	0//0	1//0	23488000	14	18			-1	1677700						179290						342940
TGME49_207620-t26_1-p1|TGME49_207620-t26_1	TGME49_207620	TGME49_207620-t26_1-p1|TGME49_207620-t26_1	TGME49_207620-t26_1-p1|TGME49_207620-t26_1	GN=TGME49_207620, organism=Toxoplasma_gondii_ME49, gene_product=pyridine nucleotide-disulfide oxidoreductase domain-containing protein, transcript_product=pyridine nucleotide-disulfide oxidoreductase domain-containing protein, location=TGME49_chrIb:156062-	1	21	44	71.158	664	0	232.64	3//0	3//0	3//0	3//0	3//0	3//0	3//0	3//0	3//0	3//0	3//0	3//0	9351800000	33	897			-1	283390000	3181800	8066800	13210000	3626300	10945000	22567000	1052500	582480	3641900	2579700	8933200	21527000	2933900	1004300	2582700	5808400	13579000	9177400	1970000
TGME49_207640-t26_1-p1|TGME49_207640-t26_1	TGME49_207640	TGME49_207640-t26_1-p1|TGME49_207640-t26_1	TGME49_207640-t26_1-p1|TGME49_207640-t26_1	GN=TGME49_207640, organism=Toxoplasma_gondii_ME49, gene_product=isoleucyl-tRNA synthetase family protein, transcript_product=isoleucyl-tRNA synthetase family protein, location=TGME49_chrIb:171397-186668(-), protein_length=1242, sequence_SO=chromosome, SO=p	1	29	38.6	141.53	1242	0	81.212	3//0	3//0	3//0	3//0	3//0	3//0	2//1	3//0	3//0	3//0	3//0	3//0	6659900000	55	693			-1	121090000	2430900	7612200	10593000	3902000	4695300	10532000	699300	465860	1666300	506270	3035600	8365100	217060	739140	234830	1930600	3312400	2715600	547910
TGME49_207680-t26_1-p1|TGME49_207680-t26_1	TGME49_207680	TGME49_207680-t26_1-p1|TGME49_207680-t26_1	TGME49_207680-t26_1-p1|TGME49_207680-t26_1	GN=TGME49_207680, organism=Toxoplasma_gondii_ME49, gene_product=suppressor of kinetochore protein 1, putative, transcript_product=suppressor of kinetochore protein 1, putative, location=TGME49_chrIb:208394-210255(-), protein_length=170, sequence_SO=chromos	1	4	54.1	19.424	170	0	16.276	1//0	2//0	0//0	2//0	0//0	2//1	1//0	1//0	1//0	2//0	2//0	3//0	382500000	6	50			-1	63750000				1306500		6364600					5750200	7307200				434030	3742900	1738700
TGME49_207720-t26_1-p1|TGME49_207720-t26_1	TGME49_207720	TGME49_207720-t26_1-p1|TGME49_207720-t26_1	TGME49_207720-t26_1-p1|TGME49_207720-t26_1	GN=TGME49_207720, organism=Toxoplasma_gondii_ME49, gene_product=hypothetical protein, transcript_product=hypothetical protein, location=TGME49_chrIb:232708-244511(+), protein_length=1628, sequence_SO=chromosome, SO=protein_coding_gene, is_pseudo=false	1	5	5.8	177.01	1628	0	5.8997	0//0	1//0	0//0	0//0	0//0	1//0	0//0	0//0	0//0	2//0	1//0	1//0	96518000	81	11			-1	1191600						581970
TGME49_207760-t26_1-p1|TGME49_207760-t26_1	TGME49_207760	TGME49_207760-t26_1-p1|TGME49_207760-t26_1	TGME49_207760-t26_1-p1|TGME49_207760-t26_1	GN=TGME49_207760, organism=Toxoplasma_gondii_ME49, gene_product=DnaJ C terminal region domain-containing protein, transcript_product=DnaJ C terminal region domain-containing protein, location=TGME49_chrIb:266961-276137(+), protein_length=1519, sequence_SO=	1	4	4.5	161.64	1519	0	149.06	1//0	1//0	0//0	2//0	0//0	1//1	0//0	1//0	0//1	3//0	0//1	1//0	94131000	72	34			-1	1307400			42625			152510					45722	338830					95980	142820
TGME49_207770-t26_1-p1|TGME49_207770-t26_1	TGME49_207770	TGME49_207770-t26_1-p1|TGME49_207770-t26_1	TGME49_207770-t26_1-p1|TGME49_207770-t26_1	GN=TGME49_207770, organism=Toxoplasma_gondii_ME49, gene_product=PCI domain-containing protein, transcript_product=PCI domain-containing protein, location=TGME49_chrIb:277983-284153(-), protein_length=511, sequence_SO=chromosome, SO=protein_coding_gene, is_	1	17	64.2	55.462	511	0	230.3	3//0	3//0	2//1	3//0	2//1	3//0	3//0	3//0	3//0	3//0	3//0	3//0	3131000000	21	371			-1	149100000	1304300	4693700	7590800	1430400	6167400	11530000	778490	131740	2414200	1377500	5273000	10394000	480010	103720	1068100	2341100	8717800	5515800	1199400
TGME49_207830-t26_1-p1|TGME49_207830-t26_1	TGME49_207830	TGME49_207830-t26_1-p1|TGME49_207830-t26_1	TGME49_207830-t26_1-p1|TGME49_207830-t26_1	GN=TGME49_207830, organism=Toxoplasma_gondii_ME49, gene_product=MORN repeat-containing protein, transcript_product=MORN repeat-containing protein, location=TGME49_chrIb:322320-325476(+), protein_length=366, sequence_SO=chromosome, SO=protein_coding_gene, i	1	5	28.1	39.833	366	0	79.606	3//0	3//0	3//0	3//0	3//0	3//0	3//0	3//0	3//0	3//0	3//0	3//0	751870000	20	185			-1	37593000	132340	834890	1817700	161070	541520	1837900		231160	1083100	672390	801940	2833700	490920	1259200	85583	654580	1055900	907300	116720
TGME49_207840-t26_1-p1|TGME49_207840-t26_1	TGME49_207840	TGME49_207840-t26_1-p1|TGME49_207840-t26_1	TGME49_207840-t26_1-p1|TGME49_207840-t26_1	GN=TGME49_207840, organism=Toxoplasma_gondii_ME49, gene_product=ribosomal protein RPS17, transcript_product=ribosomal protein RPS17, location=TGME49_chrIb:327322-329024(-), protein_length=132, sequence_SO=chromosome, SO=protein_coding_gene, is_pseudo=false	1	8	56.1	15.228	132	0	142.21	3//0	3//0	3//0	3//0	3//0	3//0	3//0	3//0	3//0	3//0	3//0	3//0	19196000000	6	892			-1	3199400000	35688000	98351000	141310000	48434000	125650000	235900000	14668000	11118000	51657000	44849000	100010000	329780000	22465000	15059000	35881000	73371000	134670000	126680000	35577000
TGME49_208030-t26_1-p1|TGME49_208030-t26_1	TGME49_208030	TGME49_208030-t26_1-p1|TGME49_208030-t26_1	TGME49_208030-t26_1-p1|TGME49_208030-t26_1	GN=TGME49_208030, organism=Toxoplasma_gondii_ME49, gene_product=microneme protein MIC4, transcript_product=microneme protein MIC4, location=TGME49_chrIb:531695-533437(+), protein_length=580, sequence_SO=chromosome, SO=protein_coding_gene, is_pseudo=false	1	22	63.3	63.021	580	0	323.31	3//0	3//0	3//0	3//0	3//0	3//0	3//0	3//0	3//0	3//0	3//0	3//0	38448000000	20	2565			-1	1922400000	24242000	49970000	58552000	7286700	58345000	88437000	7865800	3144800	45278000	6272900	69304000	185030000	27019000	19818000	17975000	53315000	68873000	68180000	23611000
TGME49_208370-t26_1-p1|TGME49_208370-t26_1	TGME49_208370	TGME49_208370-t26_1-p1|TGME49_208370-t26_1	TGME49_208370-t26_1-p1|TGME49_208370-t26_1	GN=TGME49_208370, organism=Toxoplasma_gondii_ME49, gene_product=myosin heavy chain, putative, transcript_product=myosin heavy chain, putative, location=TGME49_chrIb:636374-641145(+), protein_length=1124, sequence_SO=chromosome, SO=protein_coding_gene, is_p	1	37	48.2	124.81	1124	0	323.31	3//0	3//0	3//0	3//0	3//0	3//0	3//0	3//0	3//0	3//0	3//0	3//0	5287700000	57	840			-1	92767000	2235000	4505200	5912200	1467700	4420100	8227200	634160	913230	1663900	1092500	1765500	5115500	1333500	427400	918330	1600900	2337400	2343100	794510
TGME49_208390-t26_1-p1|TGME49_208390-t26_1	TGME49_208390	TGME49_208390-t26_1-p1|TGME49_208390-t26_1	TGME49_208390-t26_1-p1|TGME49_208390-t26_1	GN=TGME49_208390, organism=Toxoplasma_gondii_ME49, gene_product=hypothetical protein, transcript_product=hypothetical protein, location=TGME49_chrIb:647064-651635(+), protein_length=424, sequence_SO=chromosome, SO=protein_coding_gene, is_pseudo=false	1	2	6.4	47.052	424	0.0025795	2.5112	0//0	0//0	0//0	0//0	0//0	0//0	0//0	0//0	1//0	2//0	2//0	1//0	0	23	10			-1	0
TGME49_208400-t26_1-p1|TGME49_208400-t26_1	TGME49_208400	TGME49_208400-t26_1-p1|TGME49_208400-t26_1	TGME49_208400-t26_1-p1|TGME49_208400-t26_1	GN=TGME49_208400, organism=Toxoplasma_gondii_ME49, gene_product=hypothetical protein, transcript_product=hypothetical protein, location=TGME49_chrIb:655609-666554(-), protein_length=2067, sequence_SO=chromosome, SO=protein_coding_gene, is_pseudo=false	1	4	3.3	226.39	2067	0.0017271	2.6263	1//0	1//0	0//0	1//0	0//0	0//0	1//0	0//0	0//0	0//0	0//0	0//0	13873000	113	6			-1	122770						77144						45630
TGME49_208450-t26_1-p1|TGME49_208450-t26_1	TGME49_208450	TGME49_208450-t26_1-p1|TGME49_208450-t26_1	TGME49_208450-t26_1-p1|TGME49_208450-t26_1	GN=TGME49_208450, organism=Toxoplasma_gondii_ME49, gene_product=protease inhibitor PI2, transcript_product=protease inhibitor PI2, location=TGME49_chrIb:712461-715433(-), protein_length=318, sequence_SO=chromosome, SO=protein_coding_gene, is_pseudo=false	1	12	63.2	35.309	318	0	323.31	3//0	3//0	3//0	3//0	3//0	3//0	3//0	3//0	3//0	3//0	3//0	3//0	16414000000	12	1312			-1	1367800000	20123000	47852000	52562000	3560800	34371000	73179000	4424300	17617000	39529000	3648800	40472000	92002000	20232000	41537000	9598200	24082000	52131000	37625000	6003700
TGME49_208500-t26_1-p1|TGME49_208500-t26_1	TGME49_208500	TGME49_208500-t26_1-p1|TGME49_208500-t26_1	TGME49_208500-t26_1-p1|TGME49_208500-t26_1	GN=TGME49_208500, organism=Toxoplasma_gondii_ME49, gene_product=protein phosphatase 2C domain-containing protein, transcript_product=protein phosphatase 2C domain-containing protein, location=TGME49_chrIb:730598-737785(-), protein_length=703, sequence_SO=c	1	3	13.2	77.696	703	0	21.031	0//0	1//0	0//0	1//0	0//0	1//1	1//0	2//0	0//0	3//0	2//0	1//0	165810000	29	36			-1	5717500						459880						699460					201320	230950
TGME49_208530-t26_1-p1|TGME49_208530-t26_1	TGME49_208530	TGME49_208530-t26_1-p1|TGME49_208530-t26_1	TGME49_208530-t26_1-p1|TGME49_208530-t26_1	GN=TGME49_208530, organism=Toxoplasma_gondii_ME49, gene_product=nicotinate phosphoribosyltransferase, transcript_product=nicotinate phosphoribosyltransferase, location=TGME49_chrIb:750200-760456(+), protein_length=589, sequence_SO=chromosome, SO=protein_co	1	13	42.6	65.58	589	0	81.631	3//0	3//0	2//1	3//0	3//0	3//0	3//0	3//0	2//1	3//0	2//0	3//0	2879700000	26	396			-1	110760000	2159800	3371000	7537500	1394200	3459200	7871600	1381700	193150	2775200	779530	2871200	7930800	1589700	756430	475610	2722300	5495500	2953200	1065700
TGME49_208540-t26_1-p1|TGME49_208540-t26_1	TGME49_208540	TGME49_208540-t26_1-p1|TGME49_208540-t26_1	TGME49_208540-t26_1-p1|TGME49_208540-t26_1	GN=TGME49_208540, organism=Toxoplasma_gondii_ME49, gene_product=DEAD/DEAH box helicase domain-containing protein, transcript_product=DEAD/DEAH box helicase domain-containing protein, location=TGME49_chrIb:764259-771885(+), protein_length=1043, sequence_SO=	1	4	7	114.51	1043	0.0085505	1.6036	3//0	2//0	1//0	0//1	0//0	0//0	0//0	0//0	0//0	0//0	0//0	2//0	52834000	56	7			-1	943470	220240	217490	150270		134340	127420	40179					53540
TGME49_208550-t26_1-p1|TGME49_208550-t26_1	TGME49_208550	TGME49_208550-t26_1-p1|TGME49_208550-t26_1	TGME49_208550-t26_1-p1|TGME49_208550-t26_1	GN=TGME49_208550, organism=Toxoplasma_gondii_ME49, gene_product=hypothetical protein, transcript_product=hypothetical protein, location=TGME49_chrIb:774883-776369(+), protein_length=279, sequence_SO=chromosome, SO=protein_coding_gene, is_pseudo=false	1	3	15.8	32.144	279	0	11.555	1//0	1//0	0//0	1//0	0//0	2//0	1//0	3//0	2//0	3//0	2//0	2//0	117580000	15	40			-1	7838500						1081100
TGME49_208560-t26_1-p1|TGME49_208560-t26_1	TGME49_208560	TGME49_208560-t26_1-p1|TGME49_208560-t26_1	TGME49_208560-t26_1-p1|TGME49_208560-t26_1	GN=TGME49_208560, organism=Toxoplasma_gondii_ME49, gene_product=carrier superfamily protein, transcript_product=carrier superfamily protein, location=TGME49_chrIb:778066-783599(-), protein_length=670, sequence_SO=chromosome, SO=protein_coding_gene, is_pseu	1	12	31.5	72.367	670	0	323.31	3//0	3//0	3//0	3//0	3//0	3//0	3//0	3//0	3//0	3//0	3//0	3//0	4159500000	36	464			-1	115540000	2200900	3410500	7887000	854170	2566500	4140300	1386400	584910	2672900	1699600	2816200	10345000	1607200	1347300	831990	1906800	3241800	2760700	1102200
TGME49_208590-t26_1-p1|TGME49_208590-t26_1	TGME49_208590	TGME49_208590-t26_1-p1|TGME49_208590-t26_1	TGME49_208590-t26_1-p1|TGME49_208590-t26_1	GN=TGME49_208590, organism=Toxoplasma_gondii_ME49, gene_product=vacuolar ATP synthase subunit 54kD, putative, transcript_product=vacuolar ATP synthase subunit 54kD, putative, location=TGME49_chrIb:804370-812276(+), protein_length=475, sequence_SO=chromosom	1	10	33.7	53.311	475	0	34.207	2//1	2//1	1//2	3//0	1//0	3//0	1//2	3//0	2//0	3//0	2//0	3//0	933950000	32	143			-1	29186000	124160	344100	554920	99170	296040	1671500	47859	31416	248150	130830	791760	2867500		109230			423110	670920	84503
TGME49_208730-t26_1-p1|TGME49_208730-t26_1	TGME49_208730	TGME49_208730-t26_1-p1|TGME49_208730-t26_1	TGME49_208730-t26_1-p1|TGME49_208730-t26_1	GN=TGME49_208730, organism=Toxoplasma_gondii_ME49, gene_product=microneme protein, putative, transcript_product=microneme protein, putative, location=TGME49_chrIb:833249-837155(-), protein_length=999, sequence_SO=chromosome, SO=protein_coding_gene, is_pseu	1	19	31	104.83	999	0	323.31	3//0	0//0	3//0	0//0	2//0	0//0	3//0	0//0	3//0	0//0	2//0	2//1	2162200000	52	260			-1	41581000	264140	472940	1009700				3387600	291340	10393000				944760	9662400					235190
TGME49_208740-t26_1-p1|TGME49_208740-t26_1	TGME49_208740	TGME49_208740-t26_1-p1|TGME49_208740-t26_1	TGME49_208740-t26_1-p1|TGME49_208740-t26_1	GN=TGME49_208740, organism=Toxoplasma_gondii_ME49, gene_product=microneme protein, putative, transcript_product=microneme protein, putative, location=TGME49_chrIb:839266-842071(-), protein_length=608, sequence_SO=chromosome, SO=protein_coding_gene, is_pseu	1	14	37.7	66.266	608	0	110.78	2//0	2//0	2//1	0//0	3//0	0//0	3//0	1//0	3//0	0//1	2//1	2//0	1386200000	28	203			-1	49508000		443810	2267500		100130	60741	2315800	133170	10278000				1227800	7497400	220320				708640
TGME49_208780-t26_1-p1|TGME49_208780-t26_1	TGME49_208780	TGME49_208780-t26_1-p1|TGME49_208780-t26_1	TGME49_208780-t26_1-p1|TGME49_208780-t26_1	GN=TGME49_208780, organism=Toxoplasma_gondii_ME49, gene_product=ubiquitin-conjugating enzyme subfamily protein, transcript_product=ubiquitin-conjugating enzyme subfamily protein, location=TGME49_chrIb:857466-858941(+), protein_length=218, sequence_SO=chrom	1	3	25.2	23.681	218	0	85.728	1//0	3//0	1//1	2//0	0//0	3//0	1//0	3//0	1//0	3//0	0//2	3//0	649730000	5	62			-1	129950000			6202500	2066100	5551300	8577300	1066800		1890100		6043100	13365000				3277200	6994200	2676500
TGME49_208790-t26_1-p1|TGME49_208790-t26_1	TGME49_208790	TGME49_208790-t26_1-p1|TGME49_208790-t26_1	TGME49_208790-t26_1-p1|TGME49_208790-t26_1	GN=TGME49_208790, organism=Toxoplasma_gondii_ME49, gene_product=MC family transporter, putative, transcript_product=MC family transporter, putative, location=TGME49_chrIb:860813-864047(-), protein_length=310, sequence_SO=chromosome, SO=protein_coding_gene,	1	11	50.6	33.687	310	0	117.85	3//0	3//0	2//0	3//0	2//0	3//0	3//0	3//0	2//1	3//0	2//0	3//0	2752200000	16	422			-1	172010000	2435900	3942100	7404700	264220	4322400	8835400	462920		1121300	1018400	4785600	11328000	2892100		745020	4429300	5629200	5129500	577310
TGME49_208830-t26_1-p1|TGME49_208830-t26_1	TGME49_208830	TGME49_208830-t26_1-p1|TGME49_208830-t26_1	TGME49_208830-t26_1-p1|TGME49_208830-t26_1	GN=TGME49_208830, organism=Toxoplasma_gondii_ME49, gene_product=hypothetical protein, transcript_product=hypothetical protein, location=TGME49_chrIb:888562-890079(-), protein_length=505, sequence_SO=chromosome, SO=protein_coding_gene, is_pseudo=false	1	13	42.2	54.771	505	0	83.063	2//0	3//0	0//1	3//0	1//0	3//0	0//0	3//0	0//0	3//0	2//0	3//0	1858400000	29	265			-1	64081000		135650	759520	1116300	3896100	8571800			165380	1913700	5789100	14613000			339420	1406200	3981000	4519200
TGME49_208850-t26_1-p1|TGME49_208850-t26_1	TGME49_208850	TGME49_208850-t26_1-p1|TGME49_208850-t26_1	TGME49_208850-t26_1-p1|TGME49_208850-t26_1	GN=TGME49_208850, organism=Toxoplasma_gondii_ME49, gene_product=SAG-related sequence SRS11, transcript_product=SAG-related sequence SRS11, location=TGME49_chrIb:908487-909059(+), protein_length=190, sequence_SO=chromosome, SO=protein_coding_gene, is_pseudo	1	2	21.1	19.442	190	0	45.959	1//0	3//0	0//0	2//0	0//0	2//0	0//0	1//0	0//0	3//0	0//1	2//1	124830000	4	44			-1	31208000			975570	1611500	3065400	7176600					1862200	1462300				738990		667490
TGME49_209010-t26_1-p1|TGME49_209010-t26_1	TGME49_209010	TGME49_209010-t26_1-p1|TGME49_209010-t26_1	TGME49_209010-t26_1-p1|TGME49_209010-t26_1	GN=TGME49_209010, organism=Toxoplasma_gondii_ME49, gene_product=elongation factor TS protein, transcript_product=elongation factor TS protein, location=TGME49_chrIb:983209-985603(+), protein_length=495, sequence_SO=chromosome, SO=protein_coding_gene, is_ps	1	4	13.5	52.348	495	0	7.555	3//0	3//0	3//0	3//0	3//0	3//0	3//0	3//0	1//0	2//0	0//1	3//0	1468700000	20	36			-1	73437000	1572400	5874000	4118100	1429100	1664400	2884900	1306700	2204900	3686600	1754700	1617000	4122800	4413400	4374100	1292800	2778100		4099300	3070800
TGME49_209030-t26_1-p1|TGME49_209030-t26_1	TGME49_209030	TGME49_209030-t26_1-p1|TGME49_209030-t26_1	TGME49_209030-t26_1-p1|TGME49_209030-t26_1	GN=TGME49_209030, organism=Toxoplasma_gondii_ME49, gene_product=actin ACT1, transcript_product=actin ACT1, location=TGME49_chrIb:998462-1000024(+), protein_length=376, sequence_SO=chromosome, SO=protein_coding_gene, is_pseudo=false	1	26	80.9	41.907	376	0	323.31	3//0	3//0	3//0	3//0	3//0	3//0	3//0	3//0	3//0	3//0	3//0	3//0	634990000000	23	9718			-1	27608000000	774360000	1159600000	910370000	487130000	497640000	891140000	559070000	653420000	921960000	479140000	565900000	1252900000	495490000	832200000	545050000	632310000	613510000	984240000	558240000
TGME49_209060-t26_1-p1|TGME49_209060-t26_1	TGME49_209060	TGME49_209060-t26_1-p1|TGME49_209060-t26_1	TGME49_209060-t26_1-p1|TGME49_209060-t26_1	GN=TGME49_209060, organism=Toxoplasma_gondii_ME49, gene_product=thrombospondin type 1 domain-containing protein, transcript_product=thrombospondin type 1 domain-containing protein, location=TGME49_chrIb:1020684-1027688(+), protein_length=876, sequence_SO=c	1	6	15	93.635	876	0	27.687	1//0	2//0	0//0	2//0	1//0	2//1	2//0	2//0	1//0	3//0	2//0	3//0	260670000	27	69			-1	9654300			752940		113560	1326200					90794	422200					1300700	332670
TGME49_209100-t26_1-p1|TGME49_209100-t26_1	TGME49_209100	TGME49_209100-t26_1-p1|TGME49_209100-t26_1	TGME49_209100-t26_1-p1|TGME49_209100-t26_1	GN=TGME49_209100, organism=Toxoplasma_gondii_ME49, gene_product=PUB domain-containing protein, transcript_product=PUB domain-containing protein, location=TGME49_chrIb:1038568-1046104(-), protein_length=631, sequence_SO=chromosome, SO=protein_coding_gene, i	1	13	39.8	68.149	631	0	42.114	1//2	2//0	1//0	2//0	2//1	2//1	1//2	2//0	2//1	3//0	2//1	3//0	766540000	26	115			-1	29482000	386530	1181000	575330		424820	672420			507350		178570	2788100		229730	72139	97293	2312900	639030	185290
TGME49_209108-t26_1-p1|TGME49_209108-t26_1	TGME49_209108	TGME49_209108-t26_1-p1|TGME49_209108-t26_1	TGME49_209108-t26_1-p1|TGME49_209108-t26_1	GN=TGME49_209108, organism=Toxoplasma_gondii_ME49, gene_product=hypothetical protein, transcript_product=hypothetical protein, location=TGME49_chrIb:1049483-1052176(-), protein_length=400, sequence_SO=chromosome, SO=protein_coding_gene, is_pseudo=false	1	10	55.5	41.013	400	0	68.119	1//0	3//0	0//1	2//1	0//0	2//1	1//0	2//0	0//1	3//0	0//3	2//1	967530000	15	82			-1	64502000			593320	809800	2696700	7404000			205880	217120	4358900	10792000				305930	6565400	2205100
TGME49_209140-t26_1-p1|TGME49_209140-t26_1	TGME49_209140	TGME49_209140-t26_1-p1|TGME49_209140-t26_1	TGME49_209140-t26_1-p1|TGME49_209140-t26_1	GN=TGME49_209140, organism=Toxoplasma_gondii_ME49, gene_product=anti-silencing protein, ASF1 family protein, transcript_product=anti-silencing protein, ASF1 family protein, location=TGME49_chrIb:1070934-1074486(-), protein_length=269, sequence_SO=chromosom	1	6	36.8	28.9	269	0	46.132	1//0	2//0	0//0	2//0	0//0	2//0	1//0	2//0	1//0	3//0	2//0	2//1	252950000	13	57			-1	19458000			233840			2076900						1197400					1100500
TGME49_209150-t26_1-p1|TGME49_209150-t26_1	TGME49_209150	TGME49_209150-t26_1-p1|TGME49_209150-t26_1	TGME49_209150-t26_1-p1|TGME49_209150-t26_1	GN=TGME49_209150, organism=Toxoplasma_gondii_ME49, gene_product=non-proton pumping type-II NADH dehydrogenase I, transcript_product=non-proton pumping type-II NADH dehydrogenase I, location=TGME49_chrIb:1076422-1079214(+), protein_length=618, sequence_SO=c	1	13	38	67.025	618	0	148.21	2//0	3//0	2//0	3//0	2//0	3//0	3//0	3//0	2//0	3//0	2//0	3//0	2637700000	33	386			-1	79929000		849500	4361600	474600	2120600	3029200	397730		530910	763330	2877500	9293000	234080		432750	1704000	3488700	2838000	207890
TGME49_209160-t26_1-p1|TGME49_209160-t26_1	TGME49_209160	TGME49_209160-t26_1-p1|TGME49_209160-t26_1	TGME49_209160-t26_1-p1|TGME49_209160-t26_1	GN=TGME49_209160, organism=Toxoplasma_gondii_ME49, gene_product=myristoyl CoA:protein N-myristoyltransferase, transcript_product=myristoyl CoA:protein N-myristoyltransferase, location=TGME49_chrIb:1080946-1089059(-), protein_length=463, sequence_SO=chromos	1	17	52.1	52.376	463	0	76.547	3//0	3//0	2//0	3//0	3//0	3//0	3//0	3//0	3//0	3//0	3//0	3//0	2617300000	27	338			-1	96935000	372460	1499800	4641100	1042700	3835900	7843000	1092900		1487900	886500	3891300	8888200	1059200	265180	809660	2254600	4154300	3511100	616070
TGME49_209170-t26_1-p1|TGME49_209170-t26_1	TGME49_209170	TGME49_209170-t26_1-p1|TGME49_209170-t26_1	TGME49_209170-t26_1-p1|TGME49_209170-t26_1	GN=TGME49_209170, organism=Toxoplasma_gondii_ME49, gene_product=hypothetical protein, transcript_product=hypothetical protein, location=TGME49_chrIb:1092485-1093735(-), protein_length=416, sequence_SO=chromosome, SO=protein_coding_gene, is_pseudo=false	1	5	23.3	45.478	416	0	8.2696	1//0	2//0	0//0	1//0	2//0	3//0	1//0	3//0	1//0	3//0	2//0	3//0	163430000	22	43			-1	7428700					509520	879200						377570	104760	168920			297540	569420
TGME49_209190-t26_1-p1|TGME49_209190-t26_1	TGME49_209190	TGME49_209190-t26_1-p1|TGME49_209190-t26_1	TGME49_209190-t26_1-p1|TGME49_209190-t26_1	GN=TGME49_209190, organism=Toxoplasma_gondii_ME49, gene_product=ABC transporter transmembrane region domain-containing protein, transcript_product=ABC transporter transmembrane region domain-containing protein, location=TGME49_chrIb:1104333-1109164(-), pro	1	4	9.8	85.56	798	0	8.2085	1//0	1//1	0//0	0//0	0//0	0//0	0//1	2//1	0//0	1//0	0//0	2//1	158530000	37	10			-1	4284500			842800		132350	455730
TGME49_209210-t26_1-p1|TGME49_209210-t26_1	TGME49_209210	TGME49_209210-t26_1-p1|TGME49_209210-t26_1	TGME49_209210-t26_1-p1|TGME49_209210-t26_1	GN=TGME49_209210, organism=Toxoplasma_gondii_ME49, gene_product=hypothetical protein, transcript_product=hypothetical protein, location=TGME49_chrIb:1123894-1132753(+), protein_length=1484, sequence_SO=chromosome, SO=protein_coding_gene, is_pseudo=false	1	8	9.6	165.81	1484	0	29.785	1//0	3//0	0//0	3//0	0//0	2//0	1//0	3//0	1//0	3//0	2//0	3//0	507930000	76	103			-1	6683300			46676	26654	280270	668670					322230	1260900					294160	180580
TGME49_209240-t26_1-p1|TGME49_209240-t26_1	TGME49_209240	TGME49_209240-t26_1-p1|TGME49_209240-t26_1	TGME49_209240-t26_1-p1|TGME49_209240-t26_1	GN=TGME49_209240, organism=Toxoplasma_gondii_ME49, gene_product=RNA methyltransferase, transcript_product=RNA methyltransferase, location=TGME49_chrIb:1135630-1140516(-), protein_length=475, sequence_SO=chromosome, SO=protein_coding_gene, is_pseudo=false	1	2	8.8	51.699	475	0	5.7615	1//0	2//0	0//0	0//0	0//0	0//0	1//0	1//0	0//0	2//0	1//1	0//1	68845000	29	12			-1	2374000			267960		99223	265470
TGME49_209260-t26_1-p1|TGME49_209260-t26_1	TGME49_209260	TGME49_209260-t26_1-p1|TGME49_209260-t26_1	TGME49_209260-t26_1-p1|TGME49_209260-t26_1	GN=TGME49_209260, organism=Toxoplasma_gondii_ME49, gene_product=cytochrome c oxidase subunit, putative, transcript_product=cytochrome c oxidase subunit, putative, location=TGME49_chrIb:1153957-1156673(-), protein_length=310, sequence_SO=chromosome, SO=prot	1	9	43.9	34.706	310	0	32.101	3//0	3//0	3//0	3//0	3//0	3//0	3//0	3//0	3//0	3//0	3//0	3//0	3335600000	20	342			-1	166780000	2443700	7646500	8761500	4500400	4143500	5696600	1318000	267300	2616000	2070400	3248600	6950100	1623300	1864600	1230500	2634700	6751700	3181100	1916400
TGME49_209280-t26_1-p1|TGME49_209280-t26_1	TGME49_209280	TGME49_209280-t26_1-p1|TGME49_209280-t26_1	TGME49_209280-t26_1-p1|TGME49_209280-t26_1	GN=TGME49_209280, organism=Toxoplasma_gondii_ME49, gene_product=hypothetical protein, transcript_product=hypothetical protein, location=TGME49_chrIb:1178911-1188011(+), protein_length=1600, sequence_SO=chromosome, SO=protein_coding_gene, is_pseudo=false	1	5	4.8	178.49	1600	0	5.549	1//2	3//0	0//3	2//1	0//0	1//0	0//0	1//0	0//1	2//1	1//1	3//0	224710000	70	25			-1	3210200	105760	254940	456260	107080	258530	679060	15769	62380	21488	6901.1	56950	261410
TGME49_209290-t26_1-p1|TGME49_209290-t26_1	TGME49_209290	TGME49_209290-t26_1-p1|TGME49_209290-t26_1	TGME49_209290-t26_1-p1|TGME49_209290-t26_1	GN=TGME49_209290, organism=Toxoplasma_gondii_ME49, gene_product=ribosomal protein RPS28, transcript_product=ribosomal protein RPS28, location=TGME49_chrIb:1191245-1191601(-), protein_length=118, sequence_SO=chromosome, SO=protein_coding_gene, is_pseudo=fal	1	3	24.6	13.214	118	0	73.86	3//0	3//0	3//0	3//0	3//0	3//0	3//0	3//0	3//0	3//0	3//0	3//0	3552800000	7	397			-1	507550000	6958800	13728000	17016000	11173000	21107000	38910000	2954900	4574200	10065000	8577500	13814000	44020000	5550700	4200400	6251900	11880000	25063000	18264000	5425700
TGME49_209420-t26_1-p1|TGME49_209420-t26_1	TGME49_209420	TGME49_209420-t26_1-p1|TGME49_209420-t26_1	TGME49_209420-t26_1-p1|TGME49_209420-t26_1	GN=TGME49_209420, organism=Toxoplasma_gondii_ME49, gene_product=hypothetical protein, transcript_product=hypothetical protein, location=TGME49_chrIb:1208646-1210143(-), protein_length=250, sequence_SO=chromosome, SO=protein_coding_gene, is_pseudo=false	1	2	12.8	26.853	250	0	77.142	0//0	2//0	0//0	2//0	1//0	3//0	1//0	3//0	1//0	3//0	2//0	3//0	176880000	13	71			-1	13607000					1045300	2194600					1151600	2359500				304620	579310	501730
TGME49_209450-t26_1-p1|TGME49_209450-t26_1	TGME49_209450	TGME49_209450-t26_1-p1|TGME49_209450-t26_1	TGME49_209450-t26_1-p1|TGME49_209450-t26_1	GN=TGME49_209450, organism=Toxoplasma_gondii_ME49, gene_product=TLD protein, transcript_product=TLD protein, location=TGME49_chrIb:1232215-1239885(-), protein_length=882, sequence_SO=chromosome, SO=protein_coding_gene, is_pseudo=false	1	3	7.6	92.258	882	0	17.74	1//0	1//0	0//0	1//0	0//0	2//0	0//0	1//0	1//0	2//0	2//0	1//0	27141000	39	20			-1	695940			119980														76490	87620
TGME49_209500-t26_1-p1|TGME49_209500-t26_1	TGME49_209500	TGME49_209500-t26_1-p1|TGME49_209500-t26_1	TGME49_209500-t26_1-p1|TGME49_209500-t26_1	GN=TGME49_209500, organism=Toxoplasma_gondii_ME49, gene_product=hypothetical protein, transcript_product=hypothetical protein, location=TGME49_chrIb:1270830-1280948(+), protein_length=3082, sequence_SO=chromosome, SO=protein_coding_gene, is_pseudo=false	1	7	5.2	328.2	3082	0	14.022	0//1	2//0	2//0	3//0	0//0	1//0	0//0	1//0	1//0	2//0	1//1	1//0	59152000	144	17			-1	410780			4963.7		2512.5	7545.6		106010	50473	45727	11581	56439
TGME49_209600-t26_1-p1|TGME49_209600-t26_1	TGME49_209600	TGME49_209600-t26_1-p1|TGME49_209600-t26_1	TGME49_209600-t26_1-p1|TGME49_209600-t26_1	GN=TGME49_209600, organism=Toxoplasma_gondii_ME49, gene_product=hypothetical protein, transcript_product=hypothetical protein, location=TGME49_chrIb:1356941-1358765(-), protein_length=451, sequence_SO=chromosome, SO=protein_coding_gene, is_pseudo=false	1	14	40.8	50.2	451	0	266.19	3//0	3//0	3//0	3//0	3//0	3//0	3//0	3//0	3//0	3//0	3//0	3//0	16193000000	24	1182			-1	674690000	7661100	23413000	24846000	13152000	13532000	22011000	1489400	4200100	18421000	8472000	15848000	46029000	6923200	14988000	4670500	16539000	27939000	21090000	2763300
TGME49_209650-t26_1-p1|TGME49_209650-t26_1	TGME49_209650	TGME49_209650-t26_1-p1|TGME49_209650-t26_1	TGME49_209650-t26_1-p1|TGME49_209650-t26_1	GN=TGME49_209650, organism=Toxoplasma_gondii_ME49, gene_product=RNA-directed DNA polymerase, transcript_product=RNA-directed DNA polymerase, location=TGME49_chrIb:1374362-1392188(-), protein_length=4639, sequence_SO=chromosome, SO=protein_coding_gene, is_p	1	4	2	508.35	4639	0.0085644	1.6224	0//0	1//0	0//0	0//0	0//0	0//0	3//0	1//0	0//0	0//0	1//0	0//0	67343000	217	4			-1	310340																			77563
TGME49_209680-t26_1-p1|TGME49_209680-t26_1	TGME49_209680	TGME49_209680-t26_1-p1|TGME49_209680-t26_1	TGME49_209680-t26_1-p1|TGME49_209680-t26_1	GN=TGME49_209680, organism=Toxoplasma_gondii_ME49, gene_product=hypothetical protein, transcript_product=hypothetical protein, location=TGME49_chrIb:1394231-1400108(+), protein_length=595, sequence_SO=chromosome, SO=protein_coding_gene, is_pseudo=false	1	2	5	64.384	595	0.0017881	3.2711	1//0	1//2	0//0	1//0	0//0	0//0	1//0	0//0	0//1	3//0	2//0	1//1	28352000	25	21			-1	1134100			38051	44288	27861	88921						86705
TGME49_209690-t26_1-p1|TGME49_209690-t26_1	TGME49_209690	TGME49_209690-t26_1-p1|TGME49_209690-t26_1	TGME49_209690-t26_1-p1|TGME49_209690-t26_1	GN=TGME49_209690, organism=Toxoplasma_gondii_ME49, gene_product=small nuclear ribonucleoprotein, transcript_product=small nuclear ribonucleoprotein, location=TGME49_chrIb:1402434-1403766(+), protein_length=233, sequence_SO=chromosome, SO=protein_coding_gen	1	3	18.9	24.897	233	0	6.5325	1//0	1//0	0//0	2//0	0//0	1//0	1//0	0//0	0//0	2//0	1//0	1//0	9242900	12	21			-1	770240												516450
TGME49_209700-t26_1-p1|TGME49_209700-t26_1	TGME49_209700	TGME49_209700-t26_1-p1|TGME49_209700-t26_1	TGME49_209700-t26_1-p1|TGME49_209700-t26_1	GN=TGME49_209700, organism=Toxoplasma_gondii_ME49, gene_product=hypothetical protein, transcript_product=hypothetical protein, location=TGME49_chrIb:1405251-1406197(+), protein_length=229, sequence_SO=chromosome, SO=protein_coding_gene, is_pseudo=false	1	2	14.8	24.784	229	0.0025467	2.2912	1//0	2//0	1//0	1//1	0//0	0//0	1//0	1//0	0//0	3//0	1//1	2//1	31240000	10	9			-1	3124000			272740		134440	182060			54249		111900	264300
TGME49_209720-t26_1-p1|TGME49_209720-t26_1	TGME49_209720	TGME49_209720-t26_1-p1|TGME49_209720-t26_1	TGME49_209720-t26_1-p1|TGME49_209720-t26_1	GN=TGME49_209720, organism=Toxoplasma_gondii_ME49, gene_product=hypothetical protein, transcript_product=hypothetical protein, location=TGME49_chrIb:1411135-1412634(+), protein_length=218, sequence_SO=chromosome, SO=protein_coding_gene, is_pseudo=false	1	7	57.3	23.416	218	0	323.31	2//1	3//0	2//0	3//0	2//0	3//0	2//0	3//0	3//0	3//0	2//0	3//0	837910000	7	319			-1	119700000	939700	968310	10053000	1594100	5581800	9798300			930480	983590	2648500	9674300	1354700		559750	1831500	4563000	3485100	1615900
TGME49_209755-t26_1-p1|TGME49_209755-t26_1	TGME49_209755	TGME49_209755-t26_1-p1|TGME49_209755-t26_1	TGME49_209755-t26_1-p1|TGME49_209755-t26_1	GN=TGME49_209755, organism=Toxoplasma_gondii_ME49, gene_product=hypothetical protein, transcript_product=hypothetical protein, location=TGME49_chrIb:1428389-1432216(+), protein_length=1275, sequence_SO=chromosome, SO=protein_coding_gene, is_pseudo=false	1	39	52.5	140.48	1275	0	194.51	3//0	2//0	3//0	2//1	3//0	3//0	3//0	3//0	3//0	3//0	3//0	3//0	8952600000	89	514			-1	100590000	2510600	1700000	3098600		709780	416130	1434900	4565300	19607000	40558	800000	700820	1838400	42932000	464280	347470	203030	862610	690580
TGME49_209800-t26_1-p1|TGME49_209800-t26_1	TGME49_209800	TGME49_209800-t26_1-p1|TGME49_209800-t26_1	TGME49_209800-t26_1-p1|TGME49_209800-t26_1	GN=TGME49_209800, organism=Toxoplasma_gondii_ME49, gene_product=formate/nitrite transporter protein, transcript_product=formate/nitrite transporter protein, location=TGME49_chrIb:1461176-1462414(+), protein_length=412, sequence_SO=chromosome, SO=protein_co	1	5	17	44.29	412	0	34.129	2//0	3//0	1//0	3//0	2//0	3//0	1//0	3//0	1//0	3//0	1//0	3//0	413910000	12	87			-1	34492000		1036500	1872800	564270	2501500	7795000				952060	1794200	4228300	349040		208140	689280	1345300	1346500
TGME49_209860-t26_1-p1|TGME49_209860-t26_1	TGME49_209860	TGME49_209860-t26_1-p1|TGME49_209860-t26_1	TGME49_209860-t26_1-p1|TGME49_209860-t26_1	GN=TGME49_209860, organism=Toxoplasma_gondii_ME49, gene_product=SRP40, C-terminal domain-containing protein, transcript_product=SRP40, C-terminal domain-containing protein, location=TGME49_chrIb:1493305-1498764(+), protein_length=424, sequence_SO=chromosom	1	2	9.9	47.533	424	0	70.562	1//1	3//0	0//0	3//0	0//0	3//0	1//0	3//0	0//0	1//0	0//0	0//0	273950000	20	33			-1	13698000	143070	1042800		408450	1029000	2941800				520940	1131400	2647700					639140	650340
TGME49_209870-t26_1-p1|TGME49_209870-t26_1	TGME49_209870	TGME49_209870-t26_1-p1|TGME49_209870-t26_1	TGME49_209870-t26_1-p1|TGME49_209870-t26_1	GN=TGME49_209870, organism=Toxoplasma_gondii_ME49, gene_product=HAD hydrolase, family IIA protein, transcript_product=HAD hydrolase, family IIA protein, location=TGME49_chrIb:1500856-1506997(-), protein_length=855, sequence_SO=chromosome, SO=protein_coding	1	4	10.2	95.119	855	0	10.553	0//0	1//0	0//0	2//1	0//0	1//2	1//0	3//0	1//0	1//0	0//0	0//0	73280000	42	16			-1	1744800						198550				62776	186690	569820				74566	165740	210570
TGME49_209890-t26_1-p1|TGME49_209890-t26_1	TGME49_209890	TGME49_209890-t26_1-p1|TGME49_209890-t26_1	TGME49_209890-t26_1-p1|TGME49_209890-t26_1	GN=TGME49_209890, organism=Toxoplasma_gondii_ME49, gene_product=hypothetical protein, transcript_product=hypothetical protein, location=TGME49_chrIb:1535359-1537215(-), protein_length=193, sequence_SO=chromosome, SO=protein_coding_gene, is_pseudo=false	1	5	41.5	22.011	193	0	45.06	1//0	3//0	0//0	2//0	0//0	3//0	1//0	3//0	0//0	2//1	2//0	1//2	240670000	12	57			-1	20056000				488100	1017800	3338800					1561100	2765000						155640
TGME49_209910-t26_1-p1|TGME49_209910-t26_1	TGME49_209910	TGME49_209910-t26_1-p1|TGME49_209910-t26_1	TGME49_209910-t26_1-p1|TGME49_209910-t26_1	GN=TGME49_209910, organism=Toxoplasma_gondii_ME49, gene_product=histone H2Bv, transcript_product=histone H2Bv, location=TGME49_chrIb:1546904-1547275(+), protein_length=123, sequence_SO=chromosome, SO=protein_coding_gene, is_pseudo=false	1	11	59.3	13.732	123	0	166.09	3//0	3//0	3//0	3//0	3//0	3//0	3//0	3//0	3//0	3//0	3//0	3//0	64049000000	7	1091			-1	9149800000	247820000	363150000	312630000	136590000	164710000	255280000	112150000	164610000	297010000	206040000	203500000	429140000	177980000	168310000	147970000	200520000	190570000	305200000	203670000
TGME49_209945-t26_1-p1|TGME49_209945-t26_1	TGME49_209945	TGME49_209945-t26_1-p1|TGME49_209945-t26_1	TGME49_209945-t26_1-p1|TGME49_209945-t26_1	GN=TGME49_209945, organism=Toxoplasma_gondii_ME49, gene_product=hypothetical protein, transcript_product=hypothetical protein, location=TGME49_chrIb:1566724-1566900(+), protein_length=58, sequence_SO=chromosome, SO=protein_coding_gene, is_pseudo=false	1	3	98.3	6.4815	58	0	22.296	0//0	0//0	0//0	2//0	0//0	2//0	0//0	0//0	0//0	2//0	1//1	2//0	47975000	3	19			-1	15992000											473400	8548300					1054400	885700
TGME49_209950-t26_1-p1|TGME49_209950-t26_1	TGME49_209950	TGME49_209950-t26_1-p1|TGME49_209950-t26_1	TGME49_209950-t26_1-p1|TGME49_209950-t26_1	GN=TGME49_209950, organism=Toxoplasma_gondii_ME49, gene_product=thioredoxin, putative, transcript_product=thioredoxin, putative, location=TGME49_chrIb:1569785-1573497(-), protein_length=424, sequence_SO=chromosome, SO=protein_coding_gene, is_pseudo=false	1	21	57.3	47.699	424	0	304.45	3//0	3//0	3//0	3//0	3//0	3//0	3//0	3//0	3//0	3//0	3//0	3//0	26767000000	25	1826			-1	1070700000	12315000	33473000	38149000	9502800	35094000	68549000	8147700	4223100	21281000	13592000	35048000	77499000	11252000	7472300	12539000	26987000	48417000	38457000	13133000
TGME49_209960-t26_1-p1|TGME49_209960-t26_1	TGME49_209960	TGME49_209960-t26_1-p1|TGME49_209960-t26_1	TGME49_209960-t26_1-p1|TGME49_209960-t26_1	GN=TGME49_209960, organism=Toxoplasma_gondii_ME49, gene_product=glycosyltransferase, transcript_product=glycosyltransferase, location=TGME49_chrIb:1578753-1592881(+), protein_length=1707, sequence_SO=chromosome, SO=protein_coding_gene, is_pseudo=false	1	5	7	188.85	1707	0	11.489	0//0	1//0	0//0	0//0	0//0	0//0	1//0	1//0	0//1	3//0	1//1	1//1	51867000	81	18			-1	640330
TGME49_209985-t26_1-p1|TGME49_209985-t26_1	TGME49_209985	TGME49_209985-t26_1-p1|TGME49_209985-t26_1	TGME49_209985-t26_1-p1|TGME49_209985-t26_1	GN=TGME49_209985, organism=Toxoplasma_gondii_ME49, gene_product=cAMP-dependent protein kinase, transcript_product=cAMP-dependent protein kinase, location=TGME49_chrIb:1612770-1614485(-), protein_length=571, sequence_SO=chromosome, SO=protein_coding_gene, i	1	16	41.9	61.798	571	0	182.8	3//0	2//1	3//0	0//1	2//1	0//2	3//0	0//0	3//0	0//3	2//1	3//0	4345900000	22	344			-1	197540000	2954500	1843000	7963400	364840	3236900	8491100	6206700	2678400	8875500		62741		9854000	21395000	555190		294510	138260	797410
TGME49_210095-t26_1-p1|TGME49_210095-t26_1	TGME49_210095	TGME49_210095-t26_1-p1|TGME49_210095-t26_1	TGME49_210095-t26_1-p1|TGME49_210095-t26_1	GN=TGME49_210095, organism=Toxoplasma_gondii_ME49, gene_product=hypothetical protein, transcript_product=hypothetical protein, location=TGME49_chrIb:1616193-1617392(-), protein_length=399, sequence_SO=chromosome, SO=protein_coding_gene, is_pseudo=false	1	2	36.1	42.747	399	0	7.9211	0//0	0//1	0//1	0//0	1//1	0//0	0//0	0//0	1//1	0//0	2//0	3//0	118390000	12	23			-1	9865600													1282400
TGME49_210360-t26_1-p1|TGME49_210360-t26_1	TGME49_210360	TGME49_210360-t26_1-p1|TGME49_210360-t26_1	TGME49_210360-t26_1-p1|TGME49_210360-t26_1	GN=TGME49_210360, organism=Toxoplasma_gondii_ME49, gene_product=DEAD (Asp-Glu-Ala-Asp) box polypeptide 41 family protein, transcript_product=DEAD (Asp-Glu-Ala-Asp) box polypeptide 41 family protein, location=TGME49_chrIX:4845556-4852691(-), protein_length=	1	5	11.9	73.227	657	0.0017683	3.0445	0//0	1//0	1//0	2//0	0//0	1//1	0//0	0//0	0//0	1//0	0//0	2//0	36678000	45	11			-1	815060						244940	120370					121890				16058	21658
TGME49_210370-t26_1-p1|TGME49_210370-t26_1	TGME49_210370	TGME49_210370-t26_1-p1|TGME49_210370-t26_1	TGME49_210370-t26_1-p1|TGME49_210370-t26_1	GN=TGME49_210370, organism=Toxoplasma_gondii_ME49, gene_product=hypothetical protein, transcript_product=hypothetical protein, location=TGME49_chrIX:4841495-4842934(-), protein_length=479, sequence_SO=chromosome, SO=protein_coding_gene, is_pseudo=false	1	13	47.8	52.432	479	0	127.4	3//0	3//0	3//0	3//0	3//0	3//0	2//1	3//0	3//0	3//0	3//0	3//0	12292000000	24	701			-1	512160000	11010000	16204000	16446000	3785000	12504000	28970000	5383800	3686100	13175000	5974000	16253000	42140000	7510600	6021900	3182100	16644000	29748000	22105000	4666000
TGME49_210690-t26_1-p1|TGME49_210690-t26_1	TGME49_210690	TGME49_210690-t26_1-p1|TGME49_210690-t26_1	TGME49_210690-t26_1-p1|TGME49_210690-t26_1	GN=TGME49_210690, organism=Toxoplasma_gondii_ME49, gene_product=ribosomal protein RPS6, transcript_product=ribosomal protein RPS6, location=TGME49_chrIV:2157331-2158101(+), protein_length=256, sequence_SO=chromosome, SO=protein_coding_gene, is_pseudo=false	1	12	41.8	28.956	256	0	76.913	3//0	3//0	3//0	3//0	3//0	3//0	3//0	3//0	3//0	3//0	3//0	3//0	38062000000	10	947			-1	3806200000	49479000	148160000	152680000	54020000	149660000	314670000	20036000	18489000	67757000	56078000	112800000	399250000	21421000	19223000	46279000	89712000	156760000	133300000	34204000
TGME49_210730-t26_1-p1|TGME49_210730-t26_1	TGME49_210730	TGME49_210730-t26_1-p1|TGME49_210730-t26_1	TGME49_210730-t26_1-p1|TGME49_210730-t26_1	GN=TGME49_210730, organism=Toxoplasma_gondii_ME49, gene_product=ATP-dependent hsl protease ATP-binding subunit hslU, putative, transcript_product=ATP-dependent hsl protease ATP-binding subunit hslU, putative, location=TGME49_chrIV:2103474-2117702(-), prote	1	12	37.1	73.066	672	0	65.644	3//0	3//0	2//0	3//0	2//0	3//0	2//1	3//0	2//0	3//0	3//0	3//0	1668300000	29	243			-1	57526000	759590	1709500	2041600	778060	1528200	3227600	106070		819660	573040	1298400	4547400	424400	745350		1032600	1990000	2291200	132830
TGME49_210778-t26_1-p1|TGME49_210778-t26_1	TGME49_210778	TGME49_210778-t26_1-p1|TGME49_210778-t26_1	TGME49_210778-t26_1-p1|TGME49_210778-t26_1	GN=TGME49_210778, organism=Toxoplasma_gondii_ME49, gene_product=hemimethylated DNA binding domain-containing protein, transcript_product=hemimethylated DNA binding domain-containing protein, location=TGME49_chrIV:2080697-2086790(+), protein_length=609, seq	1	3	10.3	68.796	609	0	5.9598	0//0	1//0	0//0	0//0	0//0	0//0	0//0	1//0	0//0	3//0	1//0	2//0	66535000	30	9			-1	2217800						388680
TGME49_210781-t26_1-p1|TGME49_210781-t26_1	TGME49_210781	TGME49_210781-t26_1-p1|TGME49_210781-t26_1	TGME49_210781-t26_1-p1|TGME49_210781-t26_1	GN=TGME49_210781, organism=Toxoplasma_gondii_ME49, gene_product=ubiquitin carboxyl-terminal hydrolase, transcript_product=ubiquitin carboxyl-terminal hydrolase, location=TGME49_chrIV:2066826-2078212(+), protein_length=3602, sequence_SO=chromosome, SO=prote	1	6	3.8	372.32	3602	0.0042052	2.0505	1//0	2//0	1//0	1//0	2//0	2//0	2//1	3//0	0//0	0//0	3//0	3//0	657470000	139	13			-1	4730000			37268	21614	22006			351110				37322	16788		17380		42392	244590	8479.1
TGME49_210790-t26_1-p1|TGME49_210790-t26_1	TGME49_210790	TGME49_210790-t26_1-p1|TGME49_210790-t26_1	TGME49_210790-t26_1-p1|TGME49_210790-t26_1	GN=TGME49_210790, organism=Toxoplasma_gondii_ME49, gene_product=dihydroorotate dehydrogenase reveal, putative, transcript_product=dihydroorotate dehydrogenase reveal, putative, location=TGME49_chrIV:2050099-2060275(-), protein_length=592, sequence_SO=chrom	1	4	11	65.063	592	0	5.0054	2//0	3//0	0//0	3//0	0//0	3//0	1//0	3//0	1//1	3//0	2//0	3//0	179070000	31	46			-1	5776500				98400	174810	714250					261420	580380						129000
TGME49_210800-t26_1-p1|TGME49_210800-t26_1	TGME49_210800	TGME49_210800-t26_1-p1|TGME49_210800-t26_1	TGME49_210800-t26_1-p1|TGME49_210800-t26_1	GN=TGME49_210800, organism=Toxoplasma_gondii_ME49, gene_product=activator of hsp90 ATPase, putative, transcript_product=activator of hsp90 ATPase, putative, location=TGME49_chrIV:2042002-2047627(-), protein_length=381, sequence_SO=chromosome, SO=protein_co	1	4	15.5	42.546	381	0	15.372	3//0	3//0	3//0	3//0	3//0	3//0	2//0	3//0	3//0	3//0	3//0	3//0	8712300000	16	116			-1	544520000	19451000	19243000	23113000	4503600	12208000	9496600	10236000	15021000	25295000	10892000	9980600	27780000	24847000	11085000	17548000	17829000	8765800	10924000	18345000
TGME49_210810-t26_1-p1|TGME49_210810-t26_1	TGME49_210810	TGME49_210810-t26_1-p1|TGME49_210810-t26_1	TGME49_210810-t26_1-p1|TGME49_210810-t26_1	GN=TGME49_210810, organism=Toxoplasma_gondii_ME49, gene_product=hypothetical protein, transcript_product=hypothetical protein, location=TGME49_chrIV:2038441-2040353(+), protein_length=107, sequence_SO=chromosome, SO=protein_coding_gene, is_pseudo=false	1	3	53.3	11.929	107	0	6.8285	0//0	2//1	1//0	2//0	0//0	1//1	1//0	2//0	1//0	3//0	2//0	3//0	341780000	7	45			-1	48826000				242240	2053000	9343400						1560300					417640	686230
TGME49_210840-t26_1-p1|TGME49_210840-t26_1	TGME49_210840	TGME49_210840-t26_1-p1|TGME49_210840-t26_1	TGME49_210840-t26_1-p1|TGME49_210840-t26_1	GN=TGME49_210840, organism=Toxoplasma_gondii_ME49, gene_product=arginyl-tRNA synthetase family protein, transcript_product=arginyl-tRNA synthetase family protein, location=TGME49_chrIV:2012930-2021658(-), protein_length=595, sequence_SO=chromosome, SO=prot	1	15	40.8	67.018	595	0	98.422	3//0	3//0	2//0	3//0	3//0	3//0	3//0	3//0	1//0	3//0	2//0	3//0	1279300000	34	285			-1	37626000	271370	341090	2391400	195230	1331200	3855300	173850		451050	177180	1304900	3818000	122520	538050		772560	2120000	1152500	143240
TGME49_210960-t26_1-p1|TGME49_210960-t26_1	TGME49_210960	TGME49_210960-t26_1-p1|TGME49_210960-t26_1	TGME49_210960-t26_1-p1|TGME49_210960-t26_1	GN=TGME49_210960, organism=Toxoplasma_gondii_ME49, gene_product=replication factor C subunit 4, putative, transcript_product=replication factor C subunit 4, putative, location=TGME49_chrIV:2000862-2006192(+), protein_length=351, sequence_SO=chromosome, SO=	1	4	18.2	39.372	351	0.0013501	3.3955	0//0	0//0	0//0	2//0	0//0	0//0	0//0	1//0	0//1	2//0	2//0	1//0	46036000	21	19			-1	2192200											161260	174940
TGME49_210980-t26_1-p1|TGME49_210980-t26_1	TGME49_210980	TGME49_210980-t26_1-p1|TGME49_210980-t26_1	TGME49_210980-t26_1-p1|TGME49_210980-t26_1	GN=TGME49_210980, organism=Toxoplasma_gondii_ME49, gene_product=alternative splicing type 3 and, putative, transcript_product=alternative splicing type 3 and, putative, location=TGME49_chrIV:1990178-1996874(-), protein_length=554, sequence_SO=chromosome, S	1	7	16.6	64.528	554	0	7.8356	3//0	3//0	3//0	3//0	2//1	2//1	0//2	3//0	3//0	3//0	2//0	2//1	413450000	23	103			-1	17976000	860140		820960	329110	355060	1607400	126230	454570	923060	191030	789690	610390	258980	306440	423280	533340	1053300	461750	174930
TGME49_211020-t26_1-p1|TGME49_211020-t26_1	TGME49_211020	TGME49_211020-t26_1-p1|TGME49_211020-t26_1	TGME49_211020-t26_1-p1|TGME49_211020-t26_1	GN=TGME49_211020, organism=Toxoplasma_gondii_ME49, gene_product=RNA recognition motif-containing protein, transcript_product=RNA recognition motif-containing protein, location=TGME49_chrIV:1964552-1969616(-), protein_length=268, sequence_SO=chromosome, SO=	1	2	18.3	28.736	268	0	12.533	3//0	3//0	1//0	3//0	2//0	3//0	3//0	3//0	2//0	3//0	2//0	2//0	733820000	13	164			-1	56448000	650530	1906900	2568800	978840	1941000	5243100			750430	916060	1823700	3805800	882210		435910	1052300	2007000	1597700	1205400
TGME49_211030-t26_1-p1|TGME49_211030-t26_1	TGME49_211030	TGME49_211030-t26_1-p1|TGME49_211030-t26_1	TGME49_211030-t26_1-p1|TGME49_211030-t26_1	GN=TGME49_211030, organism=Toxoplasma_gondii_ME49, gene_product=hypothetical protein, transcript_product=hypothetical protein, location=TGME49_chrIV:1959534-1961999(-), protein_length=191, sequence_SO=chromosome, SO=protein_coding_gene, is_pseudo=false	1	12	66.5	22.215	191	0	190.59	3//0	3//0	3//0	3//0	3//0	3//0	3//0	3//0	3//0	3//0	3//0	3//0	10841000000	12	843			-1	903450000	12565000	30108000	49383000	18653000	29774000	51392000	9796200	4670600	28593000	12255000	27095000	48719000	21243000	23823000	8772400	16726000	34486000	14735000	14519000
TGME49_211040-t26_1-p1|TGME49_211040-t26_1	TGME49_211040	TGME49_211040-t26_1-p1|TGME49_211040-t26_1	TGME49_211040-t26_1-p1|TGME49_211040-t26_1	GN=TGME49_211040, organism=Toxoplasma_gondii_ME49, gene_product=Sec61beta family protein, transcript_product=Sec61beta family protein, location=TGME49_chrIV:1955865-1957592(+), protein_length=99, sequence_SO=chromosome, SO=protein_coding_gene, is_pseudo=fa	1	5	56.6	10.103	99	0	305.71	3//0	3//0	3//0	3//0	2//1	3//0	3//0	3//0	2//0	3//0	2//0	3//0	5197000000	6	320			-1	866170000	7468800	29008000	54624000	7148000	38079000	75105000	2273700	3109000	20347000	7807500	24528000	96728000	7704900	733580	10142000	25369000	39537000	26815000	4962100
TGME49_211060-t26_1-p1|TGME49_211060-t26_1	TGME49_211060	TGME49_211060-t26_1-p1|TGME49_211060-t26_1	TGME49_211060-t26_1-p1|TGME49_211060-t26_1	GN=TGME49_211060, organism=Toxoplasma_gondii_ME49, gene_product=hypothetical protein, transcript_product=hypothetical protein, location=TGME49_chrIV:1943945-1944265(+), protein_length=106, sequence_SO=chromosome, SO=protein_coding_gene, is_pseudo=false	1	3	49.1	11.577	106	0	27.658	3//0	2//1	1//1	3//0	2//1	3//0	3//0	3//0	2//0	3//0	3//0	3//0	672600000	3	94			-1	224200000	3040300	6868900	8406700	1628400	9780300	18509000		1079300	3520500	1030000	10015000	32754000	357320	2778900	1314500	4261900	14499000	2295000	882060
TGME49_211090-t26_1-p1|TGME49_211090-t26_1	TGME49_211090	TGME49_211090-t26_1-p1|TGME49_211090-t26_1	TGME49_211090-t26_1-p1|TGME49_211090-t26_1	GN=TGME49_211090, organism=Toxoplasma_gondii_ME49, gene_product=aminotransferase, class V superfamily protein, transcript_product=aminotransferase, class V superfamily protein, location=TGME49_chrIV:1936884-1942076(-), protein_length=632, sequence_SO=chrom	1	3	11.4	68.283	632	0	79.62	0//0	3//0	0//0	2//0	1//0	1//1	2//1	1//0	1//0	1//0	2//0	1//1	144360000	32	32			-1	4511400				60353	124090	625830					208860	747860	320500				251080	510600	187510
TGME49_211250-t26_1-p1|TGME49_211250-t26_1	TGME49_211250	TGME49_211250-t26_1-p1|TGME49_211250-t26_1	TGME49_211250-t26_1-p1|TGME49_211250-t26_1	GN=TGME49_211250, organism=Toxoplasma_gondii_ME49, gene_product=hypothetical protein, transcript_product=hypothetical protein, location=TGME49_chrIV:1891697-1895095(+), protein_length=275, sequence_SO=chromosome, SO=protein_coding_gene, is_pseudo=false	1	7	46.2	28.568	275	0	86.594	1//0	2//1	0//0	2//0	1//0	3//0	1//0	3//0	1//0	3//0	2//0	3//0	359460000	9	108			-1	39940000			553490	588100	1044000	4932900					1780500	6861200	508580			1202400	316160	2673000
TGME49_211260-t26_1-p1|TGME49_211260-t26_1	TGME49_211260	TGME49_211260-t26_1-p1|TGME49_211260-t26_1	TGME49_211260-t26_1-p1|TGME49_211260-t26_1	GN=TGME49_211260, organism=Toxoplasma_gondii_ME49, gene_product=rhoptry kinase family protein ROP26 (incomplete catalytic triad), transcript_product=rhoptry kinase family protein ROP26 (incomplete catalytic triad), location=TGME49_chrIV:1886614-1887921(-),	1	19	81.1	47.826	435	0	144.8	3//0	3//0	3//0	3//0	3//0	3//0	2//1	3//0	3//0	3//0	3//0	3//0	12664000000	19	1006			-1	666520000	13333000	26144000	30220000	3898300	18696000	32251000	2448000	2490500	19552000	4904600	13188000	47839000	6704800	3759200	4155200	18811000	34410000	17747000	3174700
TGME49_211290-t26_1-p1|TGME49_211290-t26_1	TGME49_211290	TGME49_211290-t26_1-p1|TGME49_211290-t26_1	TGME49_211290-t26_1-p1|TGME49_211290-t26_1	GN=TGME49_211290, organism=Toxoplasma_gondii_ME49, gene_product=rhoptry protein ROP15, transcript_product=rhoptry protein ROP15, location=TGME49_chrIV:1850723-1853193(-), protein_length=333, sequence_SO=chromosome, SO=protein_coding_gene, is_pseudo=false	1	14	58.3	36.588	333	0	147.75	3//0	3//0	3//0	3//0	3//0	3//0	3//0	3//0	3//0	3//0	3//0	3//0	22078000000	19	794			-1	1162000000	22327000	39960000	41329000	22416000	35854000	70907000	14011000	10379000	33941000	16632000	45419000	118770000	20755000	13201000	17870000	28918000	68391000	48063000	9818600
TGME49_211390-t26_1-p1|TGME49_211390-t26_1	TGME49_211390	TGME49_211390-t26_1-p1|TGME49_211390-t26_1	TGME49_211390-t26_1-p1|TGME49_211390-t26_1	GN=TGME49_211390, organism=Toxoplasma_gondii_ME49, gene_product=hypothetical protein, transcript_product=hypothetical protein, location=TGME49_chrIV:1762784-1768358(+), protein_length=405, sequence_SO=chromosome, SO=protein_coding_gene, is_pseudo=false	1	4	19.3	44.044	405	0	6.5864	1//1	3//0	0//2	2//1	0//1	3//0	1//0	2//1	1//0	3//0	2//0	2//0	90965000	20	48			-1	4548200		96030	251440	26141	157990	243470	37314		72913	40867	145860	326630	36784			106800	54017	42769
TGME49_211410-t26_1-p1|TGME49_211410-t26_1	TGME49_211410	TGME49_211410-t26_1-p1|TGME49_211410-t26_1	TGME49_211410-t26_1-p1|TGME49_211410-t26_1	GN=TGME49_211410, organism=Toxoplasma_gondii_ME49, gene_product=translation initiation factor sui1 protein, transcript_product=translation initiation factor sui1 protein, location=TGME49_chrIV:1737214-1746999(+), protein_length=748, sequence_SO=chromosome,	1	9	22.9	80.58	748	0	18.826	0//0	2//0	0//0	2//0	0//0	1//1	0//0	2//0	0//0	3//0	0//1	1//2	302570000	38	36			-1	7962400					233550	848170					110920	512050					415780	87556
TGME49_211420-t26_1-p1|TGME49_211420-t26_1	TGME49_211420	TGME49_211420-t26_1-p1|TGME49_211420-t26_1	TGME49_211420-t26_1-p1|TGME49_211420-t26_1	GN=TGME49_211420, organism=Toxoplasma_gondii_ME49, gene_product=RNA recognition motif-containing protein, transcript_product=RNA recognition motif-containing protein, location=TGME49_chrIV:1731961-1735322(-), protein_length=171, sequence_SO=chromosome, SO=	1	3	26.9	20.398	171	0	37.258	3//0	3//0	2//0	3//0	2//1	3//0	2//1	3//0	2//0	3//0	3//0	3//0	4329500000	6	158			-1	721590000	11636000	11262000	27628000	14611000	21463000	61047000	1373300		14617000	12516000	25598000	59433000	2748600	2387200	10206000	15304000	31003000	22841000	2504600
TGME49_211460-t26_1-p1|TGME49_211460-t26_1	TGME49_211460	TGME49_211460-t26_1-p1|TGME49_211460-t26_1	TGME49_211460-t26_1-p1|TGME49_211460-t26_1	GN=TGME49_211460, organism=Toxoplasma_gondii_ME49, gene_product=hypothetical protein, transcript_product=hypothetical protein, location=TGME49_chrIV:1697186-1700134(+), protein_length=982, sequence_SO=chromosome, SO=protein_coding_gene, is_pseudo=false	1	13	25.7	105.64	982	0	70.086	0//0	0//0	0//0	2//0	0//0	3//0	1//0	3//0	0//0	3//0	2//0	2//0	374680000	40	102			-1	9367100											613730	2005800				125350	781210	379450
TGME49_211630-t26_1-p1|TGME49_211630-t26_1	TGME49_211630	TGME49_211630-t26_1-p1|TGME49_211630-t26_1	TGME49_211630-t26_1-p1|TGME49_211630-t26_1	GN=TGME49_211630, organism=Toxoplasma_gondii_ME49, gene_product=hypothetical protein, transcript_product=hypothetical protein, location=TGME49_chrIV:1657375-1659702(+), protein_length=213, sequence_SO=chromosome, SO=protein_coding_gene, is_pseudo=false	1	2	21.6	23.612	213	0.0046025	2.0103	0//0	1//2	0//0	2//0	0//0	0//0	0//1	2//1	0//0	0//0	0//0	0//0	126080000	8	8			-1	15759000				83079	329790	1156300					958430	9577300
TGME49_211670-t26_1-p1|TGME49_211670-t26_1	TGME49_211670	TGME49_211670-t26_1-p1|TGME49_211670-t26_1	TGME49_211670-t26_1-p1|TGME49_211670-t26_1	GN=TGME49_211670, organism=Toxoplasma_gondii_ME49, gene_product=S1 RNA binding domain-containing protein, transcript_product=S1 RNA binding domain-containing protein, location=TGME49_chrIV:1630615-1632693(-), protein_length=378, sequence_SO=chromosome, SO=	1	2	7.1	42.217	378	0.0009058	3.5389	0//0	1//1	0//0	0//0	0//0	0//0	1//0	1//2	1//0	3//0	0//2	1//1	21043000	19	9			-1	1107500					18606	110910
TGME49_211680-t26_1-p1|TGME49_211680-t26_1	TGME49_211680	TGME49_211680-t26_1-p1|TGME49_211680-t26_1	TGME49_211680-t26_1-p1|TGME49_211680-t26_1	GN=TGME49_211680, organism=Toxoplasma_gondii_ME49, gene_product=protein disulfide isomerase, transcript_product=protein disulfide isomerase, location=TGME49_chrIV:1626551-1628375(+), protein_length=471, sequence_SO=chromosome, SO=protein_coding_gene, is_ps	1	30	63.1	52.801	471	0	323.31	3//0	3//0	3//0	3//0	3//0	3//0	3//0	3//0	3//0	3//0	3//0	3//0	132470000000	25	5427			-1	5298800000	88914000	118870000	167740000	75189000	168850000	380850000	59010000	32163000	119020000	77868000	173420000	443980000	73821000	62253000	69011000	102190000	221160000	204940000	75591000
TGME49_211690-t26_1-p1|TGME49_211690-t26_1	TGME49_211690	TGME49_211690-t26_1-p1|TGME49_211690-t26_1	TGME49_211690-t26_1-p1|TGME49_211690-t26_1	GN=TGME49_211690, organism=Toxoplasma_gondii_ME49, gene_product=AAA family protein, transcript_product=AAA family protein, location=TGME49_chrIV:1602092-1622172(-), protein_length=1538, sequence_SO=chromosome, SO=protein_coding_gene, is_pseudo=false	1	10	12.7	167.15	1538	0	150.26	1//0	3//0	1//0	3//0	0//0	2//1	2//0	3//0	0//0	3//0	3//0	3//0	257680000	88	86			-1	2928200			138590		101150	444510			104120	54736	22819	460370				19859	121290	95644	38922
TGME49_211710-t26_1-p1|TGME49_211710-t26_1	TGME49_211710	TGME49_211710-t26_1-p1|TGME49_211710-t26_1	TGME49_211710-t26_1-p1|TGME49_211710-t26_1	GN=TGME49_211710, organism=Toxoplasma_gondii_ME49, gene_product=TB2/DP1, HVA22 family protein, transcript_product=TB2/DP1, HVA22 family protein, location=TGME49_chrIV:1583139-1583645(+), protein_length=168, sequence_SO=chromosome, SO=protein_coding_gene, i	1	4	26.2	19.036	168	0	5.7116	3//0	3//0	3//0	3//0	2//1	3//0	2//0	3//0	2//1	3//0	2//0	3//0	1519900000	6	199			-1	253310000	1145100	14958000	15703000	1903600	10066000	19443000	897490	1792400	2522000	3174800	9651000	16825000	4057900	742510	875170	8358200	8327600	8248200	2239100
TGME49_211860-t26_1-p1|TGME49_211860-t26_1	TGME49_211860	TGME49_211860-t26_1-p1|TGME49_211860-t26_1	TGME49_211860-t26_1-p1|TGME49_211860-t26_1	GN=TGME49_211860, organism=Toxoplasma_gondii_ME49, gene_product=hypothetical protein, transcript_product=hypothetical protein, location=TGME49_chrX:4160154-4162055(-), protein_length=633, sequence_SO=chromosome, SO=protein_coding_gene, is_pseudo=false	1	2	5.5	70.135	633	0	5.9786	0//0	0//0	0//0	0//0	0//0	0//0	0//0	0//0	0//0	2//0	1//0	0//0	11626000	25	4			-1	465050
TGME49_212090-t26_1-p1|TGME49_212090-t26_1	TGME49_212090	TGME49_212090-t26_1-p1|TGME49_212090-t26_1	TGME49_212090-t26_1-p1|TGME49_212090-t26_1	GN=TGME49_212090, organism=Toxoplasma_gondii_ME49, gene_product=hypothetical protein, transcript_product=hypothetical protein, location=TGME49_chrX:4071783-4073681(-), protein_length=632, sequence_SO=chromosome, SO=protein_coding_gene, is_pseudo=false	1	3	7	70.184	632	0.002574	2.4492	0//0	1//0	0//0	0//0	0//0	0//0	0//0	0//0	0//0	2//0	1//1	1//0	32716000	31	6			-1	1055400
TGME49_212130-t26_1-p1|TGME49_212130-t26_1	TGME49_212130	TGME49_212130-t26_1-p1|TGME49_212130-t26_1	TGME49_212130-t26_1-p1|TGME49_212130-t26_1	GN=TGME49_212130, organism=Toxoplasma_gondii_ME49, gene_product=phospholipase, patatin family protein, transcript_product=phospholipase, patatin family protein, location=TGME49_chrX:4042498-4054743(+), protein_length=994, sequence_SO=chromosome, SO=protein	1	4	8.1	109.73	994	0	5.9707	0//0	2//0	3//0	1//0	1//0	0//0	3//0	2//1	3//0	2//0	2//0	3//0	111430000	39	20			-1	2857300						305430	54992	164040	152710			113840		207500					124460
TGME49_212210-t26_1-p1|TGME49_212210-t26_1	TGME49_212210	TGME49_212210-t26_1-p1|TGME49_212210-t26_1	TGME49_212210-t26_1-p1|TGME49_212210-t26_1	GN=TGME49_212210, organism=Toxoplasma_gondii_ME49, gene_product=hypothetical protein, transcript_product=hypothetical protein, location=TGME49_chrX:3977985-3979065(-), protein_length=280, sequence_SO=chromosome, SO=protein_coding_gene, is_pseudo=false	1	10	63.6	28.897	280	0	323.31	3//0	3//0	2//0	3//0	3//0	3//0	3//0	3//0	3//0	3//0	3//0	3//0	5522400000	10	649			-1	552240000	13265000	8035300	17246000	11565000	18761000	27890000		5049900	16758000	9001200	21936000	43497000	2918200	5403300	2287500	9979100	18724000	16168000	164730
TGME49_212220-t26_1-p1|TGME49_212220-t26_1	TGME49_212220	TGME49_212220-t26_1-p1|TGME49_212220-t26_1	TGME49_212220-t26_1-p1|TGME49_212220-t26_1	GN=TGME49_212220, organism=Toxoplasma_gondii_ME49, gene_product=hypothetical protein, transcript_product=hypothetical protein, location=TGME49_chrX:3971703-3974648(+), protein_length=981, sequence_SO=chromosome, SO=protein_coding_gene, is_pseudo=false	1	18	29.3	107.98	981	0	119.02	3//0	3//0	3//0	3//0	3//0	3//0	3//0	3//0	3//0	3//0	3//0	3//0	1119000000	55	357			-1	20345000	108840	364670	890340	153450	435100	1401900	114200	55678	299240	160860	367420	1920400	282030	195520	106640	307700	539920	638940	235270
TGME49_212250-t26_1-p1|TGME49_212250-t26_1	TGME49_212250	TGME49_212250-t26_1-p1|TGME49_212250-t26_1	TGME49_212250-t26_1-p1|TGME49_212250-t26_1	GN=TGME49_212250, organism=Toxoplasma_gondii_ME49, gene_product=XPG N-terminal domain-containing protein, transcript_product=XPG N-terminal domain-containing protein, location=TGME49_chrX:3958323-3962416(+), protein_length=767, sequence_SO=chromosome, SO=p	1	23	45.4	86.944	767	0	135.86	2//0	3//0	2//0	3//0	2//0	3//0	2//0	3//0	2//1	3//0	2//0	3//0	1880400000	38	279			-1	49484000		1141600	1992100	190470	975670	3575500	87970			174750	1301800	5519000	196630		192410	1146000	3179400	2400000	44892
TGME49_212260-t26_1-p1|TGME49_212260-t26_1	TGME49_212260	TGME49_212260-t26_1-p1|TGME49_212260-t26_1	TGME49_212260-t26_1-p1|TGME49_212260-t26_1	GN=TGME49_212260, organism=Toxoplasma_gondii_ME49, gene_product=Sjogrens syndrome/scleroderma autoantigen 1 (Autoantigen p27) protein, transcript_product=Sjogrens syndrome/scleroderma autoantigen 1 (Autoantigen p27) protein, location=TGME49_chrX:3953197-	1	9	49	37.895	351	0	159.21	2//1	3//0	2//0	3//0	1//0	3//0	2//1	3//0	2//0	3//0	3//0	3//0	1195900000	22	312			-1	54359000	138830	126320	2451900	996990	2011800	5668600	65230		1436900	542550	1894500	6560800	441780			819160	4188200	1925600	421330
TGME49_212270-t26_1-p1|TGME49_212270-t26_1	TGME49_212270	TGME49_212270-t26_1-p1|TGME49_212270-t26_1	TGME49_212270-t26_1-p1|TGME49_212270-t26_1	GN=TGME49_212270, organism=Toxoplasma_gondii_ME49, gene_product=hypothetical protein, transcript_product=hypothetical protein, location=TGME49_chrX:3950472-3952411(+), protein_length=370, sequence_SO=chromosome, SO=protein_coding_gene, is_pseudo=false	1	2	8.6	40.843	370	0.00091701	3.8665	2//0	2//0	1//0	2//0	1//1	2//1	2//0	2//1	2//0	3//0	1//1	2//1	584500000	18	61			-1	32472000		1011400	1452200		1086000	2052900					1659200	3735000	872190		294900	888230	1195100	1395400	246520
TGME49_212290-t26_1-p1|TGME49_212290-t26_1	TGME49_212290	TGME49_212290-t26_1-p1|TGME49_212290-t26_1	TGME49_212290-t26_1-p1|TGME49_212290-t26_1	GN=TGME49_212290, organism=Toxoplasma_gondii_ME49, gene_product=ribosomal protein RPS19, transcript_product=ribosomal protein RPS19, location=TGME49_chrX:3940725-3942425(-), protein_length=313, sequence_SO=chromosome, SO=protein_coding_gene, is_pseudo=fals	1	9	23.6	34.992	313	0	56.585	3//0	3//0	3//0	3//0	3//0	3//0	3//0	3//0	3//0	3//0	3//0	3//0	10717000000	15	614			-1	714470000	13044000	39041000	31203000	7987100	28224000	57234000	4216600	4851500	17540000	5750700	25595000	55654000	5629800	2065900	6426800	14970000	30345000	20325000	7581400
TGME49_212300-t26_1-p1|TGME49_212300-t26_1	TGME49_212300	TGME49_212300-t26_1-p1|TGME49_212300-t26_1	TGME49_212300-t26_1-p1|TGME49_212300-t26_1	GN=TGME49_212300, organism=Toxoplasma_gondii_ME49, gene_product=hypothetical protein, transcript_product=hypothetical protein, location=TGME49_chrX:3932540-3937693(+), protein_length=683, sequence_SO=chromosome, SO=protein_coding_gene, is_pseudo=false	1	25	50.2	75.642	683	0	323.31	3//0	3//0	3//0	3//0	3//0	3//0	3//0	3//0	3//0	3//0	3//0	3//0	10035000000	38	1259			-1	264090000	6394300	12574000	12161000	1960100	7218300	12720000	1646600	1943500	8323100	2675000	9333800	19370000	5377200	2938500	2070700	3669000	8350400	7820600	2421800
TGME49_212410-t26_1-p1|TGME49_212410-t26_1	TGME49_212410	TGME49_212410-t26_1-p1|TGME49_212410-t26_1	TGME49_212410-t26_1-p1|TGME49_212410-t26_1	GN=TGME49_212410, organism=Toxoplasma_gondii_ME49, gene_product=dense granule protein GRA11, transcript_product=dense granule protein GRA11, location=TGME49_chrIV:2534501-2536759(+), protein_length=752, sequence_SO=chromosome, SO=protein_coding_gene, is_ps	1	5	16.1	80.09	752	0	23.74	0//0	3//0	0//0	0//0	0//0	0//0	0//0	2//0	0//0	3//0	0//0	3//0	335000000	13	64			-1	25770000				460200	1580500	6296200
TGME49_212770-t26_1-p1|TGME49_212770-t26_1	TGME49_212770	TGME49_212770-t26_1-p1|TGME49_212770-t26_1	TGME49_212770-t26_1-p1|TGME49_212770-t26_1	GN=TGME49_212770, organism=Toxoplasma_gondii_ME49, gene_product=hypothetical protein, transcript_product=hypothetical protein, location=TGME49_chrV:587591-592553(-), protein_length=940, sequence_SO=chromosome, SO=protein_coding_gene, is_pseudo=false	1	6	12	99.777	940	0	52.444	0//0	2//0	0//0	1//0	0//0	1//0	0//0	1//0	0//0	0//0	0//0	0//0	30378000	43	11			-1	706460					100040	287880											318540
TGME49_212820-t26_1-p1|TGME49_212820-t26_1	TGME49_212820	TGME49_212820-t26_1-p1|TGME49_212820-t26_1	TGME49_212820-t26_1-p1|TGME49_212820-t26_1	GN=TGME49_212820, organism=Toxoplasma_gondii_ME49, gene_product=ubiquitin family protein, transcript_product=ubiquitin family protein, location=TGME49_chrV:633282-639366(+), protein_length=1158, sequence_SO=chromosome, SO=protein_coding_gene, is_pseudo=fal	1	13	24.1	119	1158	0	96.881	3//0	3//0	2//1	3//0	2//1	3//0	3//0	3//0	2//1	3//0	2//1	3//0	624940000	42	171			-1	14880000	273830	428000	536240	179880	661360	2084300	153090	7190.7	309120	204040	688530	1452800	25467	199220	85830	155690	696210	260330	131730
TGME49_212930-t26_1-p1|TGME49_212930-t26_1	TGME49_212930	TGME49_212930-t26_1-p1|TGME49_212930-t26_1	TGME49_212930-t26_1-p1|TGME49_212930-t26_1	GN=TGME49_212930, organism=Toxoplasma_gondii_ME49, gene_product=NifU family domain-containing protein, transcript_product=NifU family domain-containing protein, location=TGME49_chrV:701431-703480(-), protein_length=370, sequence_SO=chromosome, SO=protein_c	1	5	21.6	40.509	370	0	23.667	1//0	2//0	0//0	2//0	0//0	2//0	1//1	3//0	0//0	3//0	1//0	1//0	200440000	20	54			-1	10022000			819850		481500	1135600					195820	1557600						342400
TGME49_212960-t26_1-p1|TGME49_212960-t26_1	TGME49_212960	TGME49_212960-t26_1-p1|TGME49_212960-t26_1	TGME49_212960-t26_1-p1|TGME49_212960-t26_1	GN=TGME49_212960, organism=Toxoplasma_gondii_ME49, gene_product=hypothetical protein, transcript_product=hypothetical protein, location=TGME49_chrV:728302-733101(+), protein_length=417, sequence_SO=chromosome, SO=protein_coding_gene, is_pseudo=false	1	4	20.4	47.54	417	0	157.34	2//0	3//0	1//0	2//0	1//1	2//1	2//0	3//0	1//0	3//0	3//0	3//0	657750000	23	68			-1	28598000		718560	1041900	548520	815140	1148200			1840400		842860	2474600		278000	311440	258130	1052600	993020	367000
TGME49_213000-t26_1-p1|TGME49_213000-t26_1	TGME49_213000	TGME49_213000-t26_1-p1|TGME49_213000-t26_1	TGME49_213000-t26_1-p1|TGME49_213000-t26_1	GN=TGME49_213000, organism=Toxoplasma_gondii_ME49, gene_product=replication factor C, subunit 5, putative, transcript_product=replication factor C, subunit 5, putative, location=TGME49_chrV:769527-778671(+), protein_length=372, sequence_SO=chromosome, SO=p	1	10	41.7	41.233	372	0	11.294	2//0	2//0	1//0	3//0	0//1	2//1	1//0	1//0	1//0	3//0	2//0	2//1	273860000	24	67			-1	11411000			433040		23995	251290			431100	238610	174910	1282500	155340				1018500	391110
TGME49_213010-t26_1-p1|TGME49_213010-t26_1	TGME49_213010	TGME49_213010-t26_1-p1|TGME49_213010-t26_1	TGME49_213010-t26_1-p1|TGME49_213010-t26_1	GN=TGME49_213010, organism=Toxoplasma_gondii_ME49, gene_product=hypothetical protein, transcript_product=hypothetical protein, location=TGME49_chrV:779391-789313(-), protein_length=1036, sequence_SO=chromosome, SO=protein_coding_gene, is_pseudo=false	1	3	8	114.88	1036	0	21.731	1//0	2//0	1//0	2//0	0//0	1//0	1//0	1//0	0//0	2//1	1//0	3//0	154320000	60	44			-1	2572000			219500		67748	118600			135780		55043	481900					144490
TGME49_213030-t26_1-p1|TGME49_213030-t26_1	TGME49_213030	TGME49_213030-t26_1-p1|TGME49_213030-t26_1	TGME49_213030-t26_1-p1|TGME49_213030-t26_1	GN=TGME49_213030, organism=Toxoplasma_gondii_ME49, gene_product=hypothetical protein, transcript_product=hypothetical protein, location=TGME49_chrV:803341-804727(+), protein_length=323, sequence_SO=chromosome, SO=protein_coding_gene, is_pseudo=false	1	13	69.7	35.155	323	0	323.31	3//0	3//0	3//0	3//0	3//0	3//0	3//0	3//0	3//0	3//0	3//0	3//0	3006700000	11	564			-1	273340000	2674700	6431700	8484600	7102400	7482200	17704000	1138600	1575400	5792800	4773400	10382000	20329000	2900600	2191200	2576200	4482100	10830000	12667000	3722000
TGME49_213040-t26_1-p1|TGME49_213040-t26_1	TGME49_213040	TGME49_213040-t26_1-p1|TGME49_213040-t26_1	TGME49_213040-t26_1-p1|TGME49_213040-t26_1	GN=TGME49_213040, organism=Toxoplasma_gondii_ME49, gene_product=hypothetical protein, transcript_product=hypothetical protein, location=TGME49_chrV:808589-816532(+), protein_length=1825, sequence_SO=chromosome, SO=protein_coding_gene, is_pseudo=false	1	3	3.8	197.07	1825	0	5.3606	0//0	3//0	0//0	1//1	0//0	2//1	0//0	1//0	0//0	3//0	2//0	1//0	90783000	82	22			-1	1107100				20779		107320					28738	167760					110900	42839
TGME49_213050-t26_1-p1|TGME49_213050-t26_1	TGME49_213050	TGME49_213050-t26_1-p1|TGME49_213050-t26_1	TGME49_213050-t26_1-p1|TGME49_213050-t26_1	GN=TGME49_213050, organism=Toxoplasma_gondii_ME49, gene_product=hypothetical protein, transcript_product=hypothetical protein, location=TGME49_chrV:819593-820171(+), protein_length=192, sequence_SO=chromosome, SO=protein_coding_gene, is_pseudo=false	1	5	28.1	21.191	192	0	5.8128	3//0	3//0	0//0	2//1	1//0	3//0	1//0	0//0	0//0	3//0	2//0	3//0	320230000	11	61			-1	29112000	351610	714860	1390100	835920	1975500	6447300				220500	831640	4260900			210690	642250	1515300	1082200
TGME49_213067-t26_1-p1|TGME49_213067-t26_1	TGME49_213067	TGME49_213067-t26_1-p1|TGME49_213067-t26_1	TGME49_213067-t26_1-p1|TGME49_213067-t26_1	GN=TGME49_213067, organism=Toxoplasma_gondii_ME49, gene_product=hypothetical protein, transcript_product=hypothetical protein, location=TGME49_chrV:839798-841156(-), protein_length=452, sequence_SO=chromosome, SO=protein_coding_gene, is_pseudo=false	1	11	35.2	50.138	452	0	44.97	3//0	3//0	3//0	3//0	3//0	3//0	3//0	3//0	2//1	3//0	2//1	3//0	2357600000	25	261			-1	94306000	924780	2605100	5579200	714510	1329400	3399500	873250	652600	3774400	1349500	2459900	5259500	1253200	753540	518360	1453700	2266300	2070500	475390
TGME49_213072-t26_1-p1|TGME49_213072-t26_1	TGME49_213072	TGME49_213072-t26_1-p1|TGME49_213072-t26_1	TGME49_213072-t26_1-p1|TGME49_213072-t26_1	GN=TGME49_213072, organism=Toxoplasma_gondii_ME49, gene_product=Sec1 family protein, transcript_product=Sec1 family protein, location=TGME49_chrV:843239-856481(+), protein_length=1046, sequence_SO=chromosome, SO=protein_coding_gene, is_pseudo=false	1	8	14.5	114.85	1046	0	14.167	0//0	1//1	0//0	3//0	1//2	2//0	0//0	0//0	1//1	3//0	0//1	2//1	310870000	48	16			-1	6476400					156680	444620				179940	32203	170840	221330	127400	284110	344160	752010
TGME49_213280-t26_1-p1|TGME49_213280-t26_1	TGME49_213280	TGME49_213280-t26_1-p1|TGME49_213280-t26_1	TGME49_213280-t26_1-p1|TGME49_213280-t26_1	GN=TGME49_213280, organism=Toxoplasma_gondii_ME49, gene_product=SAG-related sequence SRS25, transcript_product=SAG-related sequence SRS25, location=TGME49_chrV:894721-895296(-), protein_length=191, sequence_SO=chromosome, SO=protein_coding_gene, is_pseudo=	1	8	56.5	20.79	191	0	323.31	3//0	3//0	3//0	3//0	3//0	3//0	3//0	3//0	3//0	3//0	3//0	3//0	20657000000	4	922			-1	5164200000	172790000	295580000	256850000	42377000	126430000	325810000	44755000	60199000	163560000	72980000	161770000	399350000	83569000	68372000	67752000	163190000	240520000	217180000	50306000
TGME49_213350-t26_1-p1|TGME49_213350-t26_1	TGME49_213350	TGME49_213350-t26_1-p1|TGME49_213350-t26_1	TGME49_213350-t26_1-p1|TGME49_213350-t26_1	GN=TGME49_213350, organism=Toxoplasma_gondii_ME49, gene_product=ribosomal protein RPS15, transcript_product=ribosomal protein RPS15, location=TGME49_chrV:949899-951338(-), protein_length=150, sequence_SO=chromosome, SO=protein_coding_gene, is_pseudo=false	1	8	68	17.157	150	0	257.63	3//0	3//0	3//0	3//0	3//0	3//0	3//0	3//0	3//0	3//0	3//0	3//0	23277000000	6	1066			-1	3879500000	60763000	159540000	177970000	48166000	146260000	272070000	21103000	26173000	62374000	41814000	111050000	343050000	36264000	26306000	55543000	92811000	184790000	137370000	49821000
TGME49_213392-t26_1-p1|TGME49_213392-t26_1	TGME49_213392	TGME49_213392-t26_1-p1|TGME49_213392-t26_1	TGME49_213392-t26_1-p1|TGME49_213392-t26_1	GN=TGME49_213392, organism=Toxoplasma_gondii_ME49, gene_product=surface antigen repeat-containing protein, transcript_product=surface antigen repeat-containing protein, location=TGME49_chrV:979996-994513(+), protein_length=2315, sequence_SO=chromosome, SO=	1	4	3.7	253.28	2315	0	16.841	3//0	3//0	3//0	3//0	2//0	3//0	3//0	3//0	3//0	3//0	3//0	3//0	1608300000	109	26			-1	14755000	501460	668510	400280	188260	256550	256590	407140	355210	742680	367510	170220	643700		454370	424910	299320	190700	622720	474980
TGME49_213410-t26_1-p1|TGME49_213410-t26_1	TGME49_213410	TGME49_213410-t26_1-p1|TGME49_213410-t26_1	TGME49_213410-t26_1-p1|TGME49_213410-t26_1	GN=TGME49_213410, organism=Toxoplasma_gondii_ME49, gene_product=small nuclear ribonucleoprotein f (snrnp-f), putative, transcript_product=small nuclear ribonucleoprotein f (snrnp-f), putative, location=TGME49_chrV:1007767-1009600(+), protein_length=87, seq	1	3	55.2	10.069	87	0	71.665	2//1	3//0	0//1	3//0	0//0	3//0	1//1	3//0	0//0	3//0	1//1	3//0	450860000	5	45			-1	90172000	4948900	1505800	2650900	3855300	4330900	8579700	897520			318910	3384600	6649200				1246700	3102700	5837500	309590
TGME49_213460-t26_1-p1|TGME49_213460-t26_1	TGME49_213460	TGME49_213460-t26_1-p1|TGME49_213460-t26_1	TGME49_213460-t26_1-p1|TGME49_213460-t26_1	GN=TGME49_213460, organism=Toxoplasma_gondii_ME49, gene_product=hypothetical protein, transcript_product=hypothetical protein, location=TGME49_chrV:1058481-1075823(+), protein_length=1545, sequence_SO=chromosome, SO=protein_coding_gene, is_pseudo=false	1	5	6.9	166.07	1545	0	11.468	0//0	3//0	0//0	0//0	0//0	0//0	1//0	0//0	0//0	0//0	0//1	2//0	16438000	50	9			-1	328760				113690
TGME49_213520-t26_1-p1|TGME49_213520-t26_1	TGME49_213520	TGME49_213520-t26_1-p1|TGME49_213520-t26_1	TGME49_213520-t26_1-p1|TGME49_213520-t26_1	GN=TGME49_213520, organism=Toxoplasma_gondii_ME49, gene_product=peptidase M20D, amidohydrolase, transcript_product=peptidase M20D, amidohydrolase, location=TGME49_chrV:1112711-1118922(-), protein_length=514, sequence_SO=chromosome, SO=protein_coding_gene,	1	7	29	55.116	514	0	33.773	0//0	0//0	1//0	2//0	1//0	2//0	0//0	1//1	1//0	3//0	2//0	3//0	629310000	20	51			-1	31465000							387740				598180	2190800		1395500			1238400	766830
TGME49_213660-t26_1-p1|TGME49_213660-t26_1	TGME49_213660	TGME49_213660-t26_1-p1|TGME49_213660-t26_1	TGME49_213660-t26_1-p1|TGME49_213660-t26_1	GN=TGME49_213660, organism=Toxoplasma_gondii_ME49, gene_product=zinc finger (CCCH type) motif-containing protein, transcript_product=zinc finger (CCCH type) motif-containing protein, location=TGME49_chrV:1210364-1215010(-), protein_length=1221, sequence_SO	1	2	2.9	130.03	1221	0.0085609	1.6178	1//0	0//0	0//0	0//0	0//0	1//0	1//0	0//0	0//0	0//0	0//0	0//0	0	47	3			-1	0
TGME49_213730-t26_1-p1|TGME49_213730-t26_1	TGME49_213730	TGME49_213730-t26_1-p1|TGME49_213730-t26_1	TGME49_213730-t26_1-p1|TGME49_213730-t26_1	GN=TGME49_213730, organism=Toxoplasma_gondii_ME49, gene_product=lanthionine synthetase C family protein, transcript_product=lanthionine synthetase C family protein, location=TGME49_chrV:1268050-1269324(-), protein_length=424, sequence_SO=chromosome, SO=pro	1	5	27.1	46.4	424	0	15.851	3//0	3//0	2//0	2//0	2//0	3//0	1//0	3//0	3//0	3//0	3//0	3//0	750200000	21	124			-1	35724000		1451900	1365800	301150	373210	1282600	493760		1279300		428130	799810	532120	890950		692750	921940	976680
TGME49_213770-t26_1-p1|TGME49_213770-t26_1	TGME49_213770	TGME49_213770-t26_1-p1|TGME49_213770-t26_1	TGME49_213770-t26_1-p1|TGME49_213770-t26_1	GN=TGME49_213770, organism=Toxoplasma_gondii_ME49, gene_product=Superkiller viralicidic activity 2 family 2, putative, transcript_product=Superkiller viralicidic activity 2 family 2, putative, location=TGME49_chrV:1297718-1309086(-), protein_length=1206, s	1	9	15.9	135.03	1206	0	32.469	2//0	3//0	1//0	3//0	3//0	3//0	3//0	3//0	1//2	3//0	3//0	2//1	224290000	59	91			-1	3801600		193550	248760	78598	244720	360390			38147	53635	45570	704480	33110	15312		73604	62739	117020	15923
TGME49_213800-t26_1-p1|TGME49_213800-t26_1	TGME49_213800	TGME49_213800-t26_1-p1|TGME49_213800-t26_1	TGME49_213800-t26_1-p1|TGME49_213800-t26_1	GN=TGME49_213800, organism=Toxoplasma_gondii_ME49, gene_product=protein phosphatase 2b regulatory subunit, putative, transcript_product=protein phosphatase 2b regulatory subunit, putative, location=TGME49_chrV:1341813-1344460(-), protein_length=177, sequen	1	7	60.5	19.994	177	0	21.409	3//0	3//0	2//0	3//0	3//0	3//0	3//0	3//0	3//0	3//0	3//0	3//0	2091700000	12	326			-1	174310000		3804300	6788100	2626600	5117900	10176000	793010		5135000	1497500	5835900	12788000	2692400	1170300	497540	2990700	7412100	5303100	1268400
TGME49_213830-t26_1-p1|TGME49_213830-t26_1	TGME49_213830	TGME49_213830-t26_1-p1|TGME49_213830-t26_1	TGME49_213830-t26_1-p1|TGME49_213830-t26_1	GN=TGME49_213830, organism=Toxoplasma_gondii_ME49, gene_product=Ufm1-conjugating enzyme 1, putative, transcript_product=Ufm1-conjugating enzyme 1, putative, location=TGME49_chrV:1357258-1361167(-), protein_length=157, sequence_SO=chromosome, SO=protein_cod	1	2	19.7	17.889	157	0	14.979	2//0	2//0	2//0	2//0	2//0	3//0	2//0	3//0	3//0	3//0	2//0	3//0	329560000	7	76			-1	47080000		1661400	3370000		1820000	3440000					1521600	3659700	471680		409570	1504100	1755400	2026300
TGME49_213870-t26_1-p1|TGME49_213870-t26_1	TGME49_213870	TGME49_213870-t26_1-p1|TGME49_213870-t26_1	TGME49_213870-t26_1-p1|TGME49_213870-t26_1	GN=TGME49_213870, organism=Toxoplasma_gondii_ME49, gene_product=UBA/TS-N domain-containing protein, transcript_product=UBA/TS-N domain-containing protein, location=TGME49_chrV:1389361-1399034(-), protein_length=1071, sequence_SO=chromosome, SO=protein_codi	1	14	28.4	117.18	1071	0	118.24	3//0	3//0	2//0	2//0	3//0	3//0	3//0	3//0	2//0	3//0	2//0	3//0	1790700000	42	236			-1	42636000	89718	331880	2008400	173720	2206200	3108900	127660		478520		1837300	4822700	115440	183790	34426	236420	1738000	1233300	91331
TGME49_213880-t26_1-p1|TGME49_213880-t26_1	TGME49_213880	TGME49_213880-t26_1-p1|TGME49_213880-t26_1	TGME49_213880-t26_1-p1|TGME49_213880-t26_1	GN=TGME49_213880, organism=Toxoplasma_gondii_ME49, gene_product=hypothetical protein, transcript_product=hypothetical protein, location=TGME49_chrV:1400442-1401026(+), protein_length=194, sequence_SO=chromosome, SO=protein_coding_gene, is_pseudo=false	1	3	25.8	21.33	194	0	9.4844	0//1	2//1	0//0	0//0	0//0	0//0	0//0	0//0	0//0	0//0	0//0	2//1	60541000	11	5			-1	5503700		199950		109030	702350	937920
TGME49_213890-t26_1-p1|TGME49_213890-t26_1	TGME49_213890	TGME49_213890-t26_1-p1|TGME49_213890-t26_1	TGME49_213890-t26_1-p1|TGME49_213890-t26_1	GN=TGME49_213890, organism=Toxoplasma_gondii_ME49, gene_product=Myb family DNA-binding domain-containing protein, transcript_product=Myb family DNA-binding domain-containing protein, location=TGME49_chrV:1404500-1413428(+), protein_length=1126, sequence_SO	1	7	11.7	118.16	1126	0	17.842	0//0	2//0	2//1	3//0	3//0	3//0	3//0	3//0	0//0	3//0	2//0	3//0	924560000	30	43			-1	30819000					354930	578750	593690	970950	69039	329740	652070	3304600	895530	2524900	817690	1068100	923770	1290500	1374400
TGME49_213900-t26_1-p1|TGME49_213900-t26_1	TGME49_213900	TGME49_213900-t26_1-p1|TGME49_213900-t26_1	TGME49_213900-t26_1-p1|TGME49_213900-t26_1	GN=TGME49_213900, organism=Toxoplasma_gondii_ME49, gene_product=regulator of chromosome condensation RCC1, transcript_product=regulator of chromosome condensation RCC1, location=TGME49_chrV:1415760-1422629(-), protein_length=1155, sequence_SO=chromosome, S	1	17	28.1	122.6	1155	0	97.942	2//0	3//0	1//0	3//0	1//2	3//0	1//0	3//0	2//0	3//0	2//0	3//0	1135400000	39	292			-1	29113000			1044300	33009	350940	1664100				82064	730950	2353300	164540	109990	61573	570040	2824800	681170
TGME49_213910-t26_1-p1|TGME49_213910-t26_1	TGME49_213910	TGME49_213910-t26_1-p1|TGME49_213910-t26_1	TGME49_213910-t26_1-p1|TGME49_213910-t26_1	GN=TGME49_213910, organism=Toxoplasma_gondii_ME49, gene_product=hypothetical protein, transcript_product=hypothetical protein, location=TGME49_chrV:1425388-1427961(+), protein_length=403, sequence_SO=chromosome, SO=protein_coding_gene, is_pseudo=false	1	5	21.1	43.684	403	0	5.4702	1//0	2//0	0//0	2//0	0//0	1//0	0//1	2//1	1//0	3//0	0//2	3//0	178370000	20	51			-1	8918400			167110		167710	406950					365790	605740							74746
TGME49_213940-t26_1-p1|TGME49_213940-t26_1	TGME49_213940	TGME49_213940-t26_1-p1|TGME49_213940-t26_1	TGME49_213940-t26_1-p1|TGME49_213940-t26_1	GN=TGME49_213940, organism=Toxoplasma_gondii_ME49, gene_product=CHCH domain-containing protein, transcript_product=CHCH domain-containing protein, location=TGME49_chrV:1453902-1456377(-), protein_length=149, sequence_SO=chromosome, SO=protein_coding_gene,	1	3	40.9	14.897	149	0	296.85	3//0	3//0	3//0	3//0	3//0	3//0	3//0	3//0	3//0	3//0	2//1	3//0	3643400000	5	227			-1	728680000	15261000	30057000	29463000	6799700	45870000	99554000	1806600	4175800	10944000	5903900	34366000	87172000	10061000	11391000	10465000	13054000	37240000	35409000	9064300
TGME49_214080-t26_1-p1|TGME49_214080-t26_1	TGME49_214080	TGME49_214080-t26_1-p1|TGME49_214080-t26_1	TGME49_214080-t26_1-p1|TGME49_214080-t26_1	GN=TGME49_214080, organism=Toxoplasma_gondii_ME49, gene_product=toxofilin, transcript_product=toxofilin, location=TGME49_chrX:6014213-6014944(+), protein_length=243, sequence_SO=chromosome, SO=protein_coding_gene, is_pseudo=false	1	17	64.6	26.788	243	0	323.31	3//0	3//0	3//0	3//0	3//0	3//0	3//0	3//0	3//0	3//0	3//0	3//0	51441000000	16	1717			-1	3215100000	83299000	175260000	221340000	51025000	132970000	269440000	50957000	40851000	122840000	48604000	91792000	255110000	90158000	90805000	39629000	79481000	126600000	116030000	59935000
TGME49_214090-t26_1-p1|TGME49_214090-t26_1	TGME49_214090	TGME49_214090-t26_1-p1|TGME49_214090-t26_1	TGME49_214090-t26_1-p1|TGME49_214090-t26_1	GN=TGME49_214090, organism=Toxoplasma_gondii_ME49, gene_product=signal peptidase, transcript_product=signal peptidase, location=TGME49_chrX:6018231-6030876(+), protein_length=1859, sequence_SO=chromosome, SO=protein_coding_gene, is_pseudo=false	1	31	31.5	203.48	1859	0	112.72	3//0	3//0	3//0	3//0	1//0	3//0	3//0	3//0	2//1	3//0	2//1	3//0	2792100000	92	315			-1	30349000	575660	2787700	1421100	625850	334910	2491000	49011	147830	430490	951280	674700	2010100	196820			87798	887220	1376900	1145500
TGME49_214110-t26_1-p1|TGME49_214110-t26_1	TGME49_214110	TGME49_214110-t26_1-p1|TGME49_214110-t26_1	TGME49_214110-t26_1-p1|TGME49_214110-t26_1	GN=TGME49_214110, organism=Toxoplasma_gondii_ME49, gene_product=protein yipf5, putative, transcript_product=protein yipf5, putative, location=TGME49_chrX:6036014-6039639(+), protein_length=499, sequence_SO=chromosome, SO=protein_coding_gene, is_pseudo=fals	1	3	14.8	53.236	499	0	6.8484	0//0	2//0	0//0	2//0	0//0	2//0	1//0	1//0	0//0	2//1	2//0	2//0	92105000	21	41			-1	4386000						734850					136530	1231800						168900
TGME49_214140-t26_1-p1|TGME49_214140-t26_1	TGME49_214140	TGME49_214140-t26_1-p1|TGME49_214140-t26_1	TGME49_214140-t26_1-p1|TGME49_214140-t26_1	GN=TGME49_214140, organism=Toxoplasma_gondii_ME49, gene_product=hypothetical protein, transcript_product=hypothetical protein, location=TGME49_chrX:6060508-6068089(+), protein_length=1975, sequence_SO=chromosome, SO=protein_coding_gene, is_pseudo=false	1	4	3.8	205.05	1975	0	15.003	0//0	1//0	0//0	1//0	0//0	1//0	0//0	0//0	0//0	1//0	1//1	2//0	16764000	95	6			-1	176460
TGME49_214150-t26_1-p1|TGME49_214150-t26_1	TGME49_214150	TGME49_214150-t26_1-p1|TGME49_214150-t26_1	TGME49_214150-t26_1-p1|TGME49_214150-t26_1	GN=TGME49_214150, organism=Toxoplasma_gondii_ME49, gene_product=mitochondrial inner membrane translocase subunit TIM17, putative, transcript_product=mitochondrial inner membrane translocase subunit TIM17, putative, location=TGME49_chrX:6071748-6073856(-),	1	3	50.5	19.551	188	0	40.361	1//0	3//0	0//0	2//0	0//0	3//0	1//0	2//0	1//0	3//0	2//0	2//0	397160000	7	78			-1	56737000			3345700	974620	1999500	3919300					643850	11212000				828630	4215300	2630900
TGME49_214180-t26_1-p1|TGME49_214180-t26_1	TGME49_214180	TGME49_214180-t26_1-p1|TGME49_214180-t26_1	TGME49_214180-t26_1-p1|TGME49_214180-t26_1	GN=TGME49_214180, organism=Toxoplasma_gondii_ME49, gene_product=ENTH domain-containing protein, transcript_product=ENTH domain-containing protein, location=TGME49_chrX:6086247-6093499(+), protein_length=634, sequence_SO=chromosome, SO=protein_coding_gene,	1	9	26.8	65.927	634	0	24.956	1//0	2//0	0//0	2//1	2//1	3//0	1//0	3//0	0//0	3//0	2//0	2//0	527100000	18	89			-1	29283000			1408400		777080	3064100				125870	1165400	4084800	1264000	375950	315510	1062300	1656500	1660000
TGME49_214200-t26_1-p1|TGME49_214200-t26_1	TGME49_214200	TGME49_214200-t26_1-p1|TGME49_214200-t26_1	TGME49_214200-t26_1-p1|TGME49_214200-t26_1	GN=TGME49_214200, organism=Toxoplasma_gondii_ME49, gene_product=WD domain, G-beta repeat-containing protein, transcript_product=WD domain, G-beta repeat-containing protein, location=TGME49_chrX:6099878-6109656(-), protein_length=1396, sequence_SO=chromosom	1	3	4.8	150.52	1396	0.0017559	2.934	1//0	0//0	0//0	2//0	0//0	1//0	0//0	0//0	1//0	2//0	0//0	0//0	32104000	68	8			-1	472110																	259240
TGME49_214210-t26_1-p1|TGME49_214210-t26_1	TGME49_214210	TGME49_214210-t26_1-p1|TGME49_214210-t26_1	TGME49_214210-t26_1-p1|TGME49_214210-t26_1	GN=TGME49_214210, organism=Toxoplasma_gondii_ME49, gene_product=rRNA pseudouridine synthase, transcript_product=rRNA pseudouridine synthase, location=TGME49_chrX:6112853-6118397(-), protein_length=505, sequence_SO=chromosome, SO=protein_coding_gene, is_pse	1	17	42.8	56.744	505	0	323.31	3//0	3//0	3//0	3//0	3//0	3//0	3//0	3//0	3//0	3//0	3//0	3//0	5312200000	27	724			-1	196750000	1466600	4142700	10078000	3035100	6429900	12884000	520910	145220	1302200	3501100	7237000	20502000	457240	187480	1357700	4938300	8212800	6043500	416720
TGME49_214220-t26_1-p1|TGME49_214220-t26_1	TGME49_214220	TGME49_214220-t26_1-p1|TGME49_214220-t26_1	TGME49_214220-t26_1-p1|TGME49_214220-t26_1	GN=TGME49_214220, organism=Toxoplasma_gondii_ME49, gene_product=hypothetical protein, transcript_product=hypothetical protein, location=TGME49_chrX:6120211-6122528(+), protein_length=212, sequence_SO=chromosome, SO=protein_coding_gene, is_pseudo=false	1	6	39.6	23.369	212	0	17.555	3//0	3//0	3//0	3//0	3//0	3//0	3//0	3//0	3//0	3//0	3//0	3//0	3976000000	13	353			-1	305840000	4585900	4677900	19150000	2792800	7454800	13134000	1751300	1364300	7497300	3651000	6745300	20184000	3131600	1579900	2405500	7112000	12150000	9005400	4431500
TGME49_214230-t26_1-p1|TGME49_214230-t26_1	TGME49_214230	TGME49_214230-t26_1-p1|TGME49_214230-t26_1	TGME49_214230-t26_1-p1|TGME49_214230-t26_1	GN=TGME49_214230, organism=Toxoplasma_gondii_ME49, gene_product=Dopey, N-terminal domain-containing protein, transcript_product=Dopey, N-terminal domain-containing protein, location=TGME49_chrX:6126102-6147431(+), protein_length=3107, sequence_SO=chromosom	1	6	4.8	333.94	3107	0.0025586	2.3818	1//0	1//2	0//0	1//0	3//0	3//0	0//0	1//0	0//0	0//0	3//0	3//0	2900400000	117	6			-1	24790000			42065	11108	20784	11986						349840	295580	126850	114650	130260	124970	345260
TGME49_214260-t26_1-p1|TGME49_214260-t26_1	TGME49_214260	TGME49_214260-t26_1-p1|TGME49_214260-t26_1	TGME49_214260-t26_1-p1|TGME49_214260-t26_1	GN=TGME49_214260, organism=Toxoplasma_gondii_ME49, gene_product=alpha-glucan water dikinase 1, putative, transcript_product=alpha-glucan water dikinase 1, putative, location=TGME49_chrX:6179625-6194159(+), protein_length=1715, sequence_SO=chromosome, SO=pr	1	26	29.8	191.68	1715	0	71.856	3//0	3//0	2//0	2//0	3//0	2//1	3//0	3//0	2//1	3//0	2//0	2//1	1382900000	89	149			-1	15538000	270200	408090	1196700	104750	413990	2495200	75581		95044			52833	180150	615760		120920	224050	74759	346460
TGME49_214270-t26_1-p1|TGME49_214270-t26_1	TGME49_214270	TGME49_214270-t26_1-p1|TGME49_214270-t26_1	TGME49_214270-t26_1-p1|TGME49_214270-t26_1	GN=TGME49_214270, organism=Toxoplasma_gondii_ME49, gene_product=translation initiation factor IF-2, putative, transcript_product=translation initiation factor IF-2, putative, location=TGME49_chrX:6195937-6206363(-), protein_length=1144, sequence_SO=chromos	1	21	27.4	126.07	1144	0	126.62	3//0	3//0	3//0	3//0	3//0	3//0	3//0	3//0	3//0	3//0	3//0	3//0	3475100000	46	572			-1	75545000	478480	1825500	3369300	477460	1978800	4903600	346740	59905	1754900	526700	2561400	7970300	189920	338090	494870	1110000	4345800	2103000	472870
TGME49_214290-t26_1-p1|TGME49_214290-t26_1	TGME49_214290	TGME49_214290-t26_1-p1|TGME49_214290-t26_1	TGME49_214290-t26_1-p1|TGME49_214290-t26_1	GN=TGME49_214290, organism=Toxoplasma_gondii_ME49, gene_product=DJ-1 family protein, transcript_product=DJ-1 family protein, location=TGME49_chrX:6217062-6218889(+), protein_length=256, sequence_SO=chromosome, SO=protein_coding_gene, is_pseudo=false	1	10	53.1	27.938	256	0	235.84	3//0	3//0	3//0	3//0	3//0	3//0	3//0	3//0	3//0	3//0	3//0	3//0	16048000000	12	1206			-1	1337300000	30362000	50954000	73209000	18976000	30005000	47819000	18512000	6160000	41240000	8788500	23590000	59617000	16732000	31450000	12736000	22000000	51106000	28564000	20106000
TGME49_214320-t26_1-p1|TGME49_214320-t26_1	TGME49_214320	TGME49_214320-t26_1-p1|TGME49_214320-t26_1	TGME49_214320-t26_1-p1|TGME49_214320-t26_1	GN=TGME49_214320, organism=Toxoplasma_gondii_ME49, gene_product=facilitative glucose transporter GT1, transcript_product=facilitative glucose transporter GT1, location=TGME49_chrX:6248972-6250678(+), protein_length=568, sequence_SO=chromosome, SO=protein_c	1	8	26.2	61.687	568	0	22.063	3//0	3//0	2//0	3//0	2//1	3//0	3//0	3//0	3//0	3//0	2//1	3//0	2602800000	17	157			-1	153100000	210700	5870800	7984900	1511900	5865400	8697000	821700		3826100	2005600	4645100	9631500	1894400	455720	923290	3648300	3951000	4652900	1396300
TGME49_214350-t26_1-p1|TGME49_214350-t26_1	TGME49_214350	TGME49_214350-t26_1-p1|TGME49_214350-t26_1	TGME49_214350-t26_1-p1|TGME49_214350-t26_1	GN=TGME49_214350, organism=Toxoplasma_gondii_ME49, gene_product=GTP-binding protein, putative, transcript_product=GTP-binding protein, putative, location=TGME49_chrX:6260711-6264729(+), protein_length=396, sequence_SO=chromosome, SO=protein_coding_gene, is	1	16	60.6	44.547	396	0	141.17	3//0	3//0	3//0	3//0	3//0	3//0	3//0	3//0	3//0	3//0	3//0	3//0	8716900000	24	881			-1	363200000	3084600	8086500	13974000	2179800	9623700	18878000	2908500	1464500	7080000	3827600	11962000	29258000	3662700	3924000	2713100	7920700	17168000	12978000	3525500
TGME49_214410-t26_1-p1|TGME49_214410-t26_1	TGME49_214410	TGME49_214410-t26_1-p1|TGME49_214410-t26_1	TGME49_214410-t26_1-p1|TGME49_214410-t26_1	GN=TGME49_214410, organism=Toxoplasma_gondii_ME49, gene_product=hypothetical protein, transcript_product=hypothetical protein, location=TGME49_chrX:6280466-6282244(+), protein_length=592, sequence_SO=chromosome, SO=protein_coding_gene, is_pseudo=false	1	11	63.9	62.643	592	0	190.44	3//0	3//0	2//1	3//0	3//0	3//0	1//0	1//0	2//1	2//1	3//0	3//0	799390000	13	157			-1	61492000	469300	4560100	3946600	1721900	950800	11143000	48147	1796000	2196100	1159500	1589300	6957400	628000	2878000	197700	1962200	2797000	759610
TGME49_214440-t26_1-p1|TGME49_214440-t26_1	TGME49_214440	TGME49_214440-t26_1-p1|TGME49_214440-t26_1	TGME49_214440-t26_1-p1|TGME49_214440-t26_1	GN=TGME49_214440, organism=Toxoplasma_gondii_ME49, gene_product=4-phosphopantetheinyl transferase superfamily protein, transcript_product=4-phosphopantetheinyl transferase superfamily protein, location=TGME49_chrX:6292165-6295935(+), protein_length=437,	1	10	43	48.506	437	0	323.31	3//0	3//0	2//0	3//0	3//0	3//0	2//0	3//0	3//0	3//0	3//0	3//0	3495700000	23	345			-1	151990000	12670000	19119000	10900000	9010400	8176300	12768000			1166400	1185100	4667900	8393900	1345700	48914	847500	3050400	4672300	4827700	284720
TGME49_214490-t26_1-p1|TGME49_214490-t26_1	TGME49_214490	TGME49_214490-t26_1-p1|TGME49_214490-t26_1	TGME49_214490-t26_1-p1|TGME49_214490-t26_1	GN=TGME49_214490, organism=Toxoplasma_gondii_ME49, gene_product=peptidase M16 inactive domain-containing protein, transcript_product=peptidase M16 inactive domain-containing protein, location=TGME49_chrX:6311152-6320461(-), protein_length=1353, sequence_SO	1	21	30.7	148.87	1353	0	167.23	3//0	3//0	3//0	3//0	3//0	3//0	3//0	3//0	3//0	3//0	2//1	3//0	3987700000	58	478			-1	68754000	445860	1975100	2078800	334220	1715900	3496700	1195300	612110	2148400	1481600	2691400	7564900	207790	405050	114320	1478600	4025000	1814900	239420
TGME49_214575-t26_1-p1|TGME49_214575-t26_1	TGME49_214575	TGME49_214575-t26_1-p1|TGME49_214575-t26_1	TGME49_214575-t26_1-p1|TGME49_214575-t26_1	GN=TGME49_214575, organism=Toxoplasma_gondii_ME49, gene_product=hypothetical protein, transcript_product=hypothetical protein, location=TGME49_chrX:6372846-6373216(+), protein_length=92, sequence_SO=chromosome, SO=protein_coding_gene, is_pseudo=false	1	3	44.6	10.282	92	0.0017452	2.7848	2//1	2//0	1//0	2//0	2//0	3//0	1//0	1//0	2//0	2//0	2//0	1//0	299240000	5	55			-1	59848000	861350	715360	5311500		3159300	4000600			666760		3450200	7384800			1353000	2882800	11633000	6136600
TGME49_214610-t26_1-p1|TGME49_214610-t26_1	TGME49_214610	TGME49_214610-t26_1-p1|TGME49_214610-t26_1	TGME49_214610-t26_1-p1|TGME49_214610-t26_1	GN=TGME49_214610, organism=Toxoplasma_gondii_ME49, gene_product=hypothetical protein, transcript_product=hypothetical protein, location=TGME49_chrX:6417197-6434360(-), protein_length=3383, sequence_SO=chromosome, SO=protein_coding_gene, is_pseudo=false	1	6	4.8	354.77	3383	0	9.6667	0//0	0//0	0//0	2//0	0//0	1//0	1//0	0//0	1//0	3//0	0//0	0//0	79882000	137	6			-1	583080											14383	82273						7982.3
TGME49_214620-t26_1-p1|TGME49_214620-t26_1	TGME49_214620	TGME49_214620-t26_1-p1|TGME49_214620-t26_1	TGME49_214620-t26_1-p1|TGME49_214620-t26_1	GN=TGME49_214620, organism=Toxoplasma_gondii_ME49, gene_product=hypoxia- inducible factor prolyl hydroxylase (phd2), putative, transcript_product=hypoxia- inducible factor prolyl hydroxylase (phd2), putative, location=TGME49_chrX:6439438-6446878(+), protei	1	3	13.3	64.159	577	0.00093067	4.2172	2//0	3//0	0//0	0//0	0//2	3//0	3//0	3//0	2//0	3//0	2//0	3//0	93176000	30	43			-1	3105900		100730	240720	41312	116410	415800							41632		32775	84541	65752	109590	114480
TGME49_214750-t26_1-p1|TGME49_214750-t26_1	TGME49_214750	TGME49_214750-t26_1-p1|TGME49_214750-t26_1	TGME49_214750-t26_1-p1|TGME49_214750-t26_1	GN=TGME49_214750, organism=Toxoplasma_gondii_ME49, gene_product=hypothetical protein, transcript_product=hypothetical protein, location=TGME49_chrX:6466586-6475850(-), protein_length=1108, sequence_SO=chromosome, SO=protein_coding_gene, is_pseudo=false	1	9	15.9	119.98	1108	0	176.68	1//0	3//0	0//1	2//0	0//0	3//0	1//0	3//0	0//0	3//0	1//1	3//0	149820000	49	99			-1	3057600			73186	41115	39840	433720	58202				149810	558390					103620	97670
TGME49_214760-t26_1-p1|TGME49_214760-t26_1	TGME49_214760	TGME49_214760-t26_1-p1|TGME49_214760-t26_1	TGME49_214760-t26_1-p1|TGME49_214760-t26_1	GN=TGME49_214760, organism=Toxoplasma_gondii_ME49, gene_product=erythronate-4-phosphate dehydrogenase domain-containing protein, transcript_product=erythronate-4-phosphate dehydrogenase domain-containing protein, location=TGME49_chrX:6479194-6483107(+), pr	1	4	23.6	42.223	382	0.00091324	3.7563	0//0	3//0	0//1	2//0	0//0	0//0	0//0	0//0	0//0	0//0	0//0	0//0	100850000	18	13			-1	5602500				356060	1040500	3349200	161110				383540	312170
TGME49_214770-t26_1-p1|TGME49_214770-t26_1	TGME49_214770	TGME49_214770-t26_1-p1|TGME49_214770-t26_1	TGME49_214770-t26_1-p1|TGME49_214770-t26_1	GN=TGME49_214770, organism=Toxoplasma_gondii_ME49, gene_product=small GTP binding protein rab1a, putative, transcript_product=small GTP binding protein rab1a, putative, location=TGME49_chrX:6486806-6490475(+), protein_length=202, sequence_SO=chromosome, SO	1	8	48.5	22.88	202	0	72.119	3//0	3//0	3//0	3//0	3//0	3//0	3//0	3//0	3//0	3//0	3//0	3//0	9799700000	17	769			-1	576450000	9770400	21209000	27857000	6417100	17093000	30776000	6264000	9067700	15387000	9381500	13478000	38706000	11880000	7678600	11031000	14196000	18455000	22085000	9544300
TGME49_214790-t26_1-p1|TGME49_214790-t26_1	TGME49_214790	TGME49_214790-t26_1-p1|TGME49_214790-t26_1	TGME49_214790-t26_1-p1|TGME49_214790-t26_1	GN=TGME49_214790, organism=Toxoplasma_gondii_ME49, gene_product=glycoprotein, transcript_product=glycoprotein, location=TGME49_chrX:6496460-6498480(+), protein_length=283, sequence_SO=chromosome, SO=protein_coding_gene, is_pseudo=false	1	9	36.7	31.444	283	0	323.31	3//0	3//0	3//0	3//0	3//0	3//0	3//0	3//0	3//0	3//0	3//0	3//0	8156100000	14	779			-1	582580000	5246700	19432000	32874000	17197000	22614000	40303000	3111300	3978600	13364000	9420500	15652000	47751000	6790200	11611000	7152500	12413000	24189000	16944000	4557700
TGME49_214820-t26_1-p1|TGME49_214820-t26_1	TGME49_214820	TGME49_214820-t26_1-p1|TGME49_214820-t26_1	TGME49_214820-t26_1-p1|TGME49_214820-t26_1	GN=TGME49_214820, organism=Toxoplasma_gondii_ME49, gene_product=G-patch domain-containing protein, transcript_product=G-patch domain-containing protein, location=TGME49_chrX:6512159-6514965(+), protein_length=466, sequence_SO=chromosome, SO=protein_coding_	1	5	28.5	49.582	466	0	63.269	0//0	3//0	0//0	2//1	0//0	3//0	1//0	1//0	0//0	3//0	0//2	2//0	400120000	20	40			-1	20006000				609340	1140900	2434400				334940	1451500	3552500				314990	548480	987060
TGME49_214830-t26_1-p1|TGME49_214830-t26_1	TGME49_214830	TGME49_214830-t26_1-p1|TGME49_214830-t26_1	TGME49_214830-t26_1-p1|TGME49_214830-t26_1	GN=TGME49_214830, organism=Toxoplasma_gondii_ME49, gene_product=hypothetical protein, transcript_product=hypothetical protein, location=TGME49_chrX:6517875-6528042(+), protein_length=1511, sequence_SO=chromosome, SO=protein_coding_gene, is_pseudo=false	1	4	5.4	163.97	1511	0.00092593	4.1151	0//0	2//0	0//0	1//0	0//0	3//0	0//0	0//0	1//0	2//0	0//0	2//0	11475000	62	13			-1	185080						25179												26089
TGME49_214840-t26_1-p1|TGME49_214840-t26_1	TGME49_214840	TGME49_214840-t26_1-p1|TGME49_214840-t26_1	TGME49_214840-t26_1-p1|TGME49_214840-t26_1	GN=TGME49_214840, organism=Toxoplasma_gondii_ME49, gene_product=AP2 domain transcription factor AP2X-7, transcript_product=AP2 domain transcription factor AP2X-7, location=TGME49_chrX:6536614-6542223(+), protein_length=1869, sequence_SO=chromosome, SO=prot	1	28	38.9	184.05	1869	0	323.31	2//0	3//0	1//0	3//0	3//0	3//0	2//0	3//0	2//0	3//0	2//1	3//0	4573700000	51	738			-1	89680000		1716300	4550500	1050300	3764400	9499600			1426300	425200	3084900	13805000	165000	221270	188540	1800100	4749500	4688000	78756
TGME49_214880-t26_1-p1|TGME49_214880-t26_1	TGME49_214880	TGME49_214880-t26_1-p1|TGME49_214880-t26_1	TGME49_214880-t26_1-p1|TGME49_214880-t26_1	GN=TGME49_214880, organism=Toxoplasma_gondii_ME49, gene_product=hypothetical protein, transcript_product=hypothetical protein, location=TGME49_chrX:6564478-6568273(-), protein_length=931, sequence_SO=chromosome, SO=protein_coding_gene, is_pseudo=false	1	10	22.7	98.373	931	0	67.473	1//0	2//0	1//0	2//0	0//0	3//0	1//0	2//1	2//0	3//0	2//0	3//0	286050000	40	91			-1	7151300			105630		151020	530860			163890		316470	2537000					422960	374970
TGME49_214930-t26_1-p1|TGME49_214930-t26_1	TGME49_214930	TGME49_214930-t26_1-p1|TGME49_214930-t26_1	TGME49_214930-t26_1-p1|TGME49_214930-t26_1	GN=TGME49_214930, organism=Toxoplasma_gondii_ME49, gene_product=hypothetical protein, transcript_product=hypothetical protein, location=TGME49_chrX:6602844-6603260(-), protein_length=138, sequence_SO=chromosome, SO=protein_coding_gene, is_pseudo=false	1	5	57.2	15.147	138	0	267.45	1//1	3//0	0//1	3//0	2//0	3//0	2//1	3//0	2//1	3//0	2//0	3//0	1111900000	9	177			-1	123540000		905190	4437900	1389000	4263700	7173900			1097700	1962000	4781000	10746000	684880		737000	2130900	6744400	4963800	893080
TGME49_214940-t26_1-p1|TGME49_214940-t26_1	TGME49_214940	TGME49_214940-t26_1-p1|TGME49_214940-t26_1	TGME49_214940-t26_1-p1|TGME49_214940-t26_1	GN=TGME49_214940, organism=Toxoplasma_gondii_ME49, gene_product=MIC2-associated protein M2AP, transcript_product=MIC2-associated protein M2AP, location=TGME49_chrX:6604937-6607122(+), protein_length=330, sequence_SO=chromosome, SO=protein_coding_gene, is_p	1	10	58.5	34.552	330	0	323.31	3//0	3//0	3//0	3//0	3//0	3//0	3//0	3//0	3//0	3//0	3//0	3//0	16716000000	10	1589			-1	1671600000	9520000	13880000	27500000	30265000	103460000	214400000	5336600	3012000	21823000	7248000	59302000	177110000	14721000	10499000	15154000	26441000	90625000	75099000	12555000
TGME49_214970-t26_1-p1|TGME49_214970-t26_1	TGME49_214970	TGME49_214970-t26_1-p1|TGME49_214970-t26_1	TGME49_214970-t26_1-p1|TGME49_214970-t26_1	GN=TGME49_214970, organism=Toxoplasma_gondii_ME49, gene_product=DNA replication licensing factor, putative, transcript_product=DNA replication licensing factor, putative, location=TGME49_chrX:6636375-6646407(+), protein_length=1049, sequence_SO=chromosome,	1	9	19.2	117.24	1049	0	74.894	1//0	3//0	1//0	2//0	2//0	3//0	1//1	2//1	3//0	3//0	2//0	2//1	856490000	54	105			-1	15861000			781950	30152	415310	1005200	134360				582990	4158700		376140		682170	377460	478310	9136
TGME49_215010-t26_1-p1|TGME49_215010-t26_1	TGME49_215010	TGME49_215010-t26_1-p1|TGME49_215010-t26_1	TGME49_215010-t26_1-p1|TGME49_215010-t26_1	GN=TGME49_215010, organism=Toxoplasma_gondii_ME49, gene_product=hypothetical protein, transcript_product=hypothetical protein, location=TGME49_chrX:6677828-6682587(+), protein_length=921, sequence_SO=chromosome, SO=protein_coding_gene, is_pseudo=false	1	4	10.4	97.321	921	0	12.953	1//0	1//0	0//0	2//0	0//0	0//0	1//0	1//0	1//0	2//0	1//0	0//0	104420000	21	17			-1	4972300											201200	1047800
TGME49_215040-t26_1-p1|TGME49_215040-t26_1	TGME49_215040	TGME49_215040-t26_1-p1|TGME49_215040-t26_1	TGME49_215040-t26_1-p1|TGME49_215040-t26_1	GN=TGME49_215040, organism=Toxoplasma_gondii_ME49, gene_product=HEAT repeat-containing protein, transcript_product=HEAT repeat-containing protein, location=TGME49_chrX:6703443-6719697(-), protein_length=1697, sequence_SO=chromosome, SO=protein_coding_gene,	1	11	13.6	181.97	1697	0	39.299	3//0	3//0	2//0	2//1	2//0	3//0	3//0	3//0	2//0	3//0	3//0	3//0	500210000	85	119			-1	5884800	110160	159240	691000	70429	77115	510180	37489		33883	25817	128690	368750	21301		20893	68619	142570	150570	61893
TGME49_215060-t26_1-p1|TGME49_215060-t26_1	TGME49_215060	TGME49_215060-t26_1-p1|TGME49_215060-t26_1	TGME49_215060-t26_1-p1|TGME49_215060-t26_1	GN=TGME49_215060, organism=Toxoplasma_gondii_ME49, gene_product=small GTP-binding protein sar1, putative, transcript_product=small GTP-binding protein sar1, putative, location=TGME49_chrX:6722798-6725890(-), protein_length=192, sequence_SO=chromosome, SO=p	1	9	60.9	22.138	192	0	264.17	3//0	3//0	3//0	3//0	3//0	3//0	3//0	3//0	3//0	3//0	3//0	3//0	6844700000	12	305			-1	570390000	12310000	31525000	29180000	6221100	20617000	39857000	4415300	3030800	15185000	8909700	21548000	46618000	3952300	7484200	6366700	11032000	30526000	16168000	8133600
TGME49_215160-t26_1-p1|TGME49_215160-t26_1	TGME49_215160	TGME49_215160-t26_1-p1|TGME49_215160-t26_1	TGME49_215160-t26_1-p1|TGME49_215160-t26_1	GN=TGME49_215160, organism=Toxoplasma_gondii_ME49, gene_product=hypothetical protein, transcript_product=hypothetical protein, location=TGME49_chrX:6789532-6790803(+), protein_length=269, sequence_SO=chromosome, SO=protein_coding_gene, is_pseudo=false	1	3	15.2	31.176	269	0.001352	3.4229	0//2	2//0	0//2	2//1	0//0	1//0	1//0	1//0	0//0	3//0	2//0	1//0	103840000	13	29			-1	7987400		227910	661460		284380	787960	143210	409330		405170	714070	1765400
TGME49_215220-t26_1-p1|TGME49_215220-t26_1	TGME49_215220	TGME49_215220-t26_1-p1|TGME49_215220-t26_1	TGME49_215220-t26_1-p1|TGME49_215220-t26_1	GN=TGME49_215220, organism=Toxoplasma_gondii_ME49, gene_product=hypothetical protein, transcript_product=hypothetical protein, location=TGME49_chrX:6825368-6827843(+), protein_length=629, sequence_SO=chromosome, SO=protein_coding_gene, is_pseudo=false	1	19	51.4	68.629	629	0	60.519	3//0	3//0	3//0	3//0	3//0	3//0	3//0	3//0	3//0	3//0	3//0	3//0	5152500000	39	848			-1	132120000	715000	4725800	5874900	2625500	6246400	16639000	298030	784310	1215200	1848100	3594100	12472000	1083900	1226600	1333000	2760800	6191900	4027200	994770
TGME49_215230-t26_1-p1|TGME49_215230-t26_1	TGME49_215230	TGME49_215230-t26_1-p1|TGME49_215230-t26_1	TGME49_215230-t26_1-p1|TGME49_215230-t26_1	GN=TGME49_215230, organism=Toxoplasma_gondii_ME49, gene_product=RNA recognition motif-containing protein, transcript_product=RNA recognition motif-containing protein, location=TGME49_chrX:6829597-6836913(-), protein_length=728, sequence_SO=chromosome, SO=p	1	3	10.7	80.732	728	0	56.689	1//0	2//1	0//0	1//0	1//0	2//0	1//0	1//0	0//0	2//0	2//0	1//0	85990000	39	49			-1	2204900					52667	474130						555750
TGME49_215260-t26_1-p1|TGME49_215260-t26_1	TGME49_215260	TGME49_215260-t26_1-p1|TGME49_215260-t26_1	TGME49_215260-t26_1-p1|TGME49_215260-t26_1	GN=TGME49_215260, organism=Toxoplasma_gondii_ME49, gene_product=carbamoylphosphate synthetase, transcript_product=carbamoylphosphate synthetase, location=TGME49_chrX:6844879-6868965(-), protein_length=1699, sequence_SO=chromosome, SO=protein_coding_gene, i	1	34	33.3	187.04	1699	0	187.01	3//0	3//0	0//0	3//0	2//0	3//0	1//1	3//0	3//0	3//0	2//1	3//0	3739500000	89	494			-1	42017000	895280	1942000	1973300	544560	1539500	3204000				139100	927380	3463600			30778	382270	899320	555250
TGME49_215280-t26_1-p1|TGME49_215280-t26_1	TGME49_215280	TGME49_215280-t26_1-p1|TGME49_215280-t26_1	TGME49_215280-t26_1-p1|TGME49_215280-t26_1	GN=TGME49_215280, organism=Toxoplasma_gondii_ME49, gene_product=succinate dehydrogenase [ubiquinone] iron-sulfur protein, transcript_product=succinate dehydrogenase [ubiquinone] iron-sulfur protein, location=TGME49_chrX:6871573-6874880(+), protein_length=3	1	13	42.1	38.61	342	0	67.292	3//0	3//0	3//0	3//0	3//0	3//0	3//0	3//0	2//1	3//0	3//0	3//0	2857000000	20	306			-1	142850000	1686000	5169000	6812100	3859400	4942800	8387100	695220	875490	3935200	1631000	4263600	8258700	2608000	1814400	1234000	2841200	6450800	5304000	1250700
TGME49_215290-t26_1-p1|TGME49_215290-t26_1	TGME49_215290	TGME49_215290-t26_1-p1|TGME49_215290-t26_1	TGME49_215290-t26_1-p1|TGME49_215290-t26_1	GN=TGME49_215290, organism=Toxoplasma_gondii_ME49, gene_product=saccharopine dehydrogenase domain-containing protein, transcript_product=saccharopine dehydrogenase domain-containing protein, location=TGME49_chrX:6878956-6883968(+), protein_length=440, sequ	1	7	32	48.117	440	0	15.704	2//0	3//0	1//0	2//1	1//0	2//1	1//1	3//0	0//2	3//0	2//0	1//1	864000000	22	84			-1	39273000		2987500	4179700	670260	1357800	4495600				225480	1631700	3638900				112710	2120100	248500
TGME49_215350-t26_1-p1|TGME49_215350-t26_1	TGME49_215350	TGME49_215350-t26_1-p1|TGME49_215350-t26_1	TGME49_215350-t26_1-p1|TGME49_215350-t26_1	GN=TGME49_215350, organism=Toxoplasma_gondii_ME49, gene_product=hypothetical protein, transcript_product=hypothetical protein, location=TGME49_chrX:6921366-6922474(-), protein_length=145, sequence_SO=chromosome, SO=protein_coding_gene, is_pseudo=false	1	5	40	16.142	145	0	7.0367	1//1	3//0	2//0	3//0	2//1	3//0	2//0	3//0	2//1	3//0	2//0	3//0	722840000	10	151			-1	72284000	630650		1259700	532190	2544600	4465200			1144800	289050	3229800	7026600	390590	302600	271890	747960	3083000	2756700
TGME49_215380-t26_1-p1|TGME49_215380-t26_1	TGME49_215380	TGME49_215380-t26_1-p1|TGME49_215380-t26_1	TGME49_215380-t26_1-p1|TGME49_215380-t26_1	GN=TGME49_215380, organism=Toxoplasma_gondii_ME49, gene_product=hypothetical protein, transcript_product=hypothetical protein, location=TGME49_chrX:6935483-6937876(-), protein_length=797, sequence_SO=chromosome, SO=protein_coding_gene, is_pseudo=false	1	3	8.3	85.292	797	0.0017897	3.2751	0//0	2//0	0//0	2//0	0//0	0//0	1//0	2//0	1//0	3//0	2//0	1//0	35121000	29	21			-1	1211100						145870
TGME49_215390-t26_1-p1|TGME49_215390-t26_1	TGME49_215390	TGME49_215390-t26_1-p1|TGME49_215390-t26_1	TGME49_215390-t26_1-p1|TGME49_215390-t26_1	GN=TGME49_215390, organism=Toxoplasma_gondii_ME49, gene_product=TIM10 family protein, putative, transcript_product=TIM10 family protein, putative, location=TGME49_chrX:6941054-6941543(-), protein_length=77, sequence_SO=chromosome, SO=protein_coding_gene, i	1	2	32.5	8.5797	77	0.00091827	3.9435	0//1	2//0	0//0	2//0	0//0	0//0	0//0	0//0	0//0	3//0	0//0	0//0	35728000	5	18			-1	7145600		1698200			323950	1097800						853810
TGME49_215420-t26_1-p1|TGME49_215420-t26_1	TGME49_215420	TGME49_215420-t26_1-p1|TGME49_215420-t26_1	TGME49_215420-t26_1-p1|TGME49_215420-t26_1	GN=TGME49_215420, organism=Toxoplasma_gondii_ME49, gene_product=SNARE protein, transcript_product=SNARE protein, location=TGME49_chrX:6947681-6949575(-), protein_length=230, sequence_SO=chromosome, SO=protein_coding_gene, is_pseudo=false	1	4	26.5	26.152	230	0	15.05	1//0	2//0	0//1	3//0	0//0	3//0	2//0	3//0	0//0	2//0	2//0	0//0	263730000	13	59			-1	20287000			587400		877910	2024500			167020		1138200	4665100				684250		1340000
TGME49_215430-t26_1-p1|TGME49_215430-t26_1	TGME49_215430	TGME49_215430-t26_1-p1|TGME49_215430-t26_1	TGME49_215430-t26_1-p1|TGME49_215430-t26_1	GN=TGME49_215430, organism=Toxoplasma_gondii_ME49, gene_product=hypothetical protein, transcript_product=hypothetical protein, location=TGME49_chrX:6952371-6956462(-), protein_length=244, sequence_SO=chromosome, SO=protein_coding_gene, is_pseudo=false	1	10	48.8	27.554	244	0	160.29	3//0	3//0	3//0	3//0	3//0	3//0	3//0	3//0	3//0	3//0	3//0	3//0	6841100000	15	614			-1	456070000	4257700	11373000	17127000	8302500	11723000	21878000	2276200	1581800	8465400	5922800	13010000	44029000	4966200	2732100	4339000	11383000	21257000	16363000	4012900
TGME49_215460-t26_1-p1|TGME49_215460-t26_1	TGME49_215460	TGME49_215460-t26_1-p1|TGME49_215460-t26_1	TGME49_215460-t26_1-p1|TGME49_215460-t26_1	GN=TGME49_215460, organism=Toxoplasma_gondii_ME49, gene_product=ribosomal protein RPS24, transcript_product=ribosomal protein RPS24, location=TGME49_chrX:6972021-6973684(-), protein_length=267, sequence_SO=chromosome, SO=protein_coding_gene, is_pseudo=fals	1	5	21	30.375	267	0	80.376	3//0	3//0	3//0	3//0	3//0	3//0	3//0	3//0	3//0	3//0	3//0	3//0	12493000000	15	656			-1	832830000	9094000	22912000	30082000	11358000	33538000	76466000	3634500	3053800	13246000	12527000	28077000	88373000	8530900	3674200	11719000	19749000	34278000	33836000	6518400
TGME49_215470-t26_1-p1|TGME49_215470-t26_1	TGME49_215470	TGME49_215470-t26_1-p1|TGME49_215470-t26_1	TGME49_215470-t26_1-p1|TGME49_215470-t26_1	GN=TGME49_215470, organism=Toxoplasma_gondii_ME49, gene_product=ribosomal protein RPL10A, transcript_product=ribosomal protein RPL10A, location=TGME49_chrX:6973901-6975798(+), protein_length=217, sequence_SO=chromosome, SO=protein_coding_gene, is_pseudo=fa	1	14	51.2	24.603	217	0	49.586	3//0	3//0	3//0	3//0	3//0	3//0	3//0	3//0	3//0	3//0	3//0	3//0	19606000000	12	1096			-1	1633900000	24527000	81197000	71737000	13676000	66368000	121760000	10381000	4167900	28615000	20018000	47167000	147930000	14938000	6910000	21040000	44740000	79029000	38678000	18834000
TGME49_215490-t26_1-p1|TGME49_215490-t26_1	TGME49_215490	TGME49_215490-t26_1-p1|TGME49_215490-t26_1	TGME49_215490-t26_1-p1|TGME49_215490-t26_1	GN=TGME49_215490, organism=Toxoplasma_gondii_ME49, gene_product=transporter, major facilitator family protein, transcript_product=transporter, major facilitator family protein, location=TGME49_chrX:6981039-6982846(+), protein_length=534, sequence_SO=chromo	1	2	4.9	58.122	534	0.0033784	2.152	0//0	1//1	0//0	0//0	0//0	1//0	1//0	0//1	0//0	1//0	0//0	0//0	16735000	16	7			-1	1045900				44593		257800
TGME49_215560-t26_1-p1|TGME49_215560-t26_1	TGME49_215560	TGME49_215560-t26_1-p1|TGME49_215560-t26_1	TGME49_215560-t26_1-p1|TGME49_215560-t26_1	GN=TGME49_215560, organism=Toxoplasma_gondii_ME49, gene_product=histone arginine methyltransferase PRMT5, transcript_product=histone arginine methyltransferase PRMT5, location=TGME49_chrX:7017444-7020383(+), protein_length=979, sequence_SO=chromosome, SO=p	1	6	14.1	107.09	979	0	21.153	1//0	2//0	0//0	1//1	0//0	1//1	0//1	1//1	0//1	2//1	0//2	2//1	177270000	43	25			-1	4122600			451960		264790	585420					92212	434730					129170	73596
TGME49_215590-t26_1-p1|TGME49_215590-t26_1	TGME49_215590	TGME49_215590-t26_1-p1|TGME49_215590-t26_1	TGME49_215590-t26_1-p1|TGME49_215590-t26_1	GN=TGME49_215590, organism=Toxoplasma_gondii_ME49, gene_product=flavoprotein subunit of succinate dehydrogenase, transcript_product=flavoprotein subunit of succinate dehydrogenase, location=TGME49_chrX:7032191-7041981(-), protein_length=669, sequence_SO=ch	1	22	52.9	72.751	669	0	323.31	3//0	3//0	3//0	3//0	3//0	3//0	3//0	3//0	3//0	3//0	3//0	3//0	28763000000	37	1136			-1	777380000	14313000	16814000	24839000	8982500	15995000	30462000	13231000	12491000	17085000	8535300	16817000	46528000	11654000	16668000	12054000	14007000	21631000	25107000	12615000
TGME49_215730-t26_1-p1|TGME49_215730-t26_1	TGME49_215730	TGME49_215730-t26_1-p1|TGME49_215730-t26_1	TGME49_215730-t26_1-p1|TGME49_215730-t26_1	GN=TGME49_215730, organism=Toxoplasma_gondii_ME49, gene_product=Gas41, putative, transcript_product=Gas41, putative, location=TGME49_chrX:7132487-7136387(+), protein_length=517, sequence_SO=chromosome, SO=protein_coding_gene, is_pseudo=false	1	5	24.8	54.701	517	0	14.813	0//0	2//0	0//0	1//0	0//0	0//0	0//0	1//0	0//0	1//0	0//1	1//0	57808000	17	13			-1	3400400				209410		1043400						748990
TGME49_215775-t26_1-p1|TGME49_215775-t26_1	TGME49_215775	TGME49_215775-t26_1-p1|TGME49_215775-t26_1	TGME49_215775-t26_1-p1|TGME49_215775-t26_1	GN=TGME49_215775, organism=Toxoplasma_gondii_ME49, gene_product=rhoptry protein ROP8, transcript_product=rhoptry protein ROP8, location=TGME49_chrX:7152824-7154551(+), protein_length=575, sequence_SO=chromosome, SO=protein_coding_gene, is_pseudo=false	1	27	56.7	65.912	575	0	323.31	3//0	3//0	3//0	3//0	3//0	3//0	3//0	3//0	3//0	3//0	3//0	3//0	130390000000	25	4558			-1	5215600000	86395000	153260000	158360000	29407000	112760000	217010000	82878000	82950000	221450000	113940000	225850000	585590000	182450000	111760000	134790000	320780000	440850000	364870000	48697000
TGME49_215785-t26_1-p1|TGME49_215785-t26_1	TGME49_215785	TGME49_215785-t26_1-p1|TGME49_215785-t26_1	TGME49_215785-t26_1-p1|TGME49_215785-t26_1	GN=TGME49_215785, organism=Toxoplasma_gondii_ME49, gene_product=rhoptry protein ROP2A, transcript_product=rhoptry protein ROP2A, location=TGME49_chrX:7156744-7158043(+), protein_length=433, sequence_SO=chromosome, SO=protein_coding_gene, is_pseudo=false	1	7	74.4	49.154	433	0	152.44	3//0	3//0	3//0	3//0	3//0	3//0	3//0	3//0	3//0	3//0	3//0	3//0	42281000000	16	1722			-1	2642600000	90272000	188250000	153080000	40391000	74801000	115730000	12815000	14500000	68811000	38772000	56776000	151970000	47862000	46223000	38536000	94909000	134800000	88210000	35669000
TGME49_215910-t26_1-p1|TGME49_215910-t26_1	TGME49_215910	TGME49_215910-t26_1-p1|TGME49_215910-t26_1	TGME49_215910-t26_1-p1|TGME49_215910-t26_1	GN=TGME49_215910, organism=Toxoplasma_gondii_ME49, gene_product=hypothetical protein, transcript_product=hypothetical protein, location=TGME49_chrXI:6531898-6544438(+), protein_length=3029, sequence_SO=chromosome, SO=protein_coding_gene, is_pseudo=false	1	44	31.3	327.98	3029	0	187.68	3//0	3//0	3//0	3//0	3//0	3//0	3//0	3//0	2//1	3//0	2//1	3//0	5285800000	132	653			-1	40044000	1028400	1560700	3946300	285000	519990	1256900	413130	253210	1081600	476390	198410	1043100	274210	1140200	88856	239890	815530	495770	411580
TGME49_215940-t26_1-p1|TGME49_215940-t26_1	TGME49_215940	TGME49_215940-t26_1-p1|TGME49_215940-t26_1	TGME49_215940-t26_1-p1|TGME49_215940-t26_1	GN=TGME49_215940, organism=Toxoplasma_gondii_ME49, gene_product=Acetyl-coenzyme A transporter, putative, transcript_product=Acetyl-coenzyme A transporter, putative, location=TGME49_chrXI:6510379-6518085(-), protein_length=605, sequence_SO=chromosome, SO=pr	1	4	10.7	65.463	605	0.0045948	1.9955	0//2	3//0	0//0	3//0	0//0	1//1	0//0	0//0	1//0	1//0	0//0	0//0	43555000	15	9			-1	2903700		293790	804890	93152	518590	704430										235500	253320
TGME49_215950-t26_1-p1|TGME49_215950-t26_1	TGME49_215950	TGME49_215950-t26_1-p1|TGME49_215950-t26_1	TGME49_215950-t26_1-p1|TGME49_215950-t26_1	GN=TGME49_215950, organism=Toxoplasma_gondii_ME49, gene_product=hypothetical protein, transcript_product=hypothetical protein, location=TGME49_chrXI:6502750-6507903(+), protein_length=1717, sequence_SO=chromosome, SO=protein_coding_gene, is_pseudo=false	1	5	9.3	168.63	1717	0	17.005	0//0	1//0	0//1	1//1	0//0	2//0	0//0	1//0	0//0	1//0	1//0	1//0	44509000	30	12			-1	1483600									101110		195270	285150					371020	89067
TGME49_215980-t26_1-p1|TGME49_215980-t26_1	TGME49_215980	TGME49_215980-t26_1-p1|TGME49_215980-t26_1	TGME49_215980-t26_1-p1|TGME49_215980-t26_1	GN=TGME49_215980, organism=Toxoplasma_gondii_ME49, gene_product=hypothetical protein, transcript_product=hypothetical protein, location=TGME49_chrXI:6494435-6495067(+), protein_length=210, sequence_SO=chromosome, SO=protein_coding_gene, is_pseudo=false	1	7	37.1	24.466	210	0	94.097	3//0	3//0	3//0	3//0	3//0	3//0	3//0	3//0	3//0	3//0	3//0	3//0	12859000000	11	901			-1	1169000000	27642000	50749000	44903000	11658000	57483000	124940000	5160600	8020400	22843000	15478000	45821000	132930000	12439000	7942900	17476000	30538000	70344000	47249000	11976000
TGME49_216000-t26_1-p1|TGME49_216000-t26_1	TGME49_216000	TGME49_216000-t26_1-p1|TGME49_216000-t26_1	TGME49_216000-t26_1-p1|TGME49_216000-t26_1	GN=TGME49_216000, organism=Toxoplasma_gondii_ME49, gene_product=alveolin domain containing intermediate filament IMC3, transcript_product=alveolin domain containing intermediate filament IMC3, location=TGME49_chrXI:6475497-6477113(+), protein_length=538, s	1	12	39.8	57.999	538	0	323.31	3//0	3//0	3//0	3//0	3//0	3//0	3//0	3//0	3//0	3//0	3//0	3//0	28429000000	17	1583			-1	1672300000	28353000	46762000	59302000	24449000	42446000	94839000	15718000	12259000	44652000	23040000	43283000	114680000	22663000	27024000	21119000	33460000	47410000	56041000	16722000
TGME49_216020-t26_1-p1|TGME49_216020-t26_1	TGME49_216020	TGME49_216020-t26_1-p1|TGME49_216020-t26_1	TGME49_216020-t26_1-p1|TGME49_216020-t26_1	GN=TGME49_216020, organism=Toxoplasma_gondii_ME49, gene_product=peptidase family c78 protein, transcript_product=peptidase family c78 protein, location=TGME49_chrXI:6462057-6466599(+), protein_length=853, sequence_SO=chromosome, SO=protein_coding_gene, is_	1	10	24.6	91.764	853	0	40.78	1//0	1//0	0//0	2//0	0//0	1//0	0//0	1//0	0//1	3//0	2//0	2//1	222920000	29	51			-1	7686900			428230			945340					75166	713010					644460
TGME49_216030-t26_1-p1|TGME49_216030-t26_1	TGME49_216030	TGME49_216030-t26_1-p1|TGME49_216030-t26_1	TGME49_216030-t26_1-p1|TGME49_216030-t26_1	GN=TGME49_216030, organism=Toxoplasma_gondii_ME49, gene_product=hypothetical protein, transcript_product=hypothetical protein, location=TGME49_chrXI:6449881-6457428(-), protein_length=1385, sequence_SO=chromosome, SO=protein_coding_gene, is_pseudo=false	1	3	4.2	143.3	1385	0.00614	1.6941	0//0	2//0	0//0	1//0	0//0	2//0	0//0	0//0	0//0	1//0	1//0	0//0	16169000	38	11			-1	425500						214520										141820		69151
TGME49_216050-t26_1-p1|TGME49_216050-t26_1	TGME49_216050	TGME49_216050-t26_1-p1|TGME49_216050-t26_1	TGME49_216050-t26_1-p1|TGME49_216050-t26_1	GN=TGME49_216050, organism=Toxoplasma_gondii_ME49, gene_product=tetratricopeptide repeat-containing protein, transcript_product=tetratricopeptide repeat-containing protein, location=TGME49_chrXI:6437518-6442825(-), protein_length=560, sequence_SO=chromosom	1	10	33.2	59.518	560	0	15.2	1//2	3//0	0//0	3//0	0//0	2//0	0//1	2//0	1//0	3//0	2//0	3//0	403850000	32	65			-1	12620000	296070	332240		374650	429150	2096600					386930	793990					272480	89281
TGME49_216060-t26_1-p1|TGME49_216060-t26_1	TGME49_216060	TGME49_216060-t26_1-p1|TGME49_216060-t26_1	TGME49_216060-t26_1-p1|TGME49_216060-t26_1	GN=TGME49_216060, organism=Toxoplasma_gondii_ME49, gene_product=hypothetical protein, transcript_product=hypothetical protein, location=TGME49_chrXI:6424475-6427213(-), protein_length=784, sequence_SO=chromosome, SO=protein_coding_gene, is_pseudo=false	1	8	19.8	84.385	784	0	13.672	1//0	2//0	0//0	2//0	0//0	1//0	0//0	0//0	0//0	3//0	0//1	1//0	80393000	34	40			-1	2364500					87603	198540					150880	985100
TGME49_216080-t26_1-p1|TGME49_216080-t26_1	TGME49_216080	TGME49_216080-t26_1-p1|TGME49_216080-t26_1	TGME49_216080-t26_1-p1|TGME49_216080-t26_1	GN=TGME49_216080, organism=Toxoplasma_gondii_ME49, gene_product=apical complex lysine methyltransferase, transcript_product=apical complex lysine methyltransferase, location=TGME49_chrXI:6402480-6404954(-), protein_length=709, sequence_SO=chromosome, SO=pr	1	5	10.3	79.432	709	0.0017738	3.1255	1//0	1//0	0//0	0//0	0//0	1//0	0//0	0//0	1//1	3//0	2//0	2//0	15410000	23	19			-1	669990
TGME49_216120-t26_1-p1|TGME49_216120-t26_1	TGME49_216120	TGME49_216120-t26_1-p1|TGME49_216120-t26_1	TGME49_216120-t26_1-p1|TGME49_216120-t26_1	GN=TGME49_216120, organism=Toxoplasma_gondii_ME49, gene_product=hypothetical protein, transcript_product=hypothetical protein, location=TGME49_chrXI:6393528-6398771(-), protein_length=834, sequence_SO=chromosome, SO=protein_coding_gene, is_pseudo=false	1	3	6.5	90.314	834	0	23.862	1//0	2//0	0//1	3//0	0//0	1//0	1//0	0//0	0//1	3//0	2//0	2//0	252300000	39	19			-1	6469200			373070		208850	592720		164650		33996	246540	980670					194180
TGME49_216130-t26_1-p1|TGME49_216130-t26_1	TGME49_216130	TGME49_216130-t26_1-p1|TGME49_216130-t26_1	TGME49_216130-t26_1-p1|TGME49_216130-t26_1	GN=TGME49_216130, organism=Toxoplasma_gondii_ME49, gene_product=ubiquitin conjugating enzyme E2, putative, transcript_product=ubiquitin conjugating enzyme E2, putative, location=TGME49_chrXI:6388577-6391216(-), protein_length=227, sequence_SO=chromosome, S	1	2	17.6	24.616	227	0.0025751	2.4563	0//1	3//0	0//0	2//0	0//0	3//0	1//0	3//0	0//0	3//0	2//0	1//1	311160000	3	64			-1	103720000			1447900	3020400	6493900	12164000					3674600	12611000				3567300	6068600	2925600
TGME49_216140-t26_1-p1|TGME49_216140-t26_1	TGME49_216140	TGME49_216140-t26_1-p1|TGME49_216140-t26_1	TGME49_216140-t26_1-p1|TGME49_216140-t26_1	GN=TGME49_216140, organism=Toxoplasma_gondii_ME49, gene_product=tetratricopeptide repeat-containing protein, transcript_product=tetratricopeptide repeat-containing protein, location=TGME49_chrXI:6382369-6386775(+), protein_length=563, sequence_SO=chromosom	1	19	47.1	61.167	563	0	232.64	3//0	0//0	3//0	1//1	3//0	0//2	3//0	0//0	3//0	0//0	3//0	2//1	3166600000	33	418			-1	95956000	1180600		5770900				5156900	554260	10833000		136580	154730	4166900	19586000	42816		59931	60305	667070
TGME49_216180-t26_1-p1|TGME49_216180-t26_1	TGME49_216180	TGME49_216180-t26_1-p1|TGME49_216180-t26_1	TGME49_216180-t26_1-p1|TGME49_216180-t26_1	GN=TGME49_216180, organism=Toxoplasma_gondii_ME49, gene_product=hypothetical protein, transcript_product=hypothetical protein, location=TGME49_chrXI:6360300-6360743(-), protein_length=147, sequence_SO=chromosome, SO=protein_coding_gene, is_pseudo=false	1	2	15.6	16.441	147	0.0025652	2.4128	0//3	2//1	1//1	2//1	0//3	1//1	0//0	0//0	0//2	1//2	0//0	0//0	339170000	6	14			-1	56529000	2840900	6573400	8297200	1333500	4248700	10979000			681790	631060	1291500	3703700	468560	1294400	622780		6541100	822470
TGME49_216220-t26_1-p1|TGME49_216220-t26_1	TGME49_216220	TGME49_216220-t26_1-p1|TGME49_216220-t26_1	TGME49_216220-t26_1-p1|TGME49_216220-t26_1	GN=TGME49_216220, organism=Toxoplasma_gondii_ME49, gene_product=AP2 domain transcription factor AP2XI-5, transcript_product=AP2 domain transcription factor AP2XI-5, location=TGME49_chrXI:6311174-6314419(-), protein_length=868, sequence_SO=chromosome, SO=pr	1	10	27.3	89.485	868	0	62.046	2//0	2//1	0//1	2//1	0//2	3//0	1//0	2//0	1//0	3//0	2//0	2//1	711130000	27	108			-1	26338000		250070	1397700	42816	1093400	3292000			98297	185550	1108300	5318500		26508	30394	101470	1262700	1038600
TGME49_216260-t26_1-p1|TGME49_216260-t26_1	TGME49_216260	TGME49_216260-t26_1-p1|TGME49_216260-t26_1	TGME49_216260-t26_1-p1|TGME49_216260-t26_1	GN=TGME49_216260, organism=Toxoplasma_gondii_ME49, gene_product=eukaryotic initiation factor-2B, gamma subunit, putative, transcript_product=eukaryotic initiation factor-2B, gamma subunit, putative, location=TGME49_chrXI:6272081-6278998(+), protein_length=	1	15	44.4	58.016	525	0	35.577	3//0	3//0	2//1	3//0	2//0	3//0	2//0	3//0	2//1	3//0	2//1	3//0	1268300000	29	198			-1	43733000	404860	1341900	3429100	659950	1858800	4284300	147720	120400	573020	644720	2293300	4103400	206260		542580	973800	1740500	1116300	301690
TGME49_216450-t26_1-p1|TGME49_216450-t26_1	TGME49_216450	TGME49_216450-t26_1-p1|TGME49_216450-t26_1	TGME49_216450-t26_1-p1|TGME49_216450-t26_1	GN=TGME49_216450, organism=Toxoplasma_gondii_ME49, gene_product=peptidase, T1 family protein, transcript_product=peptidase, T1 family protein, location=TGME49_chrXI:6139290-6141944(+), protein_length=260, sequence_SO=chromosome, SO=protein_coding_gene, is_	1	8	38.5	27.939	260	0	50.46	3//0	3//0	3//0	3//0	3//0	3//0	3//0	3//0	3//0	3//0	3//0	3//0	2119900000	15	266			-1	141330000	2474400	3712600	5143100	2663000	2478600	8760100	1920400	1613900	7085500	2679200	5529000	9718100	2499400	1517600	1316300	2413400	5745400	3728200	1435500
TGME49_216460-t26_1-p1|TGME49_216460-t26_1	TGME49_216460	TGME49_216460-t26_1-p1|TGME49_216460-t26_1	TGME49_216460-t26_1-p1|TGME49_216460-t26_1	GN=TGME49_216460, organism=Toxoplasma_gondii_ME49, gene_product=hypothetical protein, transcript_product=hypothetical protein, location=TGME49_chrXI:6132363-6134518(+), protein_length=604, sequence_SO=chromosome, SO=protein_coding_gene, is_pseudo=false	1	2	8.9	65.167	604	0.0017889	3.2742	0//0	0//0	0//0	0//0	0//0	0//0	0//1	1//1	0//0	1//0	0//0	0//0	33548000	25	2			-1	1341900
TGME49_216510-t26_1-p1|TGME49_216510-t26_1	TGME49_216510	TGME49_216510-t26_1-p1|TGME49_216510-t26_1	TGME49_216510-t26_1-p1|TGME49_216510-t26_1	GN=TGME49_216510, organism=Toxoplasma_gondii_ME49, gene_product=thioredoxin, putative, transcript_product=thioredoxin, putative, location=TGME49_chrXI:6097770-6104417(+), protein_length=711, sequence_SO=chromosome, SO=protein_coding_gene, is_pseudo=false	1	7	16.9	78.649	711	0	106.55	1//0	2//0	2//0	2//0	0//0	2//1	1//0	2//0	0//0	3//0	2//1	3//0	487880000	37	80			-1	13186000			546680		408500	1163700		89694			126390	1678100				250030	625960	318340
TGME49_216580-t26_1-p1|TGME49_216580-t26_1	TGME49_216580	TGME49_216580-t26_1-p1|TGME49_216580-t26_1	TGME49_216580-t26_1-p1|TGME49_216580-t26_1	GN=TGME49_216580, organism=Toxoplasma_gondii_ME49, gene_product=hypothetical protein, transcript_product=hypothetical protein, location=TGME49_chrXI:6073825-6078723(-), protein_length=1327, sequence_SO=chromosome, SO=protein_coding_gene, is_pseudo=false	1	5	10.4	130.38	1327	0	8.91	1//0	2//0	0//0	2//0	0//0	1//0	0//1	1//0	0//1	2//0	1//0	0//0	44922000	64	12			-1	701910		89527				148790						182560					80500
TGME49_216590-t26_1-p1|TGME49_216590-t26_1	TGME49_216590	TGME49_216590-t26_1-p1|TGME49_216590-t26_1	TGME49_216590-t26_1-p1|TGME49_216590-t26_1	GN=TGME49_216590, organism=Toxoplasma_gondii_ME49, gene_product=HEAT repeat-containing protein, transcript_product=HEAT repeat-containing protein, location=TGME49_chrXI:6062615-6069208(-), protein_length=1010, sequence_SO=chromosome, SO=protein_coding_gene	1	28	50	111.19	1010	0	296.54	3//0	3//0	2//1	3//0	3//0	3//0	3//0	3//0	3//0	3//0	3//0	3//0	6555100000	41	888			-1	159880000	1308900	3972700	8598600	2321100	5820400	14648000	103370	335410	2151500	727630	6867900	13483000	644950	327100	625660	4081400	9894200	5176000	383290
TGME49_216620-t26_1-p1|TGME49_216620-t26_1	TGME49_216620	TGME49_216620-t26_1-p1|TGME49_216620-t26_1	TGME49_216620-t26_1-p1|TGME49_216620-t26_1	GN=TGME49_216620, organism=Toxoplasma_gondii_ME49, gene_product=EF hand domain-containing protein, transcript_product=EF hand domain-containing protein, location=TGME49_chrXI:6007500-6037820(+), protein_length=3700, sequence_SO=chromosome, SO=protein_codin	1	27	16	411.98	3700	0	85.454	2//1	3//0	0//0	2//0	1//0	3//0	2//1	3//0	1//2	3//0	2//0	3//0	1384700000	166	257			-1	8341600	401040	219480	650580	292630	445330	929800					101880	542380	22499			68544	162860	138310	44845
TGME49_216630-t26_1-p1|TGME49_216630-t26_1	TGME49_216630	TGME49_216630-t26_1-p1|TGME49_216630-t26_1	TGME49_216630-t26_1-p1|TGME49_216630-t26_1	GN=TGME49_216630, organism=Toxoplasma_gondii_ME49, gene_product=trigger factor protein, putative, transcript_product=trigger factor protein, putative, location=TGME49_chrXI:5993493-6002704(-), protein_length=1031, sequence_SO=chromosome, SO=protein_coding_	1	2	3.9	113.3	1031	0	4.6459	3//0	3//0	3//0	3//0	3//0	3//0	3//0	3//0	3//0	3//0	3//0	3//0	13179000000	49	143			-1	268970000	9445400	19130000	12541000	4461900	4004100	2795300	1306600	13198000	15749000	18085000	4845400	9084000	2739100	6518900	8986300	6596000	3494200	13685000	3994300
TGME49_216650-t26_1-p1|TGME49_216650-t26_1	TGME49_216650	TGME49_216650-t26_1-p1|TGME49_216650-t26_1	TGME49_216650-t26_1-p1|TGME49_216650-t26_1	GN=TGME49_216650, organism=Toxoplasma_gondii_ME49, gene_product=S15 sporozoite-expressed protein, transcript_product=S15 sporozoite-expressed protein, location=TGME49_chrXI:5982615-5986047(-), protein_length=436, sequence_SO=chromosome, SO=protein_coding_g	1	16	55.7	48.987	436	0	88.977	3//0	3//0	3//0	3//0	3//0	3//0	3//0	3//0	3//0	3//0	3//0	3//0	15571000000	20	1251			-1	778570000	15431000	35672000	43309000	9795800	17734000	36715000	7691000	4240200	24991000	8643800	17991000	43402000	9959600	13465000	4349800	17070000	28108000	21023000	8375400
TGME49_216670-t26_1-p1|TGME49_216670-t26_1	TGME49_216670	TGME49_216670-t26_1-p1|TGME49_216670-t26_1	TGME49_216670-t26_1-p1|TGME49_216670-t26_1	GN=TGME49_216670, organism=Toxoplasma_gondii_ME49, gene_product=FUSE-binding protein 2 / KH-type splicing regulatory protein, transcript_product=FUSE-binding protein 2 / KH-type splicing regulatory protein, location=TGME49_chrXI:5971686-5975725(-), protein	1	42	58	100.09	941	0	323.31	3//0	3//0	3//0	3//0	3//0	3//0	3//0	3//0	3//0	3//0	3//0	3//0	20091000000	53	2724			-1	379080000	3236400	11272000	18356000	4860200	14367000	30614000	1379400	825940	8026300	6401400	13738000	42518000	2730000	997990	3589100	9614300	18039000	15174000	1808100
TGME49_216680-t26_1-p1|TGME49_216680-t26_1	TGME49_216680	TGME49_216680-t26_1-p1|TGME49_216680-t26_1	TGME49_216680-t26_1-p1|TGME49_216680-t26_1	GN=TGME49_216680, organism=Toxoplasma_gondii_ME49, gene_product=ankyrin repeat-containing protein, transcript_product=ankyrin repeat-containing protein, location=TGME49_chrXI:5956672-5968151(+), protein_length=397, sequence_SO=chromosome, SO=protein_coding	1	8	36.5	44.597	397	0	51.015	1//1	2//1	1//0	3//0	1//0	3//0	2//0	3//0	1//0	3//0	2//0	3//0	1468400000	20	206			-1	73418000		682350	3164700	104870	2096100	5325500			152690		2287100	7697400			153860	752470	4381300	866150
TGME49_216720-t26_1-p1|TGME49_216720-t26_1	TGME49_216720	TGME49_216720-t26_1-p1|TGME49_216720-t26_1	TGME49_216720-t26_1-p1|TGME49_216720-t26_1	GN=TGME49_216720, organism=Toxoplasma_gondii_ME49, gene_product=hypothetical protein, transcript_product=hypothetical protein, location=TGME49_chrXI:5945248-5945799(+), protein_length=183, sequence_SO=chromosome, SO=protein_coding_gene, is_pseudo=false	1	4	32.8	20.037	183	0	11.794	2//1	3//0	1//2	3//0	2//1	3//0	1//1	1//0	1//2	3//0	2//1	3//0	1089000000	8	100			-1	136130000	3127600	3402600	2861900	2434400	5785700	10483000	1494600	1486900	4961800	2801100	7732100	14594000	638800	2424700	2796200	2110700	6594100	2218700
TGME49_216730-t26_1-p1|TGME49_216730-t26_1	TGME49_216730	TGME49_216730-t26_1-p1|TGME49_216730-t26_1	TGME49_216730-t26_1-p1|TGME49_216730-t26_1	GN=TGME49_216730, organism=Toxoplasma_gondii_ME49, gene_product=MCM2/3/5 family protein, transcript_product=MCM2/3/5 family protein, location=TGME49_chrXI:5933976-5943206(-), protein_length=1028, sequence_SO=chromosome, SO=protein_coding_gene, is_pseudo=fa	1	7	10.2	113.22	1028	0	25.733	1//0	2//0	0//0	1//0	0//0	1//0	1//0	1//0	1//0	1//0	1//0	0//0	88105000	58	22			-1	1519100			106660		40817	400030						475870					53995
TGME49_216790-t26_1-p1|TGME49_216790-t26_1	TGME49_216790	TGME49_216790-t26_1-p1|TGME49_216790-t26_1	TGME49_216790-t26_1-p1|TGME49_216790-t26_1	GN=TGME49_216790, organism=Toxoplasma_gondii_ME49, gene_product=ATP-binding cassette sub-family E member 1, putative, transcript_product=ATP-binding cassette sub-family E member 1, putative, location=TGME49_chrXI:5880374-5887033(-), protein_length=613, seq	1	12	29.7	69.219	613	0	34.436	2//0	3//0	0//0	3//0	2//0	3//0	1//0	3//0	0//1	3//0	2//0	3//0	1129700000	30	213			-1	37658000		275360	1773400	275960	1870600	4515400				1389700	2268900	3080500	78604			814030	1322800	963630
TGME49_216810-t26_1-p1|TGME49_216810-t26_1	TGME49_216810	TGME49_216810-t26_1-p1|TGME49_216810-t26_1	TGME49_216810-t26_1-p1|TGME49_216810-t26_1	GN=TGME49_216810, organism=Toxoplasma_gondii_ME49, gene_product=5-nucleotidase, C-terminal domain-containing protein, transcript_product=5-nucleotidase, C-terminal domain-containing protein, location=TGME49_chrXI:5872333-5874465(-), protein_length=710, s	1	8	21.1	78.347	710	0	21.84	1//0	2//1	0//0	2//0	0//0	2//0	1//0	3//0	1//0	3//0	1//1	3//0	617800000	43	105			-1	14368000			745270	32761	866210	1820200					150640	1595200					629740	529270
TGME49_216860-t26_1-p1|TGME49_216860-t26_1	TGME49_216860	TGME49_216860-t26_1-p1|TGME49_216860-t26_1	TGME49_216860-t26_1-p1|TGME49_216860-t26_1	GN=TGME49_216860, organism=Toxoplasma_gondii_ME49, gene_product=DEAD (Asp-Glu-Ala-Asp) box polypeptide DDX39, transcript_product=DEAD (Asp-Glu-Ala-Asp) box polypeptide DDX39, location=TGME49_chrXI:5844665-5848755(+), protein_length=434, sequence_SO=chromos	1	22	68	49.113	434	0	323.31	3//0	3//0	3//0	3//0	3//0	3//0	3//0	3//0	3//0	3//0	3//0	3//0	49871000000	18	3295			-1	2770600000	52964000	106800000	130990000	38673000	79000000	143010000	26373000	18903000	65846000	28309000	75208000	204420000	28902000	34727000	32195000	58919000	109120000	79809000	31962000
TGME49_216880-t26_1-p1|TGME49_216880-t26_1	TGME49_216880	TGME49_216880-t26_1-p1|TGME49_216880-t26_1	TGME49_216880-t26_1-p1|TGME49_216880-t26_1	GN=TGME49_216880, organism=Toxoplasma_gondii_ME49, gene_product=guanine nucleotide-binding protein, transcript_product=guanine nucleotide-binding protein, location=TGME49_chrXI:5816270-5819864(-), protein_length=321, sequence_SO=chromosome, SO=protein_codi	1	18	90.3	35.147	321	0	323.31	3//0	3//0	3//0	3//0	3//0	3//0	3//0	3//0	3//0	3//0	3//0	3//0	36872000000	19	2483			-1	1940600000	18687000	43772000	77999000	27778000	77516000	169430000	11172000	7746400	27340000	19032000	64956000	200140000	16115000	14470000	14439000	28349000	92260000	74633000	20206000
TGME49_216900-t26_1-p1|TGME49_216900-t26_1	TGME49_216900	TGME49_216900-t26_1-p1|TGME49_216900-t26_1	TGME49_216900-t26_1-p1|TGME49_216900-t26_1	GN=TGME49_216900, organism=Toxoplasma_gondii_ME49, gene_product=cytokine induced apoptosis inhibitor 1 family protein, transcript_product=cytokine induced apoptosis inhibitor 1 family protein, location=TGME49_chrXI:5797614-5801565(-), protein_length=443, s	1	4	19.2	47.562	443	0	65.587	2//0	3//0	2//1	3//0	3//0	3//0	2//1	3//0	3//0	3//0	3//0	3//0	1850000000	23	166			-1	80434000		2055600	4257800	1515500	2457700	5089700	896200	520790	2028300	1024000	2099300	7259600	591410	1396100	289540	1567500	2668300	2429700	1064600
TGME49_216930-t26_1-p1|TGME49_216930-t26_1	TGME49_216930	TGME49_216930-t26_1-p1|TGME49_216930-t26_1	TGME49_216930-t26_1-p1|TGME49_216930-t26_1	GN=TGME49_216930, organism=Toxoplasma_gondii_ME49, gene_product=cholinephosphate cytidylyltransferase, transcript_product=cholinephosphate cytidylyltransferase, location=TGME49_chrXI:5784762-5787432(-), protein_length=329, sequence_SO=chromosome, SO=protei	1	8	39.2	37.688	329	0	13.196	0//0	2//1	0//1	1//1	0//0	0//0	0//0	1//0	0//2	3//0	1//0	1//2	275810000	16	47			-1	17238000				198590	431240	868790			1413900		661370	622810
TGME49_216970-t26_1-p1|TGME49_216970-t26_1	TGME49_216970	TGME49_216970-t26_1-p1|TGME49_216970-t26_1	TGME49_216970-t26_1-p1|TGME49_216970-t26_1	GN=TGME49_216970, organism=Toxoplasma_gondii_ME49, gene_product=coronin, putative, transcript_product=coronin, putative, location=TGME49_chrXI:5751057-5762018(-), protein_length=621, sequence_SO=chromosome, SO=protein_coding_gene, is_pseudo=false	1	31	58.8	68.442	621	0	323.31	3//0	3//0	3//0	3//0	3//0	3//0	3//0	3//0	3//0	3//0	3//0	3//0	13995000000	37	1177			-1	378240000	4679800	11751000	18637000	6658600	10317000	19139000	2506400	3751600	8825900	3995200	8464500	16927000	7346500	5053300	3909000	7561800	10946000	9346100	4559900
TGME49_217000-t26_1-p1|TGME49_217000-t26_1	TGME49_217000	TGME49_217000-t26_1-p1|TGME49_217000-t26_1	TGME49_217000-t26_1-p1|TGME49_217000-t26_1	GN=TGME49_217000, organism=Toxoplasma_gondii_ME49, gene_product=hypothetical protein, transcript_product=hypothetical protein, location=TGME49_chrXI:5730625-5734094(+), protein_length=696, sequence_SO=chromosome, SO=protein_coding_gene, is_pseudo=false	1	2	7.2	75.849	696	0	5.4171	0//0	0//0	0//0	1//0	0//0	0//0	0//0	1//0	0//0	1//0	0//0	0//0	18654000	32	5			-1	582950												318060
TGME49_217010-t26_1-p1|TGME49_217010-t26_1	TGME49_217010	TGME49_217010-t26_1-p1|TGME49_217010-t26_1	TGME49_217010-t26_1-p1|TGME49_217010-t26_1	GN=TGME49_217010, organism=Toxoplasma_gondii_ME49, gene_product=hypothetical protein, transcript_product=hypothetical protein, location=TGME49_chrXI:5725014-5729263(-), protein_length=565, sequence_SO=chromosome, SO=protein_coding_gene, is_pseudo=false	1	4	12	64.342	565	0	16.657	0//0	3//0	0//0	1//0	0//0	0//0	0//0	1//0	1//0	2//0	2//0	2//0	20705000	26	17			-1	796350				58846		198750
TGME49_217020-t26_1-p1|TGME49_217020-t26_1	TGME49_217020	TGME49_217020-t26_1-p1|TGME49_217020-t26_1	TGME49_217020-t26_1-p1|TGME49_217020-t26_1	GN=TGME49_217020, organism=Toxoplasma_gondii_ME49, gene_product=ATPase, AFG1 family protein, transcript_product=ATPase, AFG1 family protein, location=TGME49_chrXI:5714427-5723252(+), protein_length=708, sequence_SO=chromosome, SO=protein_coding_gene, is_ps	1	5	16.5	79.779	708	0	6.627	1//0	1//1	0//0	1//0	0//0	1//0	0//0	0//0	0//0	3//0	1//0	0//0	31697000	41	8			-1	773110			281070	61140		52773
TGME49_217050-t26_1-p1|TGME49_217050-t26_1	TGME49_217050	TGME49_217050-t26_1-p1|TGME49_217050-t26_1	TGME49_217050-t26_1-p1|TGME49_217050-t26_1	GN=TGME49_217050, organism=Toxoplasma_gondii_ME49, gene_product=ADA2-A transcriptional co-activator SAGA component, transcript_product=ADA2-A transcriptional co-activator SAGA component, location=TGME49_chrXI:5701538-5709722(+), protein_length=1203, sequen	1	12	22.9	126.32	1203	0	42.474	3//0	3//0	3//0	3//0	3//0	3//0	3//0	3//0	3//0	3//0	3//0	3//0	1798300000	39	190			-1	46110000	1838800	3461700	1607300	1084800	662790	1703100	471460	1685900	2470100	1756100	642670	2098000	916660	1169100	1422000	612550	1020200	3360800	608940
TGME49_217220-t26_1-p1|TGME49_217220-t26_1	TGME49_217220	TGME49_217220-t26_1-p1|TGME49_217220-t26_1	TGME49_217220-t26_1-p1|TGME49_217220-t26_1	GN=TGME49_217220, organism=Toxoplasma_gondii_ME49, gene_product=zinc finger, C3HC4 type (RING finger) domain-containing protein, transcript_product=zinc finger, C3HC4 type (RING finger) domain-containing protein, location=TGME49_chrXI:5643771-5658403(-), p	1	5	9.6	115.47	1027	0.00091954	3.9588	0//0	0//0	0//0	1//0	1//0	1//1	0//0	0//0	1//0	2//0	1//0	0//0	9271600	48	5			-1	193160																	97583	81133
TGME49_217400-t26_1-p1|TGME49_217400-t26_1	TGME49_217400	TGME49_217400-t26_1-p1|TGME49_217400-t26_1	TGME49_217400-t26_1-p1|TGME49_217400-t26_1	GN=TGME49_217400, organism=Toxoplasma_gondii_ME49, gene_product=hypothetical protein, transcript_product=hypothetical protein, location=TGME49_chrXII:1812132-1817326(+), protein_length=771, sequence_SO=chromosome, SO=protein_coding_gene, is_pseudo=false	1	7	14.1	85.862	771	0	14.31	2//0	2//0	0//0	0//0	0//0	0//0	0//0	0//0	0//0	1//1	0//1	3//0	147500000	36	32			-1	4097100		191750	241920		222440	401930
TGME49_217410-t26_1-p1|TGME49_217410-t26_1	TGME49_217410	TGME49_217410-t26_1-p1|TGME49_217410-t26_1	TGME49_217410-t26_1-p1|TGME49_217410-t26_1	GN=TGME49_217410, organism=Toxoplasma_gondii_ME49, gene_product=hypothetical protein, transcript_product=hypothetical protein, location=TGME49_chrXII:1818993-1824225(-), protein_length=875, sequence_SO=chromosome, SO=protein_coding_gene, is_pseudo=false	1	7	23.4	93.272	875	0	33.391	0//0	0//0	0//0	0//0	0//0	0//0	0//0	0//0	0//0	0//0	2//0	3//0	97007000	20	17			-1	4850300
TGME49_217430-t26_1-p1|TGME49_217430-t26_1	TGME49_217430	TGME49_217430-t26_1-p1|TGME49_217430-t26_1	TGME49_217430-t26_1-p1|TGME49_217430-t26_1	GN=TGME49_217430, organism=Toxoplasma_gondii_ME49, gene_product=protease inhibitor PI1, transcript_product=protease inhibitor PI1, location=TGME49_chrXII:1832539-1834934(-), protein_length=439, sequence_SO=chromosome, SO=protein_coding_gene, is_pseudo=fals	1	9	37.1	47.782	439	0	77.577	1//2	3//0	1//0	2//0	1//0	3//0	1//0	3//0	1//2	3//0	2//0	2//1	409460000	21	103			-1	19498000	230720	215760	939700	305580		480060			130810		84240	496080					318240	198700
TGME49_217440-t26_1-p1|TGME49_217440-t26_1	TGME49_217440	TGME49_217440-t26_1-p1|TGME49_217440-t26_1	TGME49_217440-t26_1-p1|TGME49_217440-t26_1	GN=TGME49_217440, organism=Toxoplasma_gondii_ME49, gene_product=HCNGP family protein, transcript_product=HCNGP family protein, location=TGME49_chrXII:1837762-1842101(-), protein_length=493, sequence_SO=chromosome, SO=protein_coding_gene, is_pseudo=false	1	3	19.7	51.253	493	0.0017339	2.693	0//0	2//0	0//0	0//0	0//0	0//0	0//0	1//0	0//0	0//0	0//0	1//0	23000000	16	5			-1	1437500					176390	298700
TGME49_217460-t26_1-p1|TGME49_217460-t26_1	TGME49_217460	TGME49_217460-t26_1-p1|TGME49_217460-t26_1	TGME49_217460-t26_1-p1|TGME49_217460-t26_1	GN=TGME49_217460, organism=Toxoplasma_gondii_ME49, gene_product=glutaminyl-tRNA synthetase (GlnRS), transcript_product=glutaminyl-tRNA synthetase (GlnRS), location=TGME49_chrXII:1848594-1856018(-), protein_length=860, sequence_SO=chromosome, SO=protein_cod	1	26	50.3	95.526	860	0	323.31	3//0	3//0	2//1	3//0	3//0	3//0	3//0	3//0	3//0	3//0	3//0	3//0	7204400000	44	1056			-1	163740000	921600	6903400	8869900	2811000	7305400	17737000	101100	82951	1116500	1825200	4759500	11563000	720000	201990	869570	3885300	5329900	4928800	846160
TGME49_217480-t26_1-p1|TGME49_217480-t26_1	TGME49_217480	TGME49_217480-t26_1-p1|TGME49_217480-t26_1	TGME49_217480-t26_1-p1|TGME49_217480-t26_1	GN=TGME49_217480, organism=Toxoplasma_gondii_ME49, gene_product=hypothetical protein, transcript_product=hypothetical protein, location=TGME49_chrXII:1867132-1875006(+), protein_length=1589, sequence_SO=chromosome, SO=protein_coding_gene, is_pseudo=false	1	10	11.2	174.62	1589	0	9.8323	0//0	2//0	0//0	3//0	0//0	1//2	1//0	2//0	0//0	3//0	1//0	1//0	201280000	73	51			-1	2757200					161080	221570					41645	462670				75893	77620	87947
TGME49_217510-t26_1-p1|TGME49_217510-t26_1	TGME49_217510	TGME49_217510-t26_1-p1|TGME49_217510-t26_1	TGME49_217510-t26_1-p1|TGME49_217510-t26_1	GN=TGME49_217510, organism=Toxoplasma_gondii_ME49, gene_product=hypothetical protein, transcript_product=hypothetical protein, location=TGME49_chrXII:1885676-1887506(+), protein_length=380, sequence_SO=chromosome, SO=protein_coding_gene, is_pseudo=false	1	13	62.6	42.13	380	0	96.951	3//0	3//0	3//0	3//0	2//0	3//0	2//0	3//0	3//0	3//0	2//1	3//0	2775600000	19	422			-1	146080000	1195000	2748100	5299100	737390	3475300	6638600		264600	3804500	1275700	5219400	10362000	2988100		405610	3403500	5944800	2965900	241790
TGME49_217530-t26_1-p1|TGME49_217530-t26_1	TGME49_217530	TGME49_217530-t26_1-p1|TGME49_217530-t26_1	TGME49_217530-t26_1-p1|TGME49_217530-t26_1	GN=TGME49_217530, organism=Toxoplasma_gondii_ME49, gene_product=hypothetical protein, transcript_product=hypothetical protein, location=TGME49_chrXII:1892084-1894742(+), protein_length=577, sequence_SO=chromosome, SO=protein_coding_gene, is_pseudo=false	1	13	35.7	63.767	577	0	84.529	3//0	3//0	1//0	3//0	2//0	3//0	1//0	2//0	0//0	3//0	3//0	3//0	1131200000	28	241			-1	40399000	392880	753380	184740	245240	350210	1440600					665920	1448400	222880			229300	2187300	670550
TGME49_217540-t26_1-p1|TGME49_217540-t26_1	TGME49_217540	TGME49_217540-t26_1-p1|TGME49_217540-t26_1	TGME49_217540-t26_1-p1|TGME49_217540-t26_1	GN=TGME49_217540, organism=Toxoplasma_gondii_ME49, gene_product=RNA recognition motif-containing protein, transcript_product=RNA recognition motif-containing protein, location=TGME49_chrXII:1896588-1898504(-), protein_length=351, sequence_SO=chromosome, SO	1	11	46.2	38.104	351	0	28.134	3//0	3//0	3//0	3//0	3//0	3//0	2//0	3//0	2//1	3//0	2//1	3//0	1958300000	17	299			-1	115190000	375480	1263500	3158900	1404700	3215200	7908000	650090	756640	2495900	1103200	4959600	10625000	1880900	435170	897980	2898700	3121500	3654900	833270
TGME49_217570-t26_1-p1|TGME49_217570-t26_1	TGME49_217570	TGME49_217570-t26_1-p1|TGME49_217570-t26_1	TGME49_217570-t26_1-p1|TGME49_217570-t26_1	GN=TGME49_217570, organism=Toxoplasma_gondii_ME49, gene_product=ribosomal protein RPS27, transcript_product=ribosomal protein RPS27, location=TGME49_chrXII:1912822-1914629(+), protein_length=151, sequence_SO=chromosome, SO=protein_coding_gene, is_pseudo=fa	1	3	14.6	16.954	151	0	7.1356	3//0	3//0	3//0	3//0	3//0	3//0	3//0	3//0	3//0	3//0	3//0	3//0	5390800000	8	312			-1	673850000	13084000	25599000	22534000	9652300	22047000	43235000	4382900	8654400	15563000	8646600	17740000	59535000	5712400	7828000	10345000	14820000	26470000	26908000	8557000
TGME49_217600-t26_1-p1|TGME49_217600-t26_1	TGME49_217600	TGME49_217600-t26_1-p1|TGME49_217600-t26_1	TGME49_217600-t26_1-p1|TGME49_217600-t26_1	GN=TGME49_217600, organism=Toxoplasma_gondii_ME49, gene_product=calcium-dependent protein kinase CDPK9, transcript_product=calcium-dependent protein kinase CDPK9, location=TGME49_chrXII:1937256-1951873(+), protein_length=666, sequence_SO=chromosome, SO=pro	1	5	15.6	75.6	666	0	25.364	0//0	2//0	0//0	1//0	0//0	1//0	0//0	0//0	0//0	3//0	0//0	1//0	47545000	39	16			-1	1219100						134430											76184
TGME49_217680-t26_1-p1|TGME49_217680-t26_1	TGME49_217680	TGME49_217680-t26_1-p1|TGME49_217680-t26_1	TGME49_217680-t26_1-p1|TGME49_217680-t26_1	GN=TGME49_217680, organism=Toxoplasma_gondii_ME49, gene_product=hypothetical protein, transcript_product=hypothetical protein, location=TGME49_chrXII:1991989-2003898(-), protein_length=2234, sequence_SO=chromosome, SO=protein_coding_gene, is_pseudo=false	1	64	53.4	246.14	2234	0	323.31	3//0	3//0	3//0	3//0	3//0	3//0	3//0	3//0	3//0	3//0	3//0	3//0	19594000000	114	2665			-1	171880000	3091000	9526900	8157100	1890100	4748700	9465700	833050	1449000	5386000	1833800	4947600	10835000	1825400	2383700	1513800	3515900	6983000	5799400	839190
TGME49_217740-t26_1-p1|TGME49_217740-t26_1	TGME49_217740	TGME49_217740-t26_1-p1|TGME49_217740-t26_1	TGME49_217740-t26_1-p1|TGME49_217740-t26_1	GN=TGME49_217740, organism=Toxoplasma_gondii_ME49, gene_product=3-ketoacyl-(acyl-carrier-protein) reductase, transcript_product=3-ketoacyl-(acyl-carrier-protein) reductase, location=TGME49_chrXII:2086018-2089750(+), protein_length=376, sequence_SO=chromoso	1	15	72.1	39.04	376	0	197.49	3//0	3//0	3//0	3//0	3//0	3//0	3//0	3//0	3//0	3//0	3//0	3//0	11694000000	14	488			-1	835300000	14096000	23199000	44916000	9050600	19048000	34294000	14507000	3522500	25624000	9507100	27351000	76464000	9921700	13760000	9950400	14361000	34607000	28255000	8412400
TGME49_217820-t26_1-p1|TGME49_217820-t26_1	TGME49_217820	TGME49_217820-t26_1-p1|TGME49_217820-t26_1	TGME49_217820-t26_1-p1|TGME49_217820-t26_1	GN=TGME49_217820, organism=Toxoplasma_gondii_ME49, gene_product=PCI domain-containing protein, transcript_product=PCI domain-containing protein, location=TGME49_chrXII:2149943-2155311(+), protein_length=463, sequence_SO=chromosome, SO=protein_coding_gene,	1	21	64.4	51.722	463	0	323.31	3//0	3//0	3//0	3//0	3//0	3//0	3//0	3//0	3//0	3//0	2//1	3//0	11397000000	24	643			-1	474870000	7815500	10532000	18621000	8974800	12151000	33565000	3346200	1920400	10116000	7125900	13085000	44325000	2364100	5667800	4256000	13478000	25116000	16748000	3338100
TGME49_217830-t26_1-p1|TGME49_217830-t26_1	TGME49_217830	TGME49_217830-t26_1-p1|TGME49_217830-t26_1	TGME49_217830-t26_1-p1|TGME49_217830-t26_1	GN=TGME49_217830, organism=Toxoplasma_gondii_ME49, gene_product=hypothetical protein, transcript_product=hypothetical protein, location=TGME49_chrXII:2156864-2166215(-), protein_length=1917, sequence_SO=chromosome, SO=protein_coding_gene, is_pseudo=false	1	2	2.2	203.24	1917	1	-2	3//0	3//0	3//0	3//0	3//0	3//0	3//0	3//0	3//0	3//0	2//0	3//0	1645800000	93	81	+		-1	17697000	731130	762090	608280	266420	262420	422230	499360	405220	356170	382640	239830	482470	596280	717490	442600	435330	303440	702090	495480
TGME49_217870-t26_1-p1|TGME49_217870-t26_1	TGME49_217870	TGME49_217870-t26_1-p1|TGME49_217870-t26_1	TGME49_217870-t26_1-p1|TGME49_217870-t26_1	GN=TGME49_217870, organism=Toxoplasma_gondii_ME49, gene_product=DHHC zinc finger domain-containing protein, transcript_product=DHHC zinc finger domain-containing protein, location=TGME49_chrXII:2192831-2197238(-), protein_length=430, sequence_SO=chromosome	1	2	10.2	47.156	430	0.0017644	3.012	0//0	0//0	0//0	1//1	0//0	0//0	0//0	0//0	0//0	1//0	0//1	1//0	13830000	15	4			-1	922020											91025	225220
TGME49_217880-t26_1-p1|TGME49_217880-t26_1	TGME49_217880	TGME49_217880-t26_1-p1|TGME49_217880-t26_1	TGME49_217880-t26_1-p1|TGME49_217880-t26_1	GN=TGME49_217880, organism=Toxoplasma_gondii_ME49, gene_product=RNA-binding protein Nova-1, putative, transcript_product=RNA-binding protein Nova-1, putative, location=TGME49_chrXII:2200494-2201732(+), protein_length=412, sequence_SO=chromosome, SO=protein	1	9	47.3	41.467	412	0	206.9	2//0	3//0	1//0	3//0	2//0	3//0	1//0	3//0	2//1	3//0	2//0	3//0	1091100000	17	206			-1	64182000		447480	3199600	733880	3042600	7216600				533580	2628300	6564700	113980			286840	2564800	942240
TGME49_217890-t26_1-p1|TGME49_217890-t26_1	TGME49_217890	TGME49_217890-t26_1-p1|TGME49_217890-t26_1	TGME49_217890-t26_1-p1|TGME49_217890-t26_1	GN=TGME49_217890, organism=Toxoplasma_gondii_ME49, gene_product=alkyl hydroperoxide reductase/ Thiol specific antioxidant/ Mal allergen, putative, transcript_product=alkyl hydroperoxide reductase/ Thiol specific antioxidant/ Mal allergen, putative, locatio	1	12	67.9	21.722	196	0	323.31	3//0	3//0	3//0	3//0	3//0	3//0	3//0	3//0	3//0	3//0	3//0	3//0	61904000000	13	2355			-1	4761800000	92936000	213430000	209510000	95464000	121030000	248370000	51188000	46832000	122860000	47276000	126870000	262510000	102550000	106830000	81824000	83358000	160690000	133140000	65185000
TGME49_217900-t26_1-p1|TGME49_217900-t26_1	TGME49_217900	TGME49_217900-t26_1-p1|TGME49_217900-t26_1	TGME49_217900-t26_1-p1|TGME49_217900-t26_1	GN=TGME49_217900, organism=Toxoplasma_gondii_ME49, gene_product=hypothetical protein, transcript_product=hypothetical protein, location=TGME49_chrXII:2207431-2208789(-), protein_length=182, sequence_SO=chromosome, SO=protein_coding_gene, is_pseudo=false	1	3	28.6	20.699	182	0	61.543	0//0	1//0	0//0	2//0	0//0	1//0	1//0	1//0	1//0	1//0	2//0	1//0	27256000	12	25			-1	2271300						911360						824270						295990
TGME49_218070-t26_1-p1|TGME49_218070-t26_1	TGME49_218070	TGME49_218070-t26_1-p1|TGME49_218070-t26_1	TGME49_218070-t26_1-p1|TGME49_218070-t26_1	GN=TGME49_218070, organism=Toxoplasma_gondii_ME49, gene_product=hypothetical protein, transcript_product=hypothetical protein, location=TGME49_chrXII:1729307-1737254(-), protein_length=1745, sequence_SO=chromosome, SO=protein_coding_gene, is_pseudo=false	1	4	5.8	186.09	1745	0	6.2098	0//0	1//0	0//0	1//1	2//0	2//1	1//2	2//1	1//2	1//0	2//1	3//0	134660000	77	11			-1	1748900						26523					74447	360110		126940	74952	66043	49995	41977	61209
TGME49_218220-t26_1-p1|TGME49_218220-t26_1	TGME49_218220	TGME49_218220-t26_1-p1|TGME49_218220-t26_1	TGME49_218220-t26_1-p1|TGME49_218220-t26_1	GN=TGME49_218220, organism=Toxoplasma_gondii_ME49, gene_product=cell-cycle-associated protein kinase CDK, putative, transcript_product=cell-cycle-associated protein kinase CDK, putative, location=TGME49_chrXII:1667412-1670868(+), protein_length=300, sequen	1	9	49.7	34.285	300	0	22.352	3//0	3//0	2//1	3//0	3//0	3//0	1//2	3//0	2//1	3//0	3//0	3//0	719490000	17	110			-1	42323000	1030800	1572400	2700800	347670	2185900	2488600	351870	282580	1508000	834860	2472800	4147500	340790	388130	381370	1008700	2739500	928420	405030
TGME49_218240-t26_1-p1|TGME49_218240-t26_1	TGME49_218240	TGME49_218240-t26_1-p1|TGME49_218240-t26_1	TGME49_218240-t26_1-p1|TGME49_218240-t26_1	GN=TGME49_218240, organism=Toxoplasma_gondii_ME49, gene_product=hypothetical protein, transcript_product=hypothetical protein, location=TGME49_chrXII:1652352-1656412(-), protein_length=1246, sequence_SO=chromosome, SO=protein_coding_gene, is_pseudo=false	1	14	19.8	132.28	1246	0	100.34	1//1	3//0	1//2	3//0	2//1	3//0	3//0	3//0	1//0	3//0	2//1	3//0	2138200000	61	305			-1	35052000		148050	925800	388960	2114500	4314700	46729	41876	310550	241070	1917300	5111000	251110	15350	138490	597100	1400200	1463600	65889
TGME49_218250-t26_1-p1|TGME49_218250-t26_1	TGME49_218250	TGME49_218250-t26_1-p1|TGME49_218250-t26_1	TGME49_218250-t26_1-p1|TGME49_218250-t26_1	GN=TGME49_218250, organism=Toxoplasma_gondii_ME49, gene_product=TAP42 family protein, transcript_product=TAP42 family protein, location=TGME49_chrXII:1640033-1649988(-), protein_length=512, sequence_SO=chromosome, SO=protein_coding_gene, is_pseudo=false	1	2	7.4	56.861	512	0.0017483	2.8231	1//0	3//0	0//0	2//1	0//0	3//0	1//0	1//0	0//1	2//1	2//0	2//1	123740000	25	40			-1	4949600			195090	71575	252670	394440				77178	148690	607100				131990	242720	287330
TGME49_218280-t26_1-p1|TGME49_218280-t26_1	TGME49_218280	TGME49_218280-t26_1-p1|TGME49_218280-t26_1	TGME49_218280-t26_1-p1|TGME49_218280-t26_1	GN=TGME49_218280, organism=Toxoplasma_gondii_ME49, gene_product=eukaryotic porin, putative, transcript_product=eukaryotic porin, putative, location=TGME49_chrXII:1628343-1633530(+), protein_length=466, sequence_SO=chromosome, SO=protein_coding_gene, is_pse	1	9	36.9	50.57	466	0	52.47	2//1	3//0	0//2	3//0	1//1	3//0	2//0	3//0	1//1	3//0	2//0	3//0	2267700000	20	146			-1	113380000	774600	3188800	3373900	1560700	4495500	10756000	401350		1358200	1248500	5449000	12041000	596010		1549500	1953900	5790400	4083800	619950
TGME49_218300-t26_1-p1|TGME49_218300-t26_1	TGME49_218300	TGME49_218300-t26_1-p1|TGME49_218300-t26_1	TGME49_218300-t26_1-p1|TGME49_218300-t26_1	GN=TGME49_218300, organism=Toxoplasma_gondii_ME49, gene_product=zinc finger (CCCH type) motif-containing protein, transcript_product=zinc finger (CCCH type) motif-containing protein, location=TGME49_chrXII:1607637-1612717(-), protein_length=1199, sequence_	1	3	6.8	124.07	1199	0	27.281	0//0	1//0	0//0	0//0	0//0	0//0	0//0	1//0	0//0	0//0	0//0	1//0	10871000	42	8			-1	258830						91225
TGME49_218358-t26_1-p1|TGME49_218358-t26_1	TGME49_218358	TGME49_218358-t26_1-p1|TGME49_218358-t26_1	TGME49_218358-t26_1-p1|TGME49_218358-t26_1	GN=TGME49_218358, organism=Toxoplasma_gondii_ME49, gene_product=zinc knuckle domain-containing protein, transcript_product=zinc knuckle domain-containing protein, location=TGME49_chrXII:1571751-1574609(-), protein_length=442, sequence_SO=chromosome, SO=pro	1	3	15.8	48.542	442	0	6.8939	0//0	1//0	0//0	0//0	0//0	0//0	1//0	1//1	0//0	0//0	0//0	1//1	57351000	17	9			-1	3373600
TGME49_218410-t26_1-p1|TGME49_218410-t26_1	TGME49_218410	TGME49_218410-t26_1-p1|TGME49_218410-t26_1	TGME49_218410-t26_1-p1|TGME49_218410-t26_1	GN=TGME49_218410, organism=Toxoplasma_gondii_ME49, gene_product=ribosomal protein RPP0, transcript_product=ribosomal protein RPP0, location=TGME49_chrXII:1531423-1532964(+), protein_length=314, sequence_SO=chromosome, SO=protein_coding_gene, is_pseudo=fals	1	17	74.8	34.157	314	0	194.86	3//0	3//0	3//0	3//0	3//0	3//0	3//0	3//0	3//0	3//0	3//0	3//0	40996000000	14	1405			-1	2928300000	43288000	93528000	117280000	44963000	98134000	183670000	24866000	15312000	53847000	41671000	90310000	282120000	22705000	22063000	30852000	63289000	130280000	96585000	33597000
TGME49_218420-t26_1-p1|TGME49_218420-t26_1	TGME49_218420	TGME49_218420-t26_1-p1|TGME49_218420-t26_1	TGME49_218420-t26_1-p1|TGME49_218420-t26_1	GN=TGME49_218420, organism=Toxoplasma_gondii_ME49, gene_product=WD domain, G-beta repeat-containing protein, transcript_product=WD domain, G-beta repeat-containing protein, location=TGME49_chrXII:1524280-1529034(-), protein_length=576, sequence_SO=chromoso	1	7	30.2	62.557	576	0	100.41	1//0	3//0	0//0	2//0	0//0	2//0	0//1	2//0	0//0	3//0	2//0	2//1	451160000	25	70			-1	18047000			721700		732720	2076500					254840	2668900					762820	716040
TGME49_218520-t26_1-p1|TGME49_218520-t26_1	TGME49_218520	TGME49_218520-t26_1-p1|TGME49_218520-t26_1	TGME49_218520-t26_1-p1|TGME49_218520-t26_1	GN=TGME49_218520, organism=Toxoplasma_gondii_ME49, gene_product=microneme protein MIC6, transcript_product=microneme protein MIC6, location=TGME49_chrXII:1478619-1479668(-), protein_length=349, sequence_SO=chromosome, SO=protein_coding_gene, is_pseudo=fals	1	12	46.1	36.669	349	0	323.31	3//0	3//0	3//0	3//0	3//0	3//0	3//0	3//0	3//0	3//0	3//0	3//0	8487400000	13	1483			-1	652870000	7272400	13323000	19844000	5255900	21959000	41859000	2354300	2122400	14272000	4702900	20647000	58934000	10990000	7982600	5468800	15247000	20628000	23831000	8404500
TGME49_218530-t26_1-p1|TGME49_218530-t26_1	TGME49_218530	TGME49_218530-t26_1-p1|TGME49_218530-t26_1	TGME49_218530-t26_1-p1|TGME49_218530-t26_1	GN=TGME49_218530, organism=Toxoplasma_gondii_ME49, gene_product=proteasome-interacting thioredoxin domain-containing protein, transcript_product=proteasome-interacting thioredoxin domain-containing protein, location=TGME49_chrXII:1474434-1477159(+), protei	1	5	18.8	38.082	345	0	101.17	3//0	3//0	3//0	3//0	3//0	3//0	3//0	3//0	3//0	3//0	3//0	2//1	1600400000	22	197			-1	72744000	577730	2754200	4144300	1211900	2167800	4029700	853590	1172500	4106500	1621800	1830300	7667200	1255800	671090	896320	1627400	2708000	1973300	953650
TGME49_218540-t26_1-p1|TGME49_218540-t26_1	TGME49_218540	TGME49_218540-t26_1-p1|TGME49_218540-t26_1	TGME49_218540-t26_1-p1|TGME49_218540-t26_1	GN=TGME49_218540, organism=Toxoplasma_gondii_ME49, gene_product=peptidase S15, putative, transcript_product=peptidase S15, putative, location=TGME49_chrXII:1470393-1474197(-), protein_length=412, sequence_SO=chromosome, SO=protein_coding_gene, is_pseudo=fa	1	8	46.1	45.091	412	0	19.58	3//0	3//0	3//0	3//0	2//0	3//0	3//0	3//0	3//0	3//0	3//0	3//0	7153100000	16	178			-1	447070000	22225000	40759000	28401000	10791000	9993200	13458000	9188800	15503000	34764000	17120000	12579000	30632000	283330		425560	3319600	5299900	3306300	352370
TGME49_218590-t26_1-p1|TGME49_218590-t26_1	TGME49_218590	TGME49_218590-t26_1-p1|TGME49_218590-t26_1	TGME49_218590-t26_1-p1|TGME49_218590-t26_1	GN=TGME49_218590, organism=Toxoplasma_gondii_ME49, gene_product=protein phosphatase 2C domain-containing protein, transcript_product=protein phosphatase 2C domain-containing protein, location=TGME49_chrXII:1392658-1398435(-), protein_length=900, sequence_S	1	4	9.2	97.636	900	0.0017754	3.1533	1//0	2//0	0//0	2//0	0//0	0//0	1//1	3//0	1//0	2//1	0//1	1//2	120330000	48	22			-1	2506900			180950		93617	161300					39188	264270
TGME49_218610-t26_1-p1|TGME49_218610-t26_1	TGME49_218610	TGME49_218610-t26_1-p1|TGME49_218610-t26_1	TGME49_218610-t26_1-p1|TGME49_218610-t26_1	GN=TGME49_218610, organism=Toxoplasma_gondii_ME49, gene_product=ATPase (DUF699) protein, transcript_product=ATPase (DUF699) protein, location=TGME49_chrXII:1365292-1375295(-), protein_length=1247, sequence_SO=chromosome, SO=protein_coding_gene, is_pseudo=f	1	10	19.6	136.21	1247	0	89.221	3//0	2//1	0//1	3//0	1//0	3//0	1//1	3//0	0//0	3//0	2//0	3//0	1200100000	62	118			-1	19357000	48450	701910	595150	162950	623460	1733700			460720	316660	849800	3162300				634710	1236400	650140	20071
TGME49_218720-t26_1-p1|TGME49_218720-t26_1	TGME49_218720	TGME49_218720-t26_1-p1|TGME49_218720-t26_1	TGME49_218720-t26_1-p1|TGME49_218720-t26_1	GN=TGME49_218720, organism=Toxoplasma_gondii_ME49, gene_product=calcium-dependent protein kinase CDPK6, transcript_product=calcium-dependent protein kinase CDPK6, location=TGME49_chrXII:1352527-1363659(+), protein_length=1477, sequence_SO=chromosome, SO=pr	1	7	9.7	160.93	1477	0	6.8355	0//0	2//0	0//0	2//0	0//0	1//0	0//0	0//0	0//0	2//0	1//0	1//0	44207000	68	16			-1	650100					67376	82664					237110	139980				29931
TGME49_218760-t26_1-p1|TGME49_218760-t26_1	TGME49_218760	TGME49_218760-t26_1-p1|TGME49_218760-t26_1	TGME49_218760-t26_1-p1|TGME49_218760-t26_1	GN=TGME49_218760, organism=Toxoplasma_gondii_ME49, gene_product=SNAP protein (soluble N-ethylmaleimide-sensitive factor Attachment Protein), putative, transcript_product=SNAP protein (soluble N-ethylmaleimide-sensitive factor Attachment Protein), putative,	1	8	46.8	35.808	329	0	61.168	2//0	2//1	0//1	2//0	2//0	3//0	2//0	3//0	1//0	3//0	2//0	3//0	510710000	16	94			-1	31919000	677580		1171400	348490	1606100	2117100			377190		1756500	3700700			142640	189180	1778900	946510
TGME49_218780-t26_1-p1|TGME49_218780-t26_1	TGME49_218780	TGME49_218780-t26_1-p1|TGME49_218780-t26_1	TGME49_218780-t26_1-p1|TGME49_218780-t26_1	GN=TGME49_218780, organism=Toxoplasma_gondii_ME49, gene_product=phosphoserine aminotransferase, putative, transcript_product=phosphoserine aminotransferase, putative, location=TGME49_chrXII:1308223-1314254(-), protein_length=481, sequence_SO=chromosome, SO	1	15	57	52.754	481	0	242.16	3//0	3//0	3//0	3//0	3//0	3//0	3//0	3//0	2//1	3//0	3//0	3//0	6353600000	19	593			-1	334400000	5719000	6197100	18093000	10521000	18688000	39828000	4035000	1932400	8642800	1764500	10510000	26155000	4164000	6246800	2419100	7445700	20652000	13072000	2039900
TGME49_218810-t26_1-p1|TGME49_218810-t26_1	TGME49_218810	TGME49_218810-t26_1-p1|TGME49_218810-t26_1	TGME49_218810-t26_1-p1|TGME49_218810-t26_1	GN=TGME49_218810, organism=Toxoplasma_gondii_ME49, gene_product=histidyl-tRNA synthetase, transcript_product=histidyl-tRNA synthetase, location=TGME49_chrXII:1283487-1287528(+), protein_length=223, sequence_SO=chromosome, SO=protein_coding_gene, is_pseudo=	1	2	22.4	24.878	223	0	26.443	0//0	2//1	0//0	2//0	0//0	2//0	1//0	1//0	1//0	3//0	1//0	1//0	102760000	9	28			-1	11418000				501000	249930	1578000					477280	3797300					345000	237030
TGME49_218820-t26_1-p1|TGME49_218820-t26_1	TGME49_218820	TGME49_218820-t26_1-p1|TGME49_218820-t26_1	TGME49_218820-t26_1-p1|TGME49_218820-t26_1	GN=TGME49_218820, organism=Toxoplasma_gondii_ME49, gene_product=alba 2, transcript_product=alba 2, location=TGME49_chrXII:1278904-1280705(+), protein_length=148, sequence_SO=chromosome, SO=protein_coding_gene, is_pseudo=false	1	8	71.6	15.391	148	0	72.425	3//0	3//0	3//0	3//0	3//0	3//0	3//0	3//0	3//0	3//0	3//0	3//0	11057000000	9	853			-1	1228600000	8026000	23933000	47298000	13873000	39281000	81939000	9458900	4293200	28516000	13786000	43273000	106340000	17865000	12947000	16282000	21804000	44236000	47010000	10631000
TGME49_218830-t26_1-p1|TGME49_218830-t26_1	TGME49_218830	TGME49_218830-t26_1-p1|TGME49_218830-t26_1	TGME49_218830-t26_1-p1|TGME49_218830-t26_1	GN=TGME49_218830, organism=Toxoplasma_gondii_ME49, gene_product=hypothetical protein, transcript_product=hypothetical protein, location=TGME49_chrXII:1267214-1276521(-), protein_length=1219, sequence_SO=chromosome, SO=protein_coding_gene, is_pseudo=false	1	3	5	131.43	1219	0	43.027	1//0	2//0	1//0	3//0	0//0	3//0	1//0	3//0	1//0	3//0	1//1	1//1	100690000	46	40			-1	2189000						112810					34953	352490				40894	121190	41433
TGME49_218920-t26_1-p1|TGME49_218920-t26_1	TGME49_218920	TGME49_218920-t26_1-p1|TGME49_218920-t26_1	TGME49_218920-t26_1-p1|TGME49_218920-t26_1	GN=TGME49_218920, organism=Toxoplasma_gondii_ME49, gene_product=proteasome subunit beta type, putative, transcript_product=proteasome subunit beta type, putative, location=TGME49_chrXII:1212047-1216774(+), protein_length=309, sequence_SO=chromosome, SO=pro	1	9	47.2	33.757	309	0	51.114	3//0	3//0	3//0	3//0	3//0	3//0	3//0	3//0	3//0	3//0	3//0	3//0	7595200000	18	345			-1	421960000	20605000	32230000	28765000	6850100	16919000	17554000	1392900	1373300	2892400	1874900	6079200	13413000	1447900	2156600	1892900	4220900	17516000	36566000	1486900
TGME49_218940-t26_1-p1|TGME49_218940-t26_1	TGME49_218940	TGME49_218940-t26_1-p1|TGME49_218940-t26_1	TGME49_218940-t26_1-p1|TGME49_218940-t26_1	GN=TGME49_218940, organism=Toxoplasma_gondii_ME49, gene_product=hypothetical protein, transcript_product=hypothetical protein, location=TGME49_chrXII:1198409-1201135(+), protein_length=325, sequence_SO=chromosome, SO=protein_coding_gene, is_pseudo=false	1	5	30.5	35.121	325	0	54.682	1//0	3//0	0//0	2//1	1//2	3//0	2//0	3//0	1//0	3//0	2//0	3//0	2566700000	17	93			-1	150980000			10086000	4084300	8108300	3863900				160570	2197300	7411700	1021600	3577100	1354900	6195900	16542000	2202400	3190000
TGME49_218960-t26_1-p1|TGME49_218960-t26_1	TGME49_218960	TGME49_218960-t26_1-p1|TGME49_218960-t26_1	TGME49_218960-t26_1-p1|TGME49_218960-t26_1	GN=TGME49_218960, organism=Toxoplasma_gondii_ME49, gene_product=AP2 domain transcription factor AP2XII-1, transcript_product=AP2 domain transcription factor AP2XII-1, location=TGME49_chrXII:1176935-1187769(-), protein_length=2282, sequence_SO=chromosome, S	1	11	9.3	247.7	2282	0	22	0//1	2//1	0//1	2//1	0//0	1//2	1//0	3//0	1//0	3//0	2//0	1//2	373200000	125	52			-1	2985600			159330	33278	125590	284930			54802	5993	84090	399870				69026	133990	127320
TGME49_219080-t26_1-p1|TGME49_219080-t26_1	TGME49_219080	TGME49_219080-t26_1-p1|TGME49_219080-t26_1	TGME49_219080-t26_1-p1|TGME49_219080-t26_1	GN=TGME49_219080, organism=Toxoplasma_gondii_ME49, gene_product=edge expressed protein, putative, transcript_product=edge expressed protein, putative, location=TGME49_chrXII:1136696-1141940(+), protein_length=313, sequence_SO=chromosome, SO=protein_coding_	1	2	15.7	35.403	313	0	8.7686	1//0	2//0	1//0	2//0	0//0	3//0	1//0	1//1	0//0	2//0	2//0	2//1	146270000	14	30			-1	10448000			253580		182620	1474000	151740					1662600				221230	1224700	288510
TGME49_219140-t26_1-p1|TGME49_219140-t26_1	TGME49_219140	TGME49_219140-t26_1-p1|TGME49_219140-t26_1	TGME49_219140-t26_1-p1|TGME49_219140-t26_1	GN=TGME49_219140, organism=Toxoplasma_gondii_ME49, gene_product=EF-1 guanine nucleotide exchange domain-containing protein, transcript_product=EF-1 guanine nucleotide exchange domain-containing protein, location=TGME49_chrXII:1109700-1111336(+), protein_le	1	9	82.9	20.734	187	0	183.84	3//0	3//0	3//0	3//0	3//0	3//0	3//0	3//0	3//0	3//0	3//0	3//0	2550300000	6	448			-1	425040000	3906600	9915300	17651000	9680000	13694000	23066000	472540	1936900	12880000	4317200	10086000	31871000	2631800	7111500	1804800	9915300	20467000	16301000	4177000
TGME49_219150-t26_1-p1|TGME49_219150-t26_1	TGME49_219150	TGME49_219150-t26_1-p1|TGME49_219150-t26_1	TGME49_219150-t26_1-p1|TGME49_219150-t26_1	GN=TGME49_219150, organism=Toxoplasma_gondii_ME49, gene_product=zinc finger, zz type domain-containing protein, transcript_product=zinc finger, zz type domain-containing protein, location=TGME49_chrXII:1103666-1108648(-), protein_length=843, sequence_SO=ch	1	3	4.4	96.009	843	0	10.238	3//0	3//0	3//0	3//0	3//0	3//0	3//0	3//0	3//0	3//0	3//0	3//0	25435000000	34	282			-1	748080000	17218000	19566000	15559000	8753800	5985100	7277800	33119000	28426000	39848000	4972600	11282000	19401000	11294000	47225000	12548000	17653000	7735100	35169000	29140000
TGME49_219170-t26_1-p1|TGME49_219170-t26_1	TGME49_219170	TGME49_219170-t26_1-p1|TGME49_219170-t26_1	TGME49_219170-t26_1-p1|TGME49_219170-t26_1	GN=TGME49_219170, organism=Toxoplasma_gondii_ME49, gene_product=hypothetical protein, transcript_product=hypothetical protein, location=TGME49_chrXII:1095257-1096174(+), protein_length=305, sequence_SO=chromosome, SO=protein_coding_gene, is_pseudo=false	1	5	27.5	33.334	305	0	143.62	1//0	3//0	0//0	2//1	2//0	3//0	1//0	3//0	0//0	1//0	1//0	1//0	134560000	18	60			-1	7475300			214040	96256	678590	1491800				67254	295360	1433100				299630	135270	204540
TGME49_219190-t26_1-p1|TGME49_219190-t26_1	TGME49_219190	TGME49_219190-t26_1-p1|TGME49_219190-t26_1	TGME49_219190-t26_1-p1|TGME49_219190-t26_1	GN=TGME49_219190, organism=Toxoplasma_gondii_ME49, gene_product=nuclear movement protein domain containing protein, transcript_product=nuclear movement protein domain containing protein, location=TGME49_chrXII:1085782-1088408(-), protein_length=270, sequen	1	2	14.4	30.098	270	0	5.8064	0//0	2//0	0//2	2//1	0//0	2//0	0//0	2//0	0//0	0//0	0//0	0//0	55392000	12	22			-1	4616000						1668300	169450		932250	125490	649310	626810
TGME49_219200-t26_1-p1|TGME49_219200-t26_1	TGME49_219200	TGME49_219200-t26_1-p1|TGME49_219200-t26_1	TGME49_219200-t26_1-p1|TGME49_219200-t26_1	GN=TGME49_219200, organism=Toxoplasma_gondii_ME49, gene_product=DEAD/DEAH box RNA helicase family protein, transcript_product=DEAD/DEAH box RNA helicase family protein, location=TGME49_chrXII:1076130-1084911(+), protein_length=962, sequence_SO=chromosome,	1	2	3	107.35	962	0.0017567	2.9379	0//1	3//0	0//0	2//0	0//0	0//0	0//0	0//0	0//0	1//2	0//2	2//0	9992600	38	8			-1	262960			6438.4	6999.8	18814	38994					16802	34898
TGME49_219210-t26_1-p1|TGME49_219210-t26_1	TGME49_219210	TGME49_219210-t26_1-p1|TGME49_219210-t26_1	TGME49_219210-t26_1-p1|TGME49_219210-t26_1	GN=TGME49_219210, organism=Toxoplasma_gondii_ME49, gene_product=ankyrin repeat-containing protein, transcript_product=ankyrin repeat-containing protein, location=TGME49_chrXII:1069661-1073979(-), protein_length=294, sequence_SO=chromosome, SO=protein_codin	1	4	33	30.785	294	0	33.949	1//0	2//0	1//1	2//1	1//0	3//0	1//0	3//0	1//0	3//0	2//1	2//1	654360000	13	93			-1	50335000			2896100		1209400	2106400	392530		1187500	174020	1272800	4276900	708660			924360	1896700	1250800
TGME49_219250-t26_1-p1|TGME49_219250-t26_1	TGME49_219250	TGME49_219250-t26_1-p1|TGME49_219250-t26_1	TGME49_219250-t26_1-p1|TGME49_219250-t26_1	GN=TGME49_219250, organism=Toxoplasma_gondii_ME49, gene_product=acetyltransferase, GNAT family protein, transcript_product=acetyltransferase, GNAT family protein, location=TGME49_chrXII:1036333-1041731(-), protein_length=823, sequence_SO=chromosome, SO=pro	1	6	14.7	89.517	823	0	323.31	1//0	2//1	0//0	2//1	0//0	3//0	1//0	2//1	0//1	3//0	2//0	3//0	222080000	37	86			-1	6002100			357470	54803	108180	892640				65467	113150	1241400				98687	131430	152940
TGME49_219270-t26_1-p1|TGME49_219270-t26_1	TGME49_219270	TGME49_219270-t26_1-p1|TGME49_219270-t26_1	TGME49_219270-t26_1-p1|TGME49_219270-t26_1	GN=TGME49_219270, organism=Toxoplasma_gondii_ME49, gene_product=multi-pass transmembrane protein, transcript_product=multi-pass transmembrane protein, location=TGME49_chrXII:1010292-1011861(+), protein_length=389, sequence_SO=chromosome, SO=protein_coding_	1	7	35.7	43.033	389	0	110.29	3//0	3//0	3//0	3//0	3//0	3//0	3//0	3//0	3//0	3//0	3//0	3//0	7020900000	7	745			-1	1003000000	13024000	34470000	52283000	10489000	34018000	50509000	6650900	1875000	27483000	19188000	27265000	84173000	12049000	6837300	7495000	28403000	41161000	27050000	10841000
TGME49_219280-t26_1-p1|TGME49_219280-t26_1	TGME49_219280	TGME49_219280-t26_1-p1|TGME49_219280-t26_1	TGME49_219280-t26_1-p1|TGME49_219280-t26_1	GN=TGME49_219280, organism=Toxoplasma_gondii_ME49, gene_product=actin like protein ALP1, transcript_product=actin like protein ALP1, location=TGME49_chrXII:998301-1004576(-), protein_length=414, sequence_SO=chromosome, SO=protein_coding_gene, is_pseudo=fal	1	15	57.7	46.086	414	0	69.956	3//0	3//0	3//0	3//0	3//0	2//1	3//0	3//0	3//0	3//0	3//0	3//0	3190000000	18	262			-1	177220000	3368900	4208300	14086000	2630500	5680800	13651000	1984600	1320800	3088200	1408700	3482300	16386000	2297000	3001300	918630	2906500	11698000	5405200	2566400
TGME49_219300-t26_1-p1|TGME49_219300-t26_1	TGME49_219300	TGME49_219300-t26_1-p1|TGME49_219300-t26_1	TGME49_219300-t26_1-p1|TGME49_219300-t26_1	GN=TGME49_219300, organism=Toxoplasma_gondii_ME49, gene_product=ran binding protein, transcript_product=ran binding protein, location=TGME49_chrXII:987309-988412(+), protein_length=367, sequence_SO=chromosome, SO=protein_coding_gene, is_pseudo=false	1	3	21.3	38.513	367	0	29.582	1//0	2//0	0//0	2//0	0//0	3//0	1//0	2//0	0//0	3//0	1//0	1//0	243820000	13	52			-1	18755000			479210			2539200					518710	2921700					1526700	262410
TGME49_219310-t26_1-p1|TGME49_219310-t26_1	TGME49_219310	TGME49_219310-t26_1-p1|TGME49_219310-t26_1	TGME49_219310-t26_1-p1|TGME49_219310-t26_1	GN=TGME49_219310, organism=Toxoplasma_gondii_ME49, gene_product=DnaK family protein, transcript_product=DnaK family protein, location=TGME49_chrXII:977608-984396(+), protein_length=818, sequence_SO=chromosome, SO=protein_coding_gene, is_pseudo=false	1	36	59.3	90.142	818	0	323.31	3//0	3//0	3//0	3//0	3//0	3//0	3//0	3//0	3//0	3//0	3//0	3//0	31970000000	38	2101			-1	841320000	14267000	34549000	48270000	12325000	31147000	68364000	9351300	3399200	17655000	14709000	29210000	89895000	9958800	9542300	9807100	16066000	35277000	27661000	7044800
TGME49_219320-t26_1-p1|TGME49_219320-t26_1	TGME49_219320	TGME49_219320-t26_1-p1|TGME49_219320-t26_1	TGME49_219320-t26_1-p1|TGME49_219320-t26_1	GN=TGME49_219320, organism=Toxoplasma_gondii_ME49, gene_product=acid phosphatase GAP50, transcript_product=acid phosphatase GAP50, location=TGME49_chrXII:969580-972474(-), protein_length=431, sequence_SO=chromosome, SO=protein_coding_gene, is_pseudo=false	1	17	60.6	46.606	431	0	323.31	3//0	3//0	3//0	3//0	3//0	3//0	3//0	3//0	3//0	3//0	3//0	3//0	75201000000	24	2837			-1	3133400000	57885000	105150000	136150000	22328000	94480000	188610000	35621000	20288000	81138000	38141000	81062000	219690000	42719000	22210000	39472000	73499000	103450000	98815000	41056000
TGME49_219440-t26_1-p1|TGME49_219440-t26_1	TGME49_219440	TGME49_219440-t26_1-p1|TGME49_219440-t26_1	TGME49_219440-t26_1-p1|TGME49_219440-t26_1	GN=TGME49_219440, organism=Toxoplasma_gondii_ME49, gene_product=hypothetical protein, transcript_product=hypothetical protein, location=TGME49_chrXII:941715-951504(-), protein_length=1707, sequence_SO=chromosome, SO=protein_coding_gene, is_pseudo=false	1	4	5.7	181.4	1707	0	11.513	3//0	3//0	3//0	3//0	3//0	3//0	3//0	3//0	3//0	3//0	3//0	3//0	17610000000	73	62			-1	241230000	16613000	20385000	15627000	3668800	5801300	8690300	12673000	11649000	17681000	6264300	5143300	16749000	533170	955190	262990	1257100	386680	1567000	593840
TGME49_219460-t26_1-p1|TGME49_219460-t26_1	TGME49_219460	TGME49_219460-t26_1-p1|TGME49_219460-t26_1	TGME49_219460-t26_1-p1|TGME49_219460-t26_1	GN=TGME49_219460, organism=Toxoplasma_gondii_ME49, gene_product=hypothetical protein, transcript_product=hypothetical protein, location=TGME49_chrXII:923809-928034(+), protein_length=1283, sequence_SO=chromosome, SO=protein_coding_gene, is_pseudo=false	1	3	5.4	136.33	1283	0.0017286	2.6342	1//0	1//0	0//0	0//0	0//0	0//0	0//0	0//0	0//0	2//0	1//0	0//0	11979000	56	4			-1	213900
TGME49_219520-t26_1-p1|TGME49_219520-t26_1	TGME49_219520	TGME49_219520-t26_1-p1|TGME49_219520-t26_1	TGME49_219520-t26_1-p1|TGME49_219520-t26_1	GN=TGME49_219520, organism=Toxoplasma_gondii_ME49, gene_product=histone arginine methyltransferase PRMT1, transcript_product=histone arginine methyltransferase PRMT1, location=TGME49_chrXII:885956-889364(-), protein_length=392, sequence_SO=chromosome, SO=p	1	12	46.7	44.029	392	0	65.493	3//0	3//0	3//0	3//0	2//1	3//0	3//0	3//0	3//0	3//0	2//1	3//0	5029400000	23	489			-1	218670000	1545000	4817200	11102000	2198800	8262100	19287000	2260300	319450	3027400	2239200	6901500	21495000	1622500	558880	2754300	5993200	10332000	8057600	1915900
TGME49_219540-t26_1-p1|TGME49_219540-t26_1	TGME49_219540	TGME49_219540-t26_1-p1|TGME49_219540-t26_1	TGME49_219540-t26_1-p1|TGME49_219540-t26_1	GN=TGME49_219540, organism=Toxoplasma_gondii_ME49, gene_product=cytosolic tRNA-Ala synthetase, transcript_product=cytosolic tRNA-Ala synthetase, location=TGME49_chrXII:862865-876562(-), protein_length=1280, sequence_SO=chromosome, SO=protein_coding_gene, i	1	41	43.5	139.51	1280	0	323.31	3//0	3//0	3//0	3//0	3//0	3//0	3//0	3//0	3//0	3//0	3//0	3//0	26222000000	69	2242			-1	380030000	4884500	14896000	17611000	7548600	14161000	28949000	1761200	1293600	6243900	6273100	13861000	32610000	2322500	2990800	4167000	9116000	19003000	13594000	4318500
TGME49_219550-t26_1-p1|TGME49_219550-t26_1	TGME49_219550	TGME49_219550-t26_1-p1|TGME49_219550-t26_1	TGME49_219550-t26_1-p1|TGME49_219550-t26_1	GN=TGME49_219550, organism=Toxoplasma_gondii_ME49, gene_product=dihydrolipoyllysine-residue succinyltransferase component of oxoglutarate dehydrogenase, transcript_product=dihydrolipoyllysine-residue succinyltransferase component of oxoglutarate dehydrogen	1	11	41.1	50.125	470	0	36.778	3//0	3//0	1//2	3//0	3//0	3//0	3//0	3//0	2//1	3//0	3//0	3//0	4034200000	23	294			-1	175400000	557010	7315700	8512600	4821400	5272100	11608000	258200	319840	941960	2599500	4277000	13537000	1126800	442620	434700	3588100	8237100	4023800	1584900
TGME49_219590-t26_1-p1|TGME49_219590-t26_1	TGME49_219590	TGME49_219590-t26_1-p1|TGME49_219590-t26_1	TGME49_219590-t26_1-p1|TGME49_219590-t26_1	GN=TGME49_219590, organism=Toxoplasma_gondii_ME49, gene_product=RuvB family 1 protein, transcript_product=RuvB family 1 protein, location=TGME49_chrXII:840604-847215(+), protein_length=492, sequence_SO=chromosome, SO=protein_coding_gene, is_pseudo=false	1	13	48.4	52.949	492	0	52.876	2//0	3//0	1//1	3//0	2//1	3//0	3//0	3//0	3//0	3//0	3//0	3//0	2064800000	22	186			-1	93855000		2713000	2973400	1019800	2152400	5511900	837710		164390	1223400	1789000	6811700	241950	2258200	1387800	759900	4269700	3613100	767840
TGME49_219630-t26_1-p1|TGME49_219630-t26_1	TGME49_219630	TGME49_219630-t26_1-p1|TGME49_219630-t26_1	TGME49_219630-t26_1-p1|TGME49_219630-t26_1	GN=TGME49_219630, organism=Toxoplasma_gondii_ME49, gene_product=flavodoxin domain-containing protein, transcript_product=flavodoxin domain-containing protein, location=TGME49_chrXII:803527-815033(+), protein_length=949, sequence_SO=chromosome, SO=protein_c	1	9	17.3	103.99	949	0	57.922	2//1	2//1	2//0	3//0	1//1	3//0	1//0	1//0	0//1	3//0	2//0	3//0	511040000	49	138			-1	10429000	73097	43941	423950	55302	504030	930250	55087		168950	34888	518150	2160600	23748		99005	236010	971860	587750
TGME49_219682-t26_1-p1|TGME49_219682-t26_1	TGME49_219682	TGME49_219682-t26_1-p1|TGME49_219682-t26_1	TGME49_219682-t26_1-p1|TGME49_219682-t26_1	GN=TGME49_219682, organism=Toxoplasma_gondii_ME49, gene_product=pyruvate dehydrogenase kinase, putative, transcript_product=pyruvate dehydrogenase kinase, putative, location=TGME49_chrXII:729240-736911(-), protein_length=758, sequence_SO=chromosome, SO=pro	1	6	16.1	82.161	758	0	16.62	0//0	1//0	0//0	2//0	0//0	0//0	1//0	0//0	0//0	3//0	0//0	2//0	67643000	33	25			-1	2049800												368020
TGME49_219700-t26_1-p1|TGME49_219700-t26_1	TGME49_219700	TGME49_219700-t26_1-p1|TGME49_219700-t26_1	TGME49_219700-t26_1-p1|TGME49_219700-t26_1	GN=TGME49_219700, organism=Toxoplasma_gondii_ME49, gene_product=DNA replication licensing factor MCM4, putative, transcript_product=DNA replication licensing factor MCM4, putative, location=TGME49_chrXII:713805-722380(+), protein_length=1014, sequence_SO=c	1	8	16.3	111.89	1014	0	32.276	0//0	2//0	0//0	2//0	0//0	1//0	1//0	1//0	0//0	2//0	1//0	1//0	69772000	49	30			-1	1423900					83603						42352	964350
TGME49_219710-t26_1-p1|TGME49_219710-t26_1	TGME49_219710	TGME49_219710-t26_1-p1|TGME49_219710-t26_1	TGME49_219710-t26_1-p1|TGME49_219710-t26_1	GN=TGME49_219710, organism=Toxoplasma_gondii_ME49, gene_product=hypothetical protein, transcript_product=hypothetical protein, location=TGME49_chrXII:697114-708721(-), protein_length=1893, sequence_SO=chromosome, SO=protein_coding_gene, is_pseudo=false	1	22	22	200.02	1893	0	212.95	2//0	3//0	2//0	3//0	2//0	2//1	1//0	3//0	2//0	3//0	3//0	3//0	1634300000	73	194			-1	22387000		547410	1844300	564060	982070	2351100	31520		688850	56107	819580	2470400	21913		22581	394860	1105600	749200
TGME49_219750-t26_1-p1|TGME49_219750-t26_1	TGME49_219750	TGME49_219750-t26_1-p1|TGME49_219750-t26_1	TGME49_219750-t26_1-p1|TGME49_219750-t26_1	GN=TGME49_219750, organism=Toxoplasma_gondii_ME49, gene_product=cytochrome c, putative, transcript_product=cytochrome c, putative, location=TGME49_chrXII:663478-664469(-), protein_length=115, sequence_SO=chromosome, SO=protein_coding_gene, is_pseudo=false	1	7	59.1	12.453	115	0	50.996	3//0	3//0	3//0	3//0	3//0	3//0	3//0	3//0	3//0	3//0	3//0	3//0	4261000000	9	383			-1	473450000	3868500	10125000	17438000	8359300	18052000	36859000	1997800	1506400	5156900	10250000	16185000	36992000	5884800	3481600	8773700	10075000	15260000	9817500	7391900
TGME49_219790-t26_1-p1|TGME49_219790-t26_1	TGME49_219790	TGME49_219790-t26_1-p1|TGME49_219790-t26_1	TGME49_219790-t26_1-p1|TGME49_219790-t26_1	GN=TGME49_219790, organism=Toxoplasma_gondii_ME49, gene_product=pre-mRNA processing factor PRP3, transcript_product=pre-mRNA processing factor PRP3, location=TGME49_chrXII:642583-651901(-), protein_length=694, sequence_SO=chromosome, SO=protein_coding_gene	1	9	26.2	76.833	694	0	36.766	2//0	3//0	1//1	2//0	1//0	3//0	1//0	3//0	0//3	3//0	2//0	3//0	433660000	30	122			-1	14455000			2297600	400780	516130	1161900		145560	179100		233050	1311600			45092	258030	586370	167480
TGME49_219800-t26_1-p1|TGME49_219800-t26_1	TGME49_219800	TGME49_219800-t26_1-p1|TGME49_219800-t26_1	TGME49_219800-t26_1-p1|TGME49_219800-t26_1	GN=TGME49_219800, organism=Toxoplasma_gondii_ME49, gene_product=vacuolar ATP synthase subunit b, putative, transcript_product=vacuolar ATP synthase subunit b, putative, location=TGME49_chrXII:638220-640954(+), protein_length=505, sequence_SO=chromosome, SO	1	22	64	56.614	505	0	323.31	3//0	3//0	3//0	3//0	3//0	3//0	3//0	3//0	3//0	3//0	3//0	3//0	16828000000	26	1897			-1	647210000	9900100	18426000	36470000	13875000	17654000	35063000	7191000	2151500	16794000	7661200	15124000	39438000	8794100	14351000	6640000	15336000	24824000	20593000	7311500
TGME49_219810-t26_1-p1|TGME49_219810-t26_1	TGME49_219810	TGME49_219810-t26_1-p1|TGME49_219810-t26_1	TGME49_219810-t26_1-p1|TGME49_219810-t26_1	GN=TGME49_219810, organism=Toxoplasma_gondii_ME49, gene_product=hypothetical protein, transcript_product=hypothetical protein, location=TGME49_chrXII:629022-635109(-), protein_length=966, sequence_SO=chromosome, SO=protein_coding_gene, is_pseudo=false	1	22	43.5	106.33	966	0	315.41	3//0	3//0	2//0	3//0	3//0	3//0	3//0	3//0	1//2	3//0	3//0	3//0	1620600000	53	215			-1	30577000	1085400	1347400	2589300	121110	694100	1657000		56861	1551800	137070	641040	3708600	389080	445650	102590	506950	1366700	1020900	122620
TGME49_219850-t26_1-p1|TGME49_219850-t26_1	TGME49_219850	TGME49_219850-t26_1-p1|TGME49_219850-t26_1	TGME49_219850-t26_1-p1|TGME49_219850-t26_1	GN=TGME49_219850, organism=Toxoplasma_gondii_ME49, gene_product=prolyl-tRNA synthetase (ProRS), transcript_product=prolyl-tRNA synthetase (ProRS), location=TGME49_chrXII:593135-602054(-), protein_length=830, sequence_SO=chromosome, SO=protein_coding_gene,	1	42	55.8	93.478	830	0	323.31	3//0	3//0	3//0	3//0	3//0	3//0	3//0	3//0	3//0	3//0	3//0	3//0	22776000000	46	2313			-1	495120000	5373600	17933000	29514000	8930100	16981000	35053000	1995700	882680	8484800	7518300	16674000	36206000	4383800	1811500	4515200	13099000	22051000	15522000	3795500
TGME49_219860-t26_1-p1|TGME49_219860-t26_1	TGME49_219860	TGME49_219860-t26_1-p1|TGME49_219860-t26_1	TGME49_219860-t26_1-p1|TGME49_219860-t26_1	GN=TGME49_219860, organism=Toxoplasma_gondii_ME49, gene_product=replication licensing factor, putative, transcript_product=replication licensing factor, putative, location=TGME49_chrXII:579608-588861(-), protein_length=972, sequence_SO=chromosome, SO=prote	1	9	17.8	108.25	972	0	8.7895	1//0	2//0	0//0	1//0	0//0	1//1	1//0	3//0	0//0	2//0	1//0	3//0	140950000	50	54			-1	2819000			321410		40809	370170						956870					190970	60127
TGME49_220090-t26_1-p1|TGME49_220090-t26_1	TGME49_220090	TGME49_220090-t26_1-p1|TGME49_220090-t26_1	TGME49_220090-t26_1-p1|TGME49_220090-t26_1	GN=TGME49_220090, organism=Toxoplasma_gondii_ME49, gene_product=hypothetical protein, transcript_product=hypothetical protein, location=TGME49_chrV:123734-125829(+), protein_length=263, sequence_SO=chromosome, SO=protein_coding_gene, is_pseudo=false	1	4	22.4	28.05	263	0	12.064	0//0	2//0	0//0	2//0	0//0	3//0	0//0	3//0	1//0	2//1	1//1	3//0	111120000	13	45			-1	8547800						744220					624460	1987300				153860	141620	285640
TGME49_220100-t26_1-p1|TGME49_220100-t26_1	TGME49_220100	TGME49_220100-t26_1-p1|TGME49_220100-t26_1	TGME49_220100-t26_1-p1|TGME49_220100-t26_1	GN=TGME49_220100, organism=Toxoplasma_gondii_ME49, gene_product=phosphoribosylpyrophosphate synthetase, transcript_product=phosphoribosylpyrophosphate synthetase, location=TGME49_chrV:128008-130772(+), protein_length=557, sequence_SO=chromosome, SO=protein	1	18	48.8	61.019	557	0	177.69	3//0	3//0	3//0	3//0	3//0	3//0	3//0	3//0	2//1	3//0	3//0	3//0	4694600000	29	701			-1	161880000	2714000	7552600	9204100	2114100	4601800	9071600	243240	619190	1983200	2389300	4628300	11228000	575540	410800	782830	3029100	5920200	4233400	845440
TGME49_220240-t26_1-p1|TGME49_220240-t26_1	TGME49_220240	TGME49_220240-t26_1-p1|TGME49_220240-t26_1	TGME49_220240-t26_1-p1|TGME49_220240-t26_1	GN=TGME49_220240, organism=Toxoplasma_gondii_ME49, gene_product=hypothetical protein, transcript_product=hypothetical protein, location=TGME49_chrV:238210-239790(-), protein_length=526, sequence_SO=chromosome, SO=protein_coding_gene, is_pseudo=false	1	11	36.3	54.102	526	0	301.42	3//0	3//0	2//0	3//0	3//0	3//0	1//0	3//0	3//0	3//0	3//0	3//0	4939100000	19	442			-1	259950000	5051600	14025000	11047000	4700900	12741000	31686000		2399500	6022500	3633400	14396000	47570000	776860	2578300	2896900	5039800	18675000	12563000
TGME49_220250-t26_1-p1|TGME49_220250-t26_1	TGME49_220250	TGME49_220250-t26_1-p1|TGME49_220250-t26_1	TGME49_220250-t26_1-p1|TGME49_220250-t26_1	GN=TGME49_220250, organism=Toxoplasma_gondii_ME49, gene_product=Nucleotide-sensitive chloride conductance regulator (ICln) protein, transcript_product=Nucleotide-sensitive chloride conductance regulator (ICln) protein, location=TGME49_chrV:242126-244725(-)	1	3	25.7	22.208	206	0	6.6681	0//0	2//1	1//0	2//0	3//0	3//0	1//0	1//0	0//0	3//0	2//0	2//1	271920000	8	44			-1	33989000				113000	670190	1576100	157210				547490	1577700	4903800	5363200	2308800	1869700		3795400
TGME49_220260-t26_1-p1|TGME49_220260-t26_1	TGME49_220260	TGME49_220260-t26_1-p1|TGME49_220260-t26_1	TGME49_220260-t26_1-p1|TGME49_220260-t26_1	GN=TGME49_220260, organism=Toxoplasma_gondii_ME49, gene_product=hypothetical protein, transcript_product=hypothetical protein, location=TGME49_chrV:246292-248082(+), protein_length=596, sequence_SO=chromosome, SO=protein_coding_gene, is_pseudo=false	1	8	26.5	63.403	596	0	21.792	2//0	3//0	0//2	3//0	1//0	3//0	0//1	3//0	0//2	3//0	2//0	3//0	275550000	30	60			-1	9185200		17816	55137	100310	84643	452300		3173.3	28519	47899	88360	338430			10388	27574	15136	187130
TGME49_220270-t26_1-p1|TGME49_220270-t26_1	TGME49_220270	TGME49_220270-t26_1-p1|TGME49_220270-t26_1	TGME49_220270-t26_1-p1|TGME49_220270-t26_1	GN=TGME49_220270, organism=Toxoplasma_gondii_ME49, gene_product=alveolin domain containing intermediate filament IMC6, transcript_product=alveolin domain containing intermediate filament IMC6, location=TGME49_chrV:250740-252074(-), protein_length=444, sequ	1	14	46.8	48.634	444	0	265.28	3//0	3//0	3//0	3//0	3//0	3//0	3//0	3//0	3//0	3//0	3//0	3//0	19345000000	18	1221			-1	1074700000	20942000	37203000	47633000	4861500	33466000	61426000	11576000	9265500	26690000	7377400	33156000	78712000	12578000	6733400	13201000	20299000	39652000	40058000	11749000
TGME49_220360-t26_1-p1|TGME49_220360-t26_1	TGME49_220360	TGME49_220360-t26_1-p1|TGME49_220360-t26_1	TGME49_220360-t26_1-p1|TGME49_220360-t26_1	GN=TGME49_220360, organism=Toxoplasma_gondii_ME49, gene_product=FAD binding domain-containing protein, transcript_product=FAD binding domain-containing protein, location=TGME49_chrV:320814-330548(+), protein_length=1390, sequence_SO=chromosome, SO=protein_	1	3	6.2	148.57	1390	0	16.388	0//1	2//0	0//0	1//0	0//0	1//1	1//0	0//0	0//1	2//0	1//0	1//2	90280000	54	8			-1	1671900			126470		69856	214640						295460				34766	73785
TGME49_220400-t26_1-p1|TGME49_220400-t26_1	TGME49_220400	TGME49_220400-t26_1-p1|TGME49_220400-t26_1	TGME49_220400-t26_1-p1|TGME49_220400-t26_1	GN=TGME49_220400, organism=Toxoplasma_gondii_ME49, gene_product=actin depolymerizing factor ADF, transcript_product=actin depolymerizing factor ADF, location=TGME49_chrV:352732-354045(-), protein_length=118, sequence_SO=chromosome, SO=protein_coding_gene,	1	7	64.4	12.922	118	0	98.426	3//0	3//0	3//0	3//0	3//0	3//0	3//0	3//0	3//0	3//0	3//0	3//0	52092000000	7	1209			-1	7441800000	137290000	292560000	310760000	87249000	290380000	618630000	69013000	58781000	164030000	54647000	252690000	547860000	95822000	95570000	80679000	159850000	304160000	305950000	113570000
TGME49_220500-t26_1-p1|TGME49_220500-t26_1	TGME49_220500	TGME49_220500-t26_1-p1|TGME49_220500-t26_1	TGME49_220500-t26_1-p1|TGME49_220500-t26_1	GN=TGME49_220500, organism=Toxoplasma_gondii_ME49, gene_product=UBX domain-containing protein, transcript_product=UBX domain-containing protein, location=TGME49_chrV:419288-423470(+), protein_length=387, sequence_SO=chromosome, SO=protein_coding_gene, is_p	1	7	27.4	43.078	387	0	31.651	3//0	3//0	3//0	3//0	3//0	3//0	3//0	3//0	3//0	3//0	3//0	3//0	2074400000	20	277			-1	103720000	1196000	1786600	3449600	1833400	4610000	8511100	465210	467110	2199200	2119500	5358000	9042900	2195500		1543100	2754000	4635300	5857100	327100
TGME49_220510-t26_1-p1|TGME49_220510-t26_1	TGME49_220510	TGME49_220510-t26_1-p1|TGME49_220510-t26_1	TGME49_220510-t26_1-p1|TGME49_220510-t26_1	GN=TGME49_220510, organism=Toxoplasma_gondii_ME49, gene_product=hypothetical protein, transcript_product=hypothetical protein, location=TGME49_chrV:426714-428597(+), protein_length=627, sequence_SO=chromosome, SO=protein_coding_gene, is_pseudo=false	1	9	28.4	65.806	627	0	43.083	1//0	2//1	0//1	3//0	2//1	3//0	3//0	3//0	3//0	3//0	3//0	3//0	953800000	34	98			-1	28053000			1256300	40257	875490	1974100			413970	150450	913320	1971000	69793	808840	330600	317080	880620	1215000	340380
TGME49_220600-t26_1-p1|TGME49_220600-t26_1	TGME49_220600	TGME49_220600-t26_1-p1|TGME49_220600-t26_1	TGME49_220600-t26_1-p1|TGME49_220600-t26_1	GN=TGME49_220600, organism=Toxoplasma_gondii_ME49, gene_product=hypothetical protein, transcript_product=hypothetical protein, location=TGME49_chrV:479325-483044(+), protein_length=755, sequence_SO=chromosome, SO=protein_coding_gene, is_pseudo=false	1	10	25.4	82.439	755	0	29.896	1//1	2//0	0//0	2//0	3//0	3//0	1//0	2//1	1//0	3//0	2//0	2//0	605430000	25	63			-1	24217000		316110	1860100		1366500	1243800					1046100	1230800	337690	865510	896180	449640	787760	1535900
TGME49_220610-t26_1-p1|TGME49_220610-t26_1	TGME49_220610	TGME49_220610-t26_1-p1|TGME49_220610-t26_1	TGME49_220610-t26_1-p1|TGME49_220610-t26_1	GN=TGME49_220610, organism=Toxoplasma_gondii_ME49, gene_product=protein phosphatase 2C domain-containing protein, transcript_product=protein phosphatase 2C domain-containing protein, location=TGME49_chrV:485940-489825(-), protein_length=548, sequence_SO=ch	1	4	20.8	58.057	548	0	34.252	1//0	2//0	0//0	2//0	2//0	1//1	1//0	3//0	0//1	3//0	0//1	3//0	337120000	18	55			-1	18729000			540310		741990	1208300					635680	2244500		1267600	1363300	249240	1876700
TGME49_220860-t26_1-p1|TGME49_220860-t26_1	TGME49_220860	TGME49_220860-t26_1-p1|TGME49_220860-t26_1	TGME49_220860-t26_1-p1|TGME49_220860-t26_1	GN=TGME49_220860, organism=Toxoplasma_gondii_ME49, gene_product=DEAD/DEAH box helicase, transcript_product=DEAD/DEAH box helicase, location=TGME49_chrII:24997-28873(+), protein_length=602, sequence_SO=chromosome, SO=protein_coding_gene, is_pseudo=false	1	12	36.5	65.158	602	0	123.45	3//0	3//0	2//1	3//0	2//1	3//0	2//1	3//0	2//1	3//0	2//0	3//0	2666700000	34	310			-1	78433000	1608400	1304100	5597100	1224900	2411700	3471900	82622	77255	2342200	1109500	3221300	7442200	361550	554490	496900	2198300	3508400	1426400
TGME49_220890-t26_1-p1|TGME49_220890-t26_1	TGME49_220890	TGME49_220890-t26_1-p1|TGME49_220890-t26_1	TGME49_220890-t26_1-p1|TGME49_220890-t26_1	GN=TGME49_220890, organism=Toxoplasma_gondii_ME49, gene_product=hypothetical protein, transcript_product=hypothetical protein, location=TGME49_chrII:38762-41471(-), protein_length=454, sequence_SO=chromosome, SO=protein_coding_gene, is_pseudo=false	1	10	43.4	51.195	454	0	44.026	3//0	3//0	1//2	3//0	2//0	3//0	1//0	2//1	1//2	3//0	3//0	3//0	1728600000	17	197			-1	101680000	2506500	3760400	8474200	2435700	5303700	10953000	339650	142390	473010	586210	2280400	9334000	521960		225660	1484800	3383300	746310
TGME49_220900-t26_1-p1|TGME49_220900-t26_1	TGME49_220900	TGME49_220900-t26_1-p1|TGME49_220900-t26_1	TGME49_220900-t26_1-p1|TGME49_220900-t26_1	GN=TGME49_220900, organism=Toxoplasma_gondii_ME49, gene_product=hypothetical protein, transcript_product=hypothetical protein, location=TGME49_chrII:43132-45252(+), protein_length=706, sequence_SO=chromosome, SO=protein_coding_gene, is_pseudo=false	1	10	27.5	78.151	706	0	309.22	1//0	2//1	1//0	3//0	1//0	3//0	1//1	3//0	1//0	3//0	2//0	2//0	638520000	26	183			-1	24559000		391760		29271	1288800	3269500				49331	1337300	5576800			60467	184090	1635700	1310300	141210
TGME49_220930-t26_1-p1|TGME49_220930-t26_1	TGME49_220930	TGME49_220930-t26_1-p1|TGME49_220930-t26_1	TGME49_220930-t26_1-p1|TGME49_220930-t26_1	GN=TGME49_220930, organism=Toxoplasma_gondii_ME49, gene_product=hypothetical protein, transcript_product=hypothetical protein, location=TGME49_chrII:69415-74717(-), protein_length=687, sequence_SO=chromosome, SO=protein_coding_gene, is_pseudo=false	1	7	17.2	74.167	687	0	153.7	3//0	2//0	1//0	3//0	2//0	3//0	3//0	3//0	3//0	3//0	3//0	3//0	1027300000	24	173			-1	42803000		232970	1681100		1585500	3430000				160050	1243900	5745800	629430		379590	1483900	1196600	1370700	119990
TGME49_220950-t26_1-p1|TGME49_220950-t26_1	TGME49_220950	TGME49_220950-t26_1-p1|TGME49_220950-t26_1	TGME49_220950-t26_1-p1|TGME49_220950-t26_1	GN=TGME49_220950, organism=Toxoplasma_gondii_ME49, gene_product=hypothetical protein, transcript_product=hypothetical protein, location=TGME49_chrII:86643-88946(+), protein_length=363, sequence_SO=chromosome, SO=protein_coding_gene, is_pseudo=false	1	3	16.8	38.555	363	0	195.22	0//0	0//0	0//0	0//0	0//0	0//0	0//0	0//0	1//2	3//0	3//0	3//0	711680000	11	108			-1	64698000
TGME49_221170-t26_1-p1|TGME49_221170-t26_1	TGME49_221170	TGME49_221170-t26_1-p1|TGME49_221170-t26_1	TGME49_221170-t26_1-p1|TGME49_221170-t26_1	GN=TGME49_221170, organism=Toxoplasma_gondii_ME49, gene_product=CAAX metallo endopeptidase, transcript_product=CAAX metallo endopeptidase, location=TGME49_chrII:103057-107134(+), protein_length=432, sequence_SO=chromosome, SO=protein_coding_gene, is_pseudo	1	6	18.3	49.432	432	0	7.4148	2//0	2//0	1//0	3//0	2//0	3//0	2//0	3//0	2//0	3//0	2//0	3//0	661620000	15	99			-1	44108000			1649300		716620	1618400					1091800	3858500	164200		366790	370910	425500	280050	273200
TGME49_221180-t26_1-p1|TGME49_221180-t26_1	TGME49_221180	TGME49_221180-t26_1-p1|TGME49_221180-t26_1	TGME49_221180-t26_1-p1|TGME49_221180-t26_1	GN=TGME49_221180, organism=Toxoplasma_gondii_ME49, gene_product=hypothetical protein, transcript_product=hypothetical protein, location=TGME49_chrII:109544-114763(-), protein_length=768, sequence_SO=chromosome, SO=protein_coding_gene, is_pseudo=false	1	10	33.7	77.084	768	0	187.95	2//0	2//1	1//0	3//0	1//0	3//0	1//0	3//0	2//1	3//0	2//0	3//0	3379100000	26	216			-1	129970000		586230	5126700	410090	6961500	12853000			1338000	1933400	8174800	30071000			1266400	4360000	7343500	7886800
TGME49_221210-t26_1-p1|TGME49_221210-t26_1	TGME49_221210	TGME49_221210-t26_1-p1|TGME49_221210-t26_1	TGME49_221210-t26_1-p1|TGME49_221210-t26_1	GN=TGME49_221210, organism=Toxoplasma_gondii_ME49, gene_product=cyclophilin, transcript_product=cyclophilin, location=TGME49_chrII:135770-137645(+), protein_length=179, sequence_SO=chromosome, SO=protein_coding_gene, is_pseudo=false	1	9	73.7	19.604	179	0	189.39	3//0	3//0	3//0	3//0	3//0	3//0	3//0	3//0	3//0	3//0	3//0	3//0	32552000000	9	1757			-1	3616900000	49890000	91157000	105490000	50134000	102240000	212990000	31818000	20871000	63636000	64970000	129540000	275570000	37373000	41347000	38255000	79985000	149400000	133020000	35210000
TGME49_221230-t26_1-p1|TGME49_221230-t26_1	TGME49_221230	TGME49_221230-t26_1-p1|TGME49_221230-t26_1	TGME49_221230-t26_1-p1|TGME49_221230-t26_1	GN=TGME49_221230, organism=Toxoplasma_gondii_ME49, gene_product=hypothetical protein, transcript_product=hypothetical protein, location=TGME49_chrII:161630-167204(-), protein_length=574, sequence_SO=chromosome, SO=protein_coding_gene, is_pseudo=false	1	5	21.1	61.779	574	0	28.245	2//1	2//0	1//0	2//0	3//0	3//0	2//0	3//0	0//0	1//1	0//2	1//1	588980000	27	73			-1	21814000	332550	328210	2085100		936130	1541100			811250		785460	1835300	412100	260550	180060	510380	818690	633580	175600
TGME49_221320-t26_1-p1|TGME49_221320-t26_1	TGME49_221320	TGME49_221320-t26_1-p1|TGME49_221320-t26_1	TGME49_221320-t26_1-p1|TGME49_221320-t26_1	GN=TGME49_221320, organism=Toxoplasma_gondii_ME49, gene_product=acetyl-CoA carboxylase ACC1, transcript_product=acetyl-CoA carboxylase ACC1, location=TGME49_chrII:236225-252286(-), protein_length=2612, sequence_SO=chromosome, SO=protein_coding_gene, is_pse	1	41	26.4	287.68	2612	0	323.31	2//1	3//0	3//0	3//0	3//0	3//0	3//0	3//0	2//1	3//0	3//0	3//0	3008400000	142	465			-1	21186000	66425	347660	1564300	346250	508580	1506900	93091	96287	172670	278040	607930	3022700	57382	85939	25032	248760	533410	266540	167410
TGME49_221380-t26_1-p1|TGME49_221380-t26_1	TGME49_221380	TGME49_221380-t26_1-p1|TGME49_221380-t26_1	TGME49_221380-t26_1-p1|TGME49_221380-t26_1	GN=TGME49_221380, organism=Toxoplasma_gondii_ME49, gene_product=alba 1, transcript_product=alba 1, location=TGME49_chrII:298565-299912(-), protein_length=247, sequence_SO=chromosome, SO=protein_coding_gene, is_pseudo=false	1	9	39.3	27.228	247	0	323.31	3//0	3//0	3//0	3//0	3//0	3//0	3//0	3//0	3//0	3//0	3//0	3//0	8955500000	13	605			-1	688890000	5981000	21883000	35118000	9071400	21464000	41012000	3197800	908980	14749000	6448000	16468000	49683000	11007000	4670100	8192700	19054000	33836000	16685000	8346800
TGME49_221470-t26_1-p1|TGME49_221470-t26_1	TGME49_221470	TGME49_221470-t26_1-p1|TGME49_221470-t26_1	TGME49_221470-t26_1-p1|TGME49_221470-t26_1	GN=TGME49_221470, organism=Toxoplasma_gondii_ME49, gene_product=hypothetical protein, transcript_product=hypothetical protein, location=TGME49_chrII:377607-384556(+), protein_length=552, sequence_SO=chromosome, SO=protein_coding_gene, is_pseudo=false	1	27	70.7	61.517	552	0	284.32	3//0	3//0	3//0	3//0	3//0	3//0	3//0	3//0	3//0	3//0	3//0	3//0	20712000000	32	1551			-1	647250000	16020000	40442000	52713000	7196000	19972000	35090000	9280400	7911500	25611000	5081800	15484000	46755000	15616000	19969000	4566400	14033000	23977000	15367000	9483900
TGME49_221490-t26_1-p1|TGME49_221490-t26_1	TGME49_221490	TGME49_221490-t26_1-p1|TGME49_221490-t26_1	TGME49_221490-t26_1-p1|TGME49_221490-t26_1	GN=TGME49_221490, organism=Toxoplasma_gondii_ME49, gene_product=cell cycle regulator protein, transcript_product=cell cycle regulator protein, location=TGME49_chrII:394878-398208(-), protein_length=180, sequence_SO=chromosome, SO=protein_coding_gene, is_ps	1	2	10.6	20.071	180	0.004971	1.8855	0//0	1//0	0//0	1//0	0//0	1//0	0//0	0//0	0//0	3//0	2//0	1//0	16071000	13	21			-1	1236200						133020
TGME49_221510-t26_1-p1|TGME49_221510-t26_1	TGME49_221510	TGME49_221510-t26_1-p1|TGME49_221510-t26_1	TGME49_221510-t26_1-p1|TGME49_221510-t26_1	GN=TGME49_221510, organism=Toxoplasma_gondii_ME49, gene_product=hypothetical protein, transcript_product=hypothetical protein, location=TGME49_chrII:405254-406852(+), protein_length=159, sequence_SO=chromosome, SO=protein_coding_gene, is_pseudo=false	1	5	52.2	17.913	159	0	74.539	3//0	3//0	2//1	3//0	2//1	3//0	3//0	3//0	2//1	3//0	3//0	3//0	6964400000	7	222			-1	994910000	13260000	26928000	45860000	4793200	15392000	42665000	7303200	4438200	5422800	875450	16798000	48193000	4442600	7146900	6482700	5484200	26776000	9685500	9042400
TGME49_221522-t26_1-p1|TGME49_221522-t26_1	TGME49_221522	TGME49_221522-t26_1-p1|TGME49_221522-t26_1	TGME49_221522-t26_1-p1|TGME49_221522-t26_1	GN=TGME49_221522, organism=Toxoplasma_gondii_ME49, gene_product=adaptor complexes medium subunit family protein, transcript_product=adaptor complexes medium subunit family protein, location=TGME49_chrII:410371-416853(+), protein_length=571, sequence_SO=chr	1	8	23.3	61.127	571	0	89.101	2//0	3//0	2//0	3//0	3//0	3//0	3//0	3//0	2//0	3//0	3//0	3//0	3305200000	22	199			-1	150240000		1623300	9064800	2399400	5650600	10648000	143100		3511800	112650	5123500	16726000	595540	1277000	1630400	1014700	9709100	1288200	344230
TGME49_221620-t26_1-p1|TGME49_221620-t26_1	TGME49_221620	TGME49_221620-t26_1-p1|TGME49_221620-t26_1	TGME49_221620-t26_1-p1|TGME49_221620-t26_1	GN=TGME49_221620, organism=Toxoplasma_gondii_ME49, gene_product=beta-tubulin, putative, transcript_product=beta-tubulin, putative, location=TGME49_chrII:489143-491480(-), protein_length=449, sequence_SO=chromosome, SO=protein_coding_gene, is_pseudo=false	1	10	79.5	50.037	449	0	323.31	3//0	3//0	3//0	3//0	3//0	3//0	3//0	3//0	3//0	3//0	3//0	3//0	48306000000	19	1860			-1	2542400000	78447000	145760000	96127000	33310000	45728000	53105000	31214000	63941000	95321000	14725000	64409000	118060000	37727000	63550000	46199000	55288000	66953000	86624000	35566000
TGME49_221630-t26_1-p1|TGME49_221630-t26_1	TGME49_221630	TGME49_221630-t26_1-p1|TGME49_221630-t26_1	TGME49_221630-t26_1-p1|TGME49_221630-t26_1	GN=TGME49_221630, organism=Toxoplasma_gondii_ME49, gene_product=hypothetical protein, transcript_product=hypothetical protein, location=TGME49_chrII:497253-505138(-), protein_length=1940, sequence_SO=chromosome, SO=protein_coding_gene, is_pseudo=false	1	4	6.1	209.95	1940	0.0017786	3.1631	1//1	2//1	3//0	2//1	3//0	3//0	2//1	2//1	3//0	1//2	0//0	2//0	1598000000	99	18			-1	16141000	306130	939520		322600	164390	625000	513260	884490	664990	507150	234960	895810	243230	1079100	463740	553580	428170	643090	175900
TGME49_221660-t26_1-p1|TGME49_221660-t26_1	TGME49_221660	TGME49_221660-t26_1-p1|TGME49_221660-t26_1	TGME49_221660-t26_1-p1|TGME49_221660-t26_1	GN=TGME49_221660, organism=Toxoplasma_gondii_ME49, gene_product=DEAD/DEAH box helicase domain-containing protein, transcript_product=DEAD/DEAH box helicase domain-containing protein, location=TGME49_chrII:517289-530763(+), protein_length=1850, sequence_SO=	1	7	9.9	202.18	1850	0	9.5086	1//2	3//0	0//1	3//0	0//2	1//2	0//1	3//0	2//0	3//0	0//2	2//0	69457000	83	37			-1	836830	1683.4	1601	6038.9	90650	88277	398420			2913.3	2792.5	3431	8200.2	869.61	1226.9		3243.7	5045.1	6563
TGME49_221670-t26_1-p1|TGME49_221670-t26_1	TGME49_221670	TGME49_221670-t26_1-p1|TGME49_221670-t26_1	TGME49_221670-t26_1-p1|TGME49_221670-t26_1	GN=TGME49_221670, organism=Toxoplasma_gondii_ME49, gene_product=transcriptional elongation factor FACT140, transcript_product=transcriptional elongation factor FACT140, location=TGME49_chrII:538134-551419(-), protein_length=1198, sequence_SO=chromosome, SO	1	23	28.9	134.6	1198	0	253.18	2//1	3//0	2//0	3//0	2//0	3//0	1//0	3//0	2//0	3//0	2//0	3//0	1591300000	55	254			-1	28932000	47033	897180	2013600	252630	1255100	3772100		59472	306200	93086	1317300	4146100	113450		109960	558880	1644700	713930
TGME49_221675-t26_1-p1|TGME49_221675-t26_1	TGME49_221675	TGME49_221675-t26_1-p1|TGME49_221675-t26_1	TGME49_221675-t26_1-p1|TGME49_221675-t26_1	GN=TGME49_221675, organism=Toxoplasma_gondii_ME49, gene_product=hypothetical protein, transcript_product=hypothetical protein, location=TGME49_chrII:555550-563111(-), protein_length=1430, sequence_SO=chromosome, SO=protein_coding_gene, is_pseudo=false	1	6	16.1	156.54	1430	0	13.124	1//2	3//0	1//2	2//1	1//1	3//0	2//1	3//0	2//1	3//0	2//1	3//0	160270000	62	46			-1	2585000	19562	63039	215870	27908	95941	166500	11407	9579.6	16122	13058	60126	123950	37273		12784	13020	54275	50619	43171
TGME49_221690-t26_1-p1|TGME49_221690-t26_1	TGME49_221690	TGME49_221690-t26_1-p1|TGME49_221690-t26_1	TGME49_221690-t26_1-p1|TGME49_221690-t26_1	GN=TGME49_221690, organism=Toxoplasma_gondii_ME49, gene_product=hypothetical protein, transcript_product=hypothetical protein, location=TGME49_chrII:570505-575367(-), protein_length=1410, sequence_SO=chromosome, SO=protein_coding_gene, is_pseudo=false	1	7	9.8	149.62	1410	0	9.1229	2//0	3//0	0//0	2//0	0//0	2//1	3//0	3//0	0//0	2//1	0//1	2//0	366860000	51	37			-1	7193300			289360	33657	72251	203040					109510	307890					417640	116440	138200
TGME49_221870-t26_1-p1|TGME49_221870-t26_1	TGME49_221870	TGME49_221870-t26_1-p1|TGME49_221870-t26_1	TGME49_221870-t26_1-p1|TGME49_221870-t26_1	GN=TGME49_221870, organism=Toxoplasma_gondii_ME49, gene_product=hypothetical protein, transcript_product=hypothetical protein, location=TGME49_chrII:644118-650964(+), protein_length=1373, sequence_SO=chromosome, SO=protein_coding_gene, is_pseudo=false	1	25	36.6	144.13	1373	0	258.38	3//0	3//0	1//2	3//0	3//0	3//0	3//0	3//0	2//0	3//0	2//0	3//0	1146100000	52	288			-1	22040000	82547	267440	1063000	72621	739870	2812300	22556	50437	184890	117280	436660	3095600	68001	22894	65024	324630	565960	542980	100320
TGME49_221950-t26_1-p1|TGME49_221950-t26_1	TGME49_221950	TGME49_221950-t26_1-p1|TGME49_221950-t26_1	TGME49_221950-t26_1-p1|TGME49_221950-t26_1	GN=TGME49_221950, organism=Toxoplasma_gondii_ME49, gene_product=splicesome-associated protein, putative, transcript_product=splicesome-associated protein, putative, location=TGME49_chrII:720999-727446(-), protein_length=558, sequence_SO=chromosome, SO=prot	1	8	20.3	64.911	558	0	15.92	3//0	3//0	2//0	3//0	2//0	3//0	2//0	3//0	2//1	3//0	2//0	3//0	685650000	32	173			-1	21427000			1402700	122230	1124100	2297600			375040	159960	974400	1492400	80519			632380	937640	161270
TGME49_221970-t26_1-p1|TGME49_221970-t26_1	TGME49_221970	TGME49_221970-t26_1-p1|TGME49_221970-t26_1	TGME49_221970-t26_1-p1|TGME49_221970-t26_1	GN=TGME49_221970, organism=Toxoplasma_gondii_ME49, gene_product=hypothetical protein, transcript_product=hypothetical protein, location=TGME49_chrII:730888-732217(-), protein_length=228, sequence_SO=chromosome, SO=protein_coding_gene, is_pseudo=false	1	2	20.6	25.272	228	0.0017264	2.6212	0//0	2//0	0//0	1//0	0//0	0//0	0//0	0//0	0//0	2//0	0//0	1//0	120400000	6	12			-1	20067000					1468800	1555900						6426500
TGME49_222000-t26_1-p1|TGME49_222000-t26_1	TGME49_222000	TGME49_222000-t26_1-p1|TGME49_222000-t26_1	TGME49_222000-t26_1-p1|TGME49_222000-t26_1	GN=TGME49_222000, organism=Toxoplasma_gondii_ME49, gene_product=brix domain-containing protein, transcript_product=brix domain-containing protein, location=TGME49_chrII:743051-748920(-), protein_length=517, sequence_SO=chromosome, SO=protein_coding_gene, i	1	3	11.4	58.521	517	0	8.1122	1//0	3//0	0//0	3//0	1//0	3//0	0//1	3//0	0//0	2//0	1//0	3//0	241310000	26	58			-1	9281300			796440	180740	559030	1064500				332950	538100	1424700			133510	356080	803850	469870
TGME49_222020-t26_1-p1|TGME49_222020-t26_1	TGME49_222020	TGME49_222020-t26_1-p1|TGME49_222020-t26_1	TGME49_222020-t26_1-p1|TGME49_222020-t26_1	GN=TGME49_222020, organism=Toxoplasma_gondii_ME49, gene_product=phosphoglycerate kinase PGKII, transcript_product=phosphoglycerate kinase PGKII, location=TGME49_chrII:761699-766846(+), protein_length=593, sequence_SO=chromosome, SO=protein_coding_gene, is_	1	14	44.9	63.029	593	0	54.246	3//0	3//0	0//0	3//0	0//0	3//0	1//0	3//0	3//0	3//0	3//0	3//0	2282200000	32	184			-1	71319000	3791100	3872400	4325800	2592500	310340	1584900				84171	363050	3817200				62671	179830	1144100
TGME49_222100-t26_1-p1|TGME49_222100-t26_1	TGME49_222100	TGME49_222100-t26_1-p1|TGME49_222100-t26_1	TGME49_222100-t26_1-p1|TGME49_222100-t26_1	GN=TGME49_222100, organism=Toxoplasma_gondii_ME49, gene_product=hypothetical protein, transcript_product=hypothetical protein, location=TGME49_chrII:869179-872601(-), protein_length=1140, sequence_SO=chromosome, SO=protein_coding_gene, is_pseudo=false	1	18	25.7	128.32	1140	0	34.912	1//0	2//1	0//1	2//0	1//1	3//0	1//1	3//0	2//1	2//1	3//0	3//0	875750000	66	130			-1	13269000			459830	257970	341430	391020	76746				412050	782940	542230	172090		540530	241020	746950
TGME49_222110-t26_1-p1|TGME49_222110-t26_1	TGME49_222110	TGME49_222110-t26_1-p1|TGME49_222110-t26_1	TGME49_222110-t26_1-p1|TGME49_222110-t26_1	GN=TGME49_222110, organism=Toxoplasma_gondii_ME49, gene_product=PUB domain-containing protein, transcript_product=PUB domain-containing protein, location=TGME49_chrII:877547-882249(+), protein_length=355, sequence_SO=chromosome, SO=protein_coding_gene, is_	1	4	21.7	41.068	355	0	7.3811	0//0	0//0	0//0	2//0	1//0	1//1	1//0	1//2	1//0	3//0	1//1	3//0	209430000	18	45			-1	11635000											108020	835780	145650				376630	190530
TGME49_222160-t26_1-p1|TGME49_222160-t26_1	TGME49_222160	TGME49_222160-t26_1-p1|TGME49_222160-t26_1	TGME49_222160-t26_1-p1|TGME49_222160-t26_1	GN=TGME49_222160, organism=Toxoplasma_gondii_ME49, gene_product=aldehyde dehydrogenase, transcript_product=aldehyde dehydrogenase, location=TGME49_chrII:918527-925169(-), protein_length=497, sequence_SO=chromosome, SO=protein_coding_gene, is_pseudo=false	1	19	65.6	53.701	497	0	91.664	3//0	2//1	3//0	3//0	3//0	3//0	3//0	3//0	3//0	3//0	2//1	3//0	3939200000	28	499			-1	140690000	3485100	7155600	15399000	608840	323730	1833200	6925400	658260	11095000	245890	312080	3086200	5181800	14196000	45511	185220	671050	283730	2495900
TGME49_222170-t26_1-p1|TGME49_222170-t26_1	TGME49_222170	TGME49_222170-t26_1-p1|TGME49_222170-t26_1	TGME49_222170-t26_1-p1|TGME49_222170-t26_1	GN=TGME49_222170, organism=Toxoplasma_gondii_ME49, gene_product=dense-granule antigen DG32, transcript_product=dense-granule antigen DG32, location=TGME49_chrII:928859-930183(+), protein_length=300, sequence_SO=chromosome, SO=protein_coding_gene, is_pseudo	1	9	32.7	33.651	300	0	40.97	3//0	3//0	3//0	3//0	2//1	3//0	3//0	3//0	3//0	3//0	3//0	3//0	7110800000	17	664			-1	418280000	4717000	12657000	22811000	6112900	16559000	35019000	1293000	2033300	4884500	7964300	17549000	30672000	1491400	1705100	5328300	9935200	14074000	8354500	2705800
TGME49_222210-t26_1-p1|TGME49_222210-t26_1	TGME49_222210	TGME49_222210-t26_1-p1|TGME49_222210-t26_1	TGME49_222210-t26_1-p1|TGME49_222210-t26_1	GN=TGME49_222210, organism=Toxoplasma_gondii_ME49, gene_product=SPFH domain / Band 7 family protein, transcript_product=SPFH domain / Band 7 family protein, location=TGME49_chrII:957372-962230(-), protein_length=440, sequence_SO=chromosome, SO=protein_codi	1	5	20.9	47.492	440	0	15.015	2//1	3//0	2//0	3//0	2//0	3//0	0//3	1//2	3//0	3//0	3//0	3//0	398010000	25	57			-1	15920000	661630	575890	711790	194540	478320	618440	372220		874750	154630	346080	1713500	110610	222220		205930	723480	437380	97716
TGME49_222220-t26_1-p1|TGME49_222220-t26_1	TGME49_222220	TGME49_222220-t26_1-p1|TGME49_222220-t26_1	TGME49_222220-t26_1-p1|TGME49_222220-t26_1	GN=TGME49_222220, organism=Toxoplasma_gondii_ME49, gene_product=alveolin domain containing intermediate filament IMC7, transcript_product=alveolin domain containing intermediate filament IMC7, location=TGME49_chrII:966861-970350(+), protein_length=429, seq	1	19	73.7	46.812	429	0	323.31	3//0	3//0	3//0	3//0	3//0	3//0	3//0	3//0	3//0	3//0	3//0	3//0	28539000000	19	1687			-1	1502100000	22055000	47955000	71915000	34098000	44558000	88877000	13026000	11092000	34107000	23079000	37721000	138190000	11325000	20679000	17487000	25463000	43176000	51416000	14164000
TGME49_222230-t26_1-p1|TGME49_222230-t26_1	TGME49_222230	TGME49_222230-t26_1-p1|TGME49_222230-t26_1	TGME49_222230-t26_1-p1|TGME49_222230-t26_1	GN=TGME49_222230, organism=Toxoplasma_gondii_ME49, gene_product=hypothetical protein, transcript_product=hypothetical protein, location=TGME49_chrII:973850-982577(-), protein_length=2493, sequence_SO=chromosome, SO=protein_coding_gene, is_pseudo=false	1	6	5.6	265.3	2493	0	8.684	1//0	2//0	0//0	1//0	0//0	2//0	0//0	1//0	0//0	1//0	0//0	0//0	19861000	103	10			-1	192820			18635			142340						25186					6667.1
TGME49_222270-t26_1-p1|TGME49_222270-t26_1	TGME49_222270	TGME49_222270-t26_1-p1|TGME49_222270-t26_1	TGME49_222270-t26_1-p1|TGME49_222270-t26_1	GN=TGME49_222270, organism=Toxoplasma_gondii_ME49, gene_product=hypothetical protein, transcript_product=hypothetical protein, location=TGME49_chrII:1005482-1008032(+), protein_length=387, sequence_SO=chromosome, SO=protein_coding_gene, is_pseudo=false	1	8	39.3	41.66	387	0	71.484	3//0	3//0	2//0	3//0	1//2	3//0	1//1	2//1	1//1	3//0	0//2	3//0	1125500000	19	117			-1	59237000	4407000	2966900	4819100	1237200	1752700	2658000	1615800		4834400	2028300	2692500	6491000	689850	293260	254230	638260	4015300	1086100	158700
TGME49_222300-t26_1-p1|TGME49_222300-t26_1	TGME49_222300	TGME49_222300-t26_1-p1|TGME49_222300-t26_1	TGME49_222300-t26_1-p1|TGME49_222300-t26_1	GN=TGME49_222300, organism=Toxoplasma_gondii_ME49, gene_product=hypothetical protein, transcript_product=hypothetical protein, location=TGME49_chrII:1014684-1020449(-), protein_length=1476, sequence_SO=chromosome, SO=protein_coding_gene, is_pseudo=false	1	5	5.3	159.73	1476	0.00093197	4.2335	3//0	3//0	3//0	3//0	3//0	3//0	3//0	3//0	3//0	3//0	3//0	3//0	2023800000	69	99			-1	29331000	664000	1591900	1054800	207660	443310	598350	517830	909840	1243600	659710	486650	805910	913270	675600	787710	784280	380940	1003400	836460
TGME49_222350-t26_1-p1|TGME49_222350-t26_1	TGME49_222350	TGME49_222350-t26_1-p1|TGME49_222350-t26_1	TGME49_222350-t26_1-p1|TGME49_222350-t26_1	GN=TGME49_222350, organism=Toxoplasma_gondii_ME49, gene_product=hypothetical protein, transcript_product=hypothetical protein, location=TGME49_chrII:1057298-1064277(-), protein_length=410, sequence_SO=chromosome, SO=protein_coding_gene, is_pseudo=false	1	4	13.7	47.882	410	0.00047214	4.4308	0//1	1//1	0//0	1//1	1//0	3//0	1//0	2//1	0//0	0//0	0//2	1//2	20343000	23	16			-1	884470			30813		20403	58904					22141	249430	18605			14074	21433	46180
TGME49_222360-t26_1-p1|TGME49_222360-t26_1	TGME49_222360	TGME49_222360-t26_1-p1|TGME49_222360-t26_1	TGME49_222360-t26_1-p1|TGME49_222360-t26_1	GN=TGME49_222360, organism=Toxoplasma_gondii_ME49, gene_product=hypothetical protein, transcript_product=hypothetical protein, location=TGME49_chrII:1066967-1076786(+), protein_length=774, sequence_SO=chromosome, SO=protein_coding_gene, is_pseudo=false	1	7	22.1	83.332	774	0	18.593	0//1	1//1	1//0	2//0	0//0	1//1	1//0	0//0	1//0	3//0	2//0	2//1	222280000	37	30			-1	6007500			332760		335850	427760			77265		105520	540010					611630	132420
TGME49_222370-t26_1-p1|TGME49_222370-t26_1	TGME49_222370	TGME49_222370-t26_1-p1|TGME49_222370-t26_1	TGME49_222370-t26_1-p1|TGME49_222370-t26_1	GN=TGME49_222370, organism=Toxoplasma_gondii_ME49, gene_product=SAG-related sequence SRS13, transcript_product=SAG-related sequence SRS13, location=TGME49_chrII:1079158-1081827(+), protein_length=889, sequence_SO=chromosome, SO=protein_coding_gene, is_pseu	1	10	22.7	92.469	889	0	206.12	3//0	2//0	3//0	0//2	3//0	0//0	3//0	1//1	3//0	1//0	2//0	3//0	1931300000	38	235			-1	50824000	1131300	478260	3222900		237220	607840	2719600	566290	4992200		76442	196240	4004800	2425700	185110				513050
TGME49_222380-t26_1-p1|TGME49_222380-t26_1	TGME49_222380	TGME49_222380-t26_1-p1|TGME49_222380-t26_1	TGME49_222380-t26_1-p1|TGME49_222380-t26_1	GN=TGME49_222380, organism=Toxoplasma_gondii_ME49, gene_product=importin-beta N-terminal domain-containing protein, transcript_product=importin-beta N-terminal domain-containing protein, location=TGME49_chrII:1087760-1096839(+), protein_length=1147, sequen	1	25	36.4	129.49	1147	0	179.57	3//0	3//0	3//0	3//0	3//0	3//0	3//0	3//0	3//0	3//0	3//0	3//0	3635400000	54	583			-1	67323000	336990	1389900	4400900	320010	1872900	4742900	52318	71160	433530	151860	1936800	5109700	373390	583350	265140	1473400	2870500	1840300	151860
TGME49_222400-t26_1-p1|TGME49_222400-t26_1	TGME49_222400	TGME49_222400-t26_1-p1|TGME49_222400-t26_1	TGME49_222400-t26_1-p1|TGME49_222400-t26_1	GN=TGME49_222400, organism=Toxoplasma_gondii_ME49, gene_product=hypothetical protein, transcript_product=hypothetical protein, location=TGME49_chrII:1114767-1118687(+), protein_length=627, sequence_SO=chromosome, SO=protein_coding_gene, is_pseudo=false	1	8	28.1	67.98	627	0	65.902	2//0	3//0	0//0	2//1	0//0	2//0	1//0	3//0	0//1	1//0	1//1	2//1	604640000	31	56			-1	19504000		833520	3497500	245550	792280	3867700				137840		2914100				133350		194670
TGME49_222410-t26_1-p1|TGME49_222410-t26_1	TGME49_222410	TGME49_222410-t26_1-p1|TGME49_222410-t26_1	TGME49_222410-t26_1-p1|TGME49_222410-t26_1	GN=TGME49_222410, organism=Toxoplasma_gondii_ME49, gene_product=hypothetical protein, transcript_product=hypothetical protein, location=TGME49_chrII:1123132-1132980(+), protein_length=709, sequence_SO=chromosome, SO=protein_coding_gene, is_pseudo=false	1	5	16.9	77.523	709	0	36.342	1//0	2//0	0//0	1//0	0//0	2//1	0//0	1//1	1//0	2//1	1//1	3//0	270000000	23	21			-1	11739000			1420600		695270	2644200						996850				251630	777530	272620
TGME49_222430-t26_1-p1|TGME49_222430-t26_1	TGME49_222430	TGME49_222430-t26_1-p1|TGME49_222430-t26_1	TGME49_222430-t26_1-p1|TGME49_222430-t26_1	GN=TGME49_222430, organism=Toxoplasma_gondii_ME49, gene_product=HECT-domain (ubiquitin-transferase) domain-containing protein, transcript_product=HECT-domain (ubiquitin-transferase) domain-containing protein, location=TGME49_chrII:1142475-1155459(-), prote	1	4	5.8	180.69	1686	0	6.0525	1//0	2//0	0//0	2//0	0//0	1//2	0//0	1//0	0//2	3//0	0//1	1//0	1426500000	64	29			-1	22288000			135390		113560	566730					92658	447900				39599	104450	40277
TGME49_222840-t26_1-p1|TGME49_222840-t26_1	TGME49_222840	TGME49_222840-t26_1-p1|TGME49_222840-t26_1	TGME49_222840-t26_1-p1|TGME49_222840-t26_1	GN=TGME49_222840, organism=Toxoplasma_gondii_ME49, gene_product=Ser/Thr phosphatase family protein, transcript_product=Ser/Thr phosphatase family protein, location=TGME49_chrII:1249564-1255974(-), protein_length=433, sequence_SO=chromosome, SO=protein_codi	1	10	41.1	48.157	433	0	96.502	3//0	3//0	3//0	3//0	3//0	3//0	3//0	2//1	3//0	3//0	3//0	3//0	4527600000	18	561			-1	251540000	4423200	10369000	13911000	5514100	5742400	12298000	818110	1011900	5469000	2461100	3746600	13174000	2607500	2521300	1512600	2834500	8301000	2892300	2395300
TGME49_222850-t26_1-p1|TGME49_222850-t26_1	TGME49_222850	TGME49_222850-t26_1-p1|TGME49_222850-t26_1	TGME49_222850-t26_1-p1|TGME49_222850-t26_1	GN=TGME49_222850, organism=Toxoplasma_gondii_ME49, gene_product=stress responsive a/b barrel domain-containing protein, transcript_product=stress responsive a/b barrel domain-containing protein, location=TGME49_chrII:1256879-1257184(+), protein_length=101,	1	4	56.4	11.923	101	0	6.4698	1//0	2//0	1//0	2//0	2//0	1//1	1//0	0//0	1//2	3//0	2//1	3//0	390710000	6	33			-1	65118000			757960			950050			10026000		3436300	1541300	1172700		292490		8771400	534880
TGME49_222860-t26_1-p1|TGME49_222860-t26_1	TGME49_222860	TGME49_222860-t26_1-p1|TGME49_222860-t26_1	TGME49_222860-t26_1-p1|TGME49_222860-t26_1	GN=TGME49_222860, organism=Toxoplasma_gondii_ME49, gene_product=eukaryotic translation initiation factor, putative, transcript_product=eukaryotic translation initiation factor, putative, location=TGME49_chrII:1259638-1271109(-), protein_length=756, sequenc	1	20	42.3	88.391	756	0	267.36	3//0	3//0	2//1	3//0	3//0	3//0	3//0	3//0	3//0	3//0	3//0	3//0	7805000000	33	723			-1	236520000	2879500	5439600	8108200	3449700	8480200	17874000	1009800	671050	2792300	3485800	7994600	22187000	738500	1124900	2003700	6478700	11110000	8136000	1839300
TGME49_222900-t26_1-p1|TGME49_222900-t26_1	TGME49_222900	TGME49_222900-t26_1-p1|TGME49_222900-t26_1	TGME49_222900-t26_1-p1|TGME49_222900-t26_1	GN=TGME49_222900, organism=Toxoplasma_gondii_ME49, gene_product=phosphoserine phosphatase, transcript_product=phosphoserine phosphatase, location=TGME49_chrII:1285224-1301978(-), protein_length=1757, sequence_SO=chromosome, SO=protein_coding_gene, is_pseud	1	5	6	190.47	1757	0.00091743	3.8756	1//0	2//0	0//0	1//0	0//0	0//0	0//0	1//0	1//0	1//0	0//0	1//0	42218000	79	11			-1	534400			135320		23051	158380
TGME49_222910-t26_1-p1|TGME49_222910-t26_1	TGME49_222910	TGME49_222910-t26_1-p1|TGME49_222910-t26_1	TGME49_222910-t26_1-p1|TGME49_222910-t26_1	GN=TGME49_222910, organism=Toxoplasma_gondii_ME49, gene_product=phosphoglycerate mutase, transcript_product=phosphoglycerate mutase, location=TGME49_chrII:1305290-1309361(+), protein_length=514, sequence_SO=chromosome, SO=protein_coding_gene, is_pseudo=fal	1	7	29.6	55.861	514	0	107.14	2//1	3//0	1//0	3//0	2//1	3//0	2//0	3//0	2//0	3//0	2//0	3//0	1205400000	27	266			-1	44646000	190170		3036200	72514	1628800	2463900			676680	281290	1599700	3654400	322590	227230	111250	970730	2461400	1481300
TGME49_222920-t26_1-p1|TGME49_222920-t26_1	TGME49_222920	TGME49_222920-t26_1-p1|TGME49_222920-t26_1	TGME49_222920-t26_1-p1|TGME49_222920-t26_1	GN=TGME49_222920, organism=Toxoplasma_gondii_ME49, gene_product=mbp-1 interacting protein-2a family protein, transcript_product=mbp-1 interacting protein-2a family protein, location=TGME49_chrII:1311957-1312379(+), protein_length=140, sequence_SO=chromosom	1	2	25	15.836	140	0	4.5137	0//0	0//0	0//0	1//1	0//0	1//2	1//0	0//0	0//0	2//0	0//0	1//0	109990000	6	9			-1	18331000											689560	4937100				798250	2164500	1619800
TGME49_222952-t26_1-p1|TGME49_222952-t26_1	TGME49_222952	TGME49_222952-t26_1-p1|TGME49_222952-t26_1	TGME49_222952-t26_1-p1|TGME49_222952-t26_1	GN=TGME49_222952, organism=Toxoplasma_gondii_ME49, gene_product=phosphohistidine phosphatase, transcript_product=phosphohistidine phosphatase, location=TGME49_chrII:1323379-1324955(-), protein_length=386, sequence_SO=chromosome, SO=protein_coding_gene, is_	1	8	38.1	42.099	386	0	262.39	3//0	3//0	3//0	3//0	3//0	3//0	3//0	3//0	3//0	3//0	3//0	3//0	3326900000	19	556			-1	175100000	3384800	4703500	8435100	2541100	3902600	8176200	1565000	1186200	4458700	1518400	5734100	9938700	2722100	4714200	1548700	2939200	7026200	5706000	1000200
TGME49_222970-t26_1-p1|TGME49_222970-t26_1	TGME49_222970	TGME49_222970-t26_1-p1|TGME49_222970-t26_1	TGME49_222970-t26_1-p1|TGME49_222970-t26_1	GN=TGME49_222970, organism=Toxoplasma_gondii_ME49, gene_product=inositol(myo)-1(or 4)-monophosphatase 2, putative, transcript_product=inositol(myo)-1(or 4)-monophosphatase 2, putative, location=TGME49_chrII:1344535-1349252(+), protein_length=297, sequence_	1	6	29	32.347	297	0	27.439	3//0	3//0	3//0	3//0	3//0	3//0	3//0	3//0	2//1	3//0	3//0	3//0	710450000	12	117			-1	59204000	1627800	3108600	2882400	869950	1067200	2057900	594190	177360	1847100	178330	936180	3207800	1171200	2371400	452720	349180	2299100	1947000	336220
TGME49_223000-t26_1-p1|TGME49_223000-t26_1	TGME49_223000	TGME49_223000-t26_1-p1|TGME49_223000-t26_1	TGME49_223000-t26_1-p1|TGME49_223000-t26_1	GN=TGME49_223000, organism=Toxoplasma_gondii_ME49, gene_product=dynein light chain DLC, transcript_product=dynein light chain DLC, location=TGME49_chrII:1368821-1369885(+), protein_length=138, sequence_SO=chromosome, SO=protein_coding_gene, is_pseudo=false	1	2	23.9	15.983	138	0	72.535	3//0	2//1	3//0	2//1	3//0	3//0	3//0	3//0	3//0	3//0	3//0	3//0	2148500000	6	161			-1	358080000	3662700	13685000	15819000	867660	7610200	9988300	1953900	2519800	7197800	1239500	12751000	39702000	5899700	4148200	3196600	8727500	13981000	8611500	3845300
TGME49_223020-t26_1-p1|TGME49_223020-t26_1	TGME49_223020	TGME49_223020-t26_1-p1|TGME49_223020-t26_1	TGME49_223020-t26_1-p1|TGME49_223020-t26_1	GN=TGME49_223020, organism=Toxoplasma_gondii_ME49, gene_product=coproporphyrinogen III oxidase, transcript_product=coproporphyrinogen III oxidase, location=TGME49_chrII:1371970-1374101(-), protein_length=364, sequence_SO=chromosome, SO=protein_coding_gene,	1	4	17.9	41.676	364	0	5.9639	0//1	2//1	0//0	2//0	0//0	1//1	1//0	0//1	0//0	2//1	0//0	0//0	154760000	15	20			-1	10317000			211090	51903	569380	1180200					1478300	3092700					1305100	752640
TGME49_223040-t26_1-p1|TGME49_223040-t26_1	TGME49_223040	TGME49_223040-t26_1-p1|TGME49_223040-t26_1	TGME49_223040-t26_1-p1|TGME49_223040-t26_1	GN=TGME49_223040, organism=Toxoplasma_gondii_ME49, gene_product=hypothetical protein, transcript_product=hypothetical protein, location=TGME49_chrII:1380326-1381881(-), protein_length=239, sequence_SO=chromosome, SO=protein_coding_gene, is_pseudo=false	1	6	38.1	27.437	239	0	196.81	2//1	3//0	2//1	3//0	3//0	3//0	2//0	3//0	2//1	3//0	2//1	3//0	1178000000	17	270			-1	69293000	282170	485750	2341900	960850	2101600	7204900	64572	136710	743360	746130	2289400	8805900	326540	580780	391890	1159700	2612700	3035300	499960
TGME49_223050-t26_1-p1|TGME49_223050-t26_1	TGME49_223050	TGME49_223050-t26_1-p1|TGME49_223050-t26_1	TGME49_223050-t26_1-p1|TGME49_223050-t26_1	GN=TGME49_223050, organism=Toxoplasma_gondii_ME49, gene_product=ribosomal protein RPS20, transcript_product=ribosomal protein RPS20, location=TGME49_chrII:1385210-1387050(+), protein_length=233, sequence_SO=chromosome, SO=protein_coding_gene, is_pseudo=fal	1	9	34.8	25.899	233	0	16.778	3//0	3//0	3//0	3//0	3//0	3//0	3//0	3//0	3//0	3//0	3//0	3//0	13683000000	12	567			-1	1140300000	12601000	43041000	52251000	16285000	47395000	77401000	7050700	2997800	18154000	14644000	36978000	114450000	10711000	10965000	15557000	27461000	47220000	40360000	12605000
TGME49_223070-t26_1-p1|TGME49_223070-t26_1	TGME49_223070	TGME49_223070-t26_1-p1|TGME49_223070-t26_1	TGME49_223070-t26_1-p1|TGME49_223070-t26_1	GN=TGME49_223070, organism=Toxoplasma_gondii_ME49, gene_product=hypothetical protein, transcript_product=hypothetical protein, location=TGME49_chrII:1421332-1424329(+), protein_length=211, sequence_SO=chromosome, SO=protein_coding_gene, is_pseudo=false	1	6	46.9	23.925	211	0	36.09	3//0	3//0	3//0	2//0	3//0	3//0	2//0	0//0	2//1	3//0	2//1	3//0	2028000000	11	162			-1	184370000	1286100	805660	12642000	1776900	2497100	9567000	1800900	2052000	6225900		4562400	16416000	3824100	1575400	878340	2138400	10057000	6325200
TGME49_223110-t26_1-p1|TGME49_223110-t26_1	TGME49_223110	TGME49_223110-t26_1-p1|TGME49_223110-t26_1	TGME49_223110-t26_1-p1|TGME49_223110-t26_1	GN=TGME49_223110, organism=Toxoplasma_gondii_ME49, gene_product=glycolipid transfer protein GLTP, transcript_product=glycolipid transfer protein GLTP, location=TGME49_chrII:1449790-1452874(-), protein_length=230, sequence_SO=chromosome, SO=protein_coding_g	1	7	43.5	25.338	230	0	61.121	3//0	3//0	3//0	3//0	3//0	3//0	3//0	3//0	2//1	3//0	3//0	3//0	2415200000	9	279			-1	268360000		9341200	12355000	2059900	8005600	11334000	7611000	7909600	8570300	2195700	2481900	26395000	5799800	3778500	218790	1967300	17558000	14363000	1047400
TGME49_223140-t26_1-p1|TGME49_223140-t26_1	TGME49_223140	TGME49_223140-t26_1-p1|TGME49_223140-t26_1	TGME49_223140-t26_1-p1|TGME49_223140-t26_1	GN=TGME49_223140, organism=Toxoplasma_gondii_ME49, gene_product=tRNA binding domain-containing protein, transcript_product=tRNA binding domain-containing protein, location=TGME49_chrII:1470065-1475074(+), protein_length=472, sequence_SO=chromosome, SO=prot	1	17	57.4	50.986	472	0	113.56	3//0	3//0	2//1	3//0	3//0	3//0	3//0	3//0	2//1	3//0	2//0	3//0	6625000000	26	567			-1	254810000	1521600	9462400	14178000	2630200	8488600	16277000	1183500	383400	3185300	2955600	7167100	25954000	1754000	381470	993720	6514000	13938000	9634500	1875500
TGME49_223390-t26_1-p1|TGME49_223390-t26_1	TGME49_223390	TGME49_223390-t26_1-p1|TGME49_223390-t26_1	TGME49_223390-t26_1-p1|TGME49_223390-t26_1	GN=TGME49_223390, organism=Toxoplasma_gondii_ME49, gene_product=activating signal cointegrator 1 complex subunit 3 family 1 ASCC3L1, putative, transcript_product=activating signal cointegrator 1 complex subunit 3 family 1 ASCC3L1, putative, location=TGME49	1	49	35.6	248.4	2207	0	157.48	3//0	3//0	3//0	3//0	3//0	3//0	3//0	3//0	3//0	3//0	3//0	3//0	9659900000	110	910			-1	87817000	543180	1991000	3584400	480660	1768600	4920400	1515400	1996600	1090200	754000	2108800	7543100	278580	93370	296440	1689700	3676200	1874000	352390
TGME49_223410-t26_1-p1|TGME49_223410-t26_1	TGME49_223410	TGME49_223410-t26_1-p1|TGME49_223410-t26_1	TGME49_223410-t26_1-p1|TGME49_223410-t26_1	GN=TGME49_223410, organism=Toxoplasma_gondii_ME49, gene_product=eukaryotic initiation factor-4E, putative, transcript_product=eukaryotic initiation factor-4E, putative, location=TGME49_chrX:3858953-3861695(+), protein_length=225, sequence_SO=chromosome, SO	1	6	45.3	25.981	225	0	62.105	3//0	3//0	3//0	3//0	3//0	3//0	3//0	3//0	3//0	3//0	3//0	3//0	3354300000	12	507			-1	279520000	7297100	2940600	10712000	5146200	11278000	13373000	2231000	377560	15020000	2188300	4344100	20819000	1203900	5490400	882870	2354700	18458000	7158500	3056700
TGME49_223540-t26_1-p1|TGME49_223540-t26_1	TGME49_223540	TGME49_223540-t26_1-p1|TGME49_223540-t26_1	TGME49_223540-t26_1-p1|TGME49_223540-t26_1	GN=TGME49_223540, organism=Toxoplasma_gondii_ME49, gene_product=importin-beta N-terminal domain-containing protein, transcript_product=importin-beta N-terminal domain-containing protein, location=TGME49_chrX:3746345-3757588(-), protein_length=1095, sequenc	1	15	25.8	122.22	1095	0	62.554	2//0	3//0	1//0	3//0	2//0	3//0	2//0	3//0	1//1	3//0	2//1	3//0	2920200000	42	233			-1	69530000		4325200	5569100	896410	1804100	10011000			973460	1493100	2546600	10839000	98737		601600	841980	2518000	804560	35323
TGME49_223590-t26_1-p1|TGME49_223590-t26_1	TGME49_223590	TGME49_223590-t26_1-p1|TGME49_223590-t26_1	TGME49_223590-t26_1-p1|TGME49_223590-t26_1	GN=TGME49_223590, organism=Toxoplasma_gondii_ME49, gene_product=proteasome subunit, transcript_product=proteasome subunit, location=TGME49_chrX:3722301-3723634(-), protein_length=369, sequence_SO=chromosome, SO=protein_coding_gene, is_pseudo=false	1	6	21.7	39.397	369	0	28.262	3//0	3//0	3//0	3//0	3//0	3//0	2//1	3//0	2//1	3//0	3//0	3//0	2365400000	17	304			-1	139140000	1632700	3058300	5885700	1586700	4663700	10063000	1344600	1021100	2634500	1788100	5219700	10809000	2250800	878200	1575900	3460800	5966700	6203400	2321500
TGME49_223668-t26_1-p1|TGME49_223668-t26_1	TGME49_223668	TGME49_223668-t26_1-p1|TGME49_223668-t26_1	TGME49_223668-t26_1-p1|TGME49_223668-t26_1	GN=TGME49_223668, organism=Toxoplasma_gondii_ME49, gene_product=LYAR-type C2HC zinc finger protein, transcript_product=LYAR-type C2HC zinc finger protein, location=TGME49_chrX:3665375-3667239(+), protein_length=219, sequence_SO=chromosome, SO=protein_codin	1	2	15.5	24.649	219	0	323.31	0//0	2//0	0//0	1//0	0//0	1//0	0//0	1//0	0//0	3//0	1//1	3//0	64118000	12	25			-1	5343200						490770						750760
TGME49_223680-t26_1-p1|TGME49_223680-t26_1	TGME49_223680	TGME49_223680-t26_1-p1|TGME49_223680-t26_1	TGME49_223680-t26_1-p1|TGME49_223680-t26_1	GN=TGME49_223680, organism=Toxoplasma_gondii_ME49, gene_product=ubiquitin family protein, transcript_product=ubiquitin family protein, location=TGME49_chrX:3657731-3661162(-), protein_length=399, sequence_SO=chromosome, SO=protein_coding_gene, is_pseudo=fa	1	9	44.6	41.747	399	0	297.82	3//0	3//0	3//0	3//0	3//0	3//0	3//0	3//0	3//0	3//0	3//0	3//0	4021400000	9	448			-1	446830000	6145900	8562800	13300000	11768000	15100000	21450000	2258800	1981000	7856300	5695400	10916000	32019000	3953000	6185100	7608600	7006800	21441000	12391000	2713000
TGME49_223710-t26_1-p1|TGME49_223710-t26_1	TGME49_223710	TGME49_223710-t26_1-p1|TGME49_223710-t26_1	TGME49_223710-t26_1-p1|TGME49_223710-t26_1	GN=TGME49_223710, organism=Toxoplasma_gondii_ME49, gene_product=tetratricopeptide repeat-containing protein, transcript_product=tetratricopeptide repeat-containing protein, location=TGME49_chrX:3638194-3646645(-), protein_length=964, sequence_SO=chromosome	1	11	22	109.19	964	0	22.474	1//0	2//1	0//1	2//1	0//0	1//0	1//0	3//0	0//1	3//0	2//0	3//0	301020000	53	69			-1	5679600			334840	25995	254120	878410			53596	24070	192030	339340					32291
TGME49_223760-t26_1-p1|TGME49_223760-t26_1	TGME49_223760	TGME49_223760-t26_1-p1|TGME49_223760-t26_1	TGME49_223760-t26_1-p1|TGME49_223760-t26_1	GN=TGME49_223760, organism=Toxoplasma_gondii_ME49, gene_product=hypothetical protein, transcript_product=hypothetical protein, location=TGME49_chrX:3602452-3609185(-), protein_length=1588, sequence_SO=chromosome, SO=protein_coding_gene, is_pseudo=false	1	3	3.7	168.7	1588	0	4.9692	0//0	0//0	0//0	1//0	0//0	0//0	0//0	0//0	0//0	1//0	0//0	1//0	1693900	72	3			-1	23527
TGME49_223790-t26_1-p1|TGME49_223790-t26_1	TGME49_223790	TGME49_223790-t26_1-p1|TGME49_223790-t26_1	TGME49_223790-t26_1-p1|TGME49_223790-t26_1	GN=TGME49_223790, organism=Toxoplasma_gondii_ME49, gene_product=hypothetical protein, transcript_product=hypothetical protein, location=TGME49_chrX:3574927-3581767(+), protein_length=1003, sequence_SO=chromosome, SO=protein_coding_gene, is_pseudo=false	1	4	8	110.16	1003	0.0025685	2.4328	0//0	1//0	0//0	1//0	2//0	3//0	1//0	1//0	0//0	1//0	1//0	1//0	213410000	52	15			-1	4104000						134540						180490	411710		299130	359300	935300	1149600
TGME49_223800-t26_1-p1|TGME49_223800-t26_1	TGME49_223800	TGME49_223800-t26_1-p1|TGME49_223800-t26_1	TGME49_223800-t26_1-p1|TGME49_223800-t26_1	GN=TGME49_223800, organism=Toxoplasma_gondii_ME49, gene_product=hypothetical protein, transcript_product=hypothetical protein, location=TGME49_chrX:3566519-3571289(+), protein_length=526, sequence_SO=chromosome, SO=protein_coding_gene, is_pseudo=false	1	2	10.8	57.079	526	0.0017629	2.9952	0//0	2//0	0//0	0//0	0//0	0//0	0//0	0//0	0//0	0//0	0//0	0//0	12460000	21	3			-1	593320					194430	398890
TGME49_223840-t26_1-p1|TGME49_223840-t26_1	TGME49_223840	TGME49_223840-t26_1-p1|TGME49_223840-t26_1	TGME49_223840-t26_1-p1|TGME49_223840-t26_1	GN=TGME49_223840, organism=Toxoplasma_gondii_ME49, gene_product=ATP-citrate lyase, putative, transcript_product=ATP-citrate lyase, putative, location=TGME49_chrX:3540913-3545202(-), protein_length=1281, sequence_SO=chromosome, SO=protein_coding_gene, is_ps	1	11	16.2	139.83	1281	0	291.26	0//0	3//0	0//0	2//0	0//0	0//0	1//0	0//0	0//0	0//0	0//0	1//0	97850000	59	39			-1	1658500				116680	128430	933290					141050	339020
TGME49_223880-t26_1-p1|TGME49_223880-t26_1	TGME49_223880	TGME49_223880-t26_1-p1|TGME49_223880-t26_1	TGME49_223880-t26_1-p1|TGME49_223880-t26_1	GN=TGME49_223880, organism=Toxoplasma_gondii_ME49, gene_product=zinc finger, C3HC4 type (RING finger) domain-containing protein, transcript_product=zinc finger, C3HC4 type (RING finger) domain-containing protein, location=TGME49_chrX:3488785-3509735(-), pr	1	7	3.8	407.22	3893	0	9.2905	2//0	2//0	1//1	2//1	2//0	2//0	2//0	2//1	0//0	3//0	2//0	3//0	190170000	155	34			-1	1226900	210500		131590	24091		166520		116400	16025	15611	26580	116600	14128		55175			21102	42093
TGME49_223910-t26_1-p1|TGME49_223910-t26_1	TGME49_223910	TGME49_223910-t26_1-p1|TGME49_223910-t26_1	TGME49_223910-t26_1-p1|TGME49_223910-t26_1	GN=TGME49_223910, organism=Toxoplasma_gondii_ME49, gene_product=acyltransferase domain-containing protein, transcript_product=acyltransferase domain-containing protein, location=TGME49_chrX:3467904-3474535(-), protein_length=388, sequence_SO=chromosome, SO	1	2	7.2	44.062	388	0.0025829	2.5441	0//0	1//0	0//0	1//0	0//0	0//0	1//0	0//0	0//0	2//0	1//0	1//0	0	17	12			-1	0
TGME49_223920-t26_1-p1|TGME49_223920-t26_1	TGME49_223920	TGME49_223920-t26_1-p1|TGME49_223920-t26_1;TGME49_327200-t26_1-p1|TGME49_327200-t26_1	TGME49_223920-t26_1-p1|TGME49_223920-t26_1	GN=TGME49_223920, organism=Toxoplasma_gondii_ME49, gene_product=rhoptry neck protein RON3, transcript_product=rhoptry neck protein RON3, location=TGME49_chrX:3453595-3464270(+), protein_length=1958, sequence_SO=chromosome, SO=protein_coding_gene, is_pseudo	2	80	55.5	222.88	1958	0	323.31	3//0	3//0	3//0	3//0	3//0	3//0	3//0	3//0	3//0	3//0	3//0	3//0	43925000000	112	4210			-1;-1	392190000	8618900	15842000	18519000	2883700	11001000	20838000	3145400	2326700	9094200	3618900	10483000	23461000	5388200	2389400	3537100	9975000	13811000	12013000	5290900
TGME49_223930-t26_1-p1|TGME49_223930-t26_1	TGME49_223930	TGME49_223930-t26_1-p1|TGME49_223930-t26_1	TGME49_223930-t26_1-p1|TGME49_223930-t26_1	GN=TGME49_223930, organism=Toxoplasma_gondii_ME49, gene_product=RNA recognition motif-containing protein, transcript_product=RNA recognition motif-containing protein, location=TGME49_chrX:3445014-3449020(-), protein_length=382, sequence_SO=chromosome, SO=p	1	5	22	40.671	382	0	33.897	1//0	3//0	1//0	3//0	2//0	3//0	1//0	3//0	1//0	3//0	2//0	3//0	1022600000	10	234			-1	102260000			5022200	1581600	3423900	7969500			948860	1843800	3026600	10825000	1325500		282280	1384700	4787300	4376600
TGME49_223940-t26_1-p1|TGME49_223940-t26_1	TGME49_223940	TGME49_223940-t26_1-p1|TGME49_223940-t26_1	TGME49_223940-t26_1-p1|TGME49_223940-t26_1	GN=TGME49_223940, organism=Toxoplasma_gondii_ME49, gene_product=GAP45, transcript_product=GAP45, location=TGME49_chrX:3440920-3441657(-), protein_length=245, sequence_SO=chromosome, SO=protein_coding_gene, is_pseudo=false	1	8	32.2	27.334	245	0	323.31	3//0	3//0	3//0	3//0	3//0	3//0	3//0	3//0	3//0	3//0	3//0	3//0	11843000000	12	989			-1	986910000	12134000	27882000	53565000	9255800	31885000	54482000	4901100	5951100	22762000	13592000	25531000	67518000	14787000	5465700	8478100	26382000	28279000	31489000	12537000
TGME49_223960-t26_1-p1|TGME49_223960-t26_1	TGME49_223960	TGME49_223960-t26_1-p1|TGME49_223960-t26_1	TGME49_223960-t26_1-p1|TGME49_223960-t26_1	GN=TGME49_223960, organism=Toxoplasma_gondii_ME49, gene_product=ubiquitin interaction motif family protein, transcript_product=ubiquitin interaction motif family protein, location=TGME49_chrX:3424804-3428954(-), protein_length=388, sequence_SO=chromosome,	1	15	65.7	41.377	388	0	245.4	3//0	3//0	2//1	3//0	3//0	3//0	2//1	3//0	3//0	3//0	2//0	3//0	3458300000	18	528			-1	192130000	1202500	3284500	5247700	2012200	4663800	12562000	834680	209580	1557700	1649100	8083700	27441000	1905200		1173200	2604300	10712000	7645900	1029600
TGME49_224050-t26_1-p1|TGME49_224050-t26_1	TGME49_224050	TGME49_224050-t26_1-p1|TGME49_224050-t26_1	TGME49_224050-t26_1-p1|TGME49_224050-t26_1	GN=TGME49_224050, organism=Toxoplasma_gondii_ME49, gene_product=AP2 domain transcription factor AP2X-4, transcript_product=AP2 domain transcription factor AP2X-4, location=TGME49_chrX:3364598-3368452(-), protein_length=896, sequence_SO=chromosome, SO=prote	1	9	17.5	93.809	896	0	66.586	2//0	3//0	2//0	2//0	2//0	3//0	1//0	3//0	2//0	3//0	2//0	3//0	803560000	29	209			-1	27709000			1407000	127300	856140	2735500					1140100	3648300	191240			585890	1211300	877940
TGME49_224060-t26_1-p1|TGME49_224060-t26_1	TGME49_224060	TGME49_224060-t26_1-p1|TGME49_224060-t26_1	TGME49_224060-t26_1-p1|TGME49_224060-t26_1	GN=TGME49_224060, organism=Toxoplasma_gondii_ME49, gene_product=thioredoxin, putative, transcript_product=thioredoxin, putative, location=TGME49_chrX:3359090-3360958(-), protein_length=622, sequence_SO=chromosome, SO=protein_coding_gene, is_pseudo=false	1	18	48.2	68.947	622	0	69.134	3//0	3//0	2//0	3//0	2//1	3//0	2//0	3//0	2//1	3//0	3//0	3//0	2867100000	35	348			-1	81918000	717730	1657700	4311000	1721000	5476100	8949800	267420		110200	313840	2158100	6798600	970950	282560	517830	1748500	4634400	2146700	843320
TGME49_224090-t26_1-p1|TGME49_224090-t26_1	TGME49_224090	TGME49_224090-t26_1-p1|TGME49_224090-t26_1	TGME49_224090-t26_1-p1|TGME49_224090-t26_1	GN=TGME49_224090, organism=Toxoplasma_gondii_ME49, gene_product=enoyl-CoA hydratase/isomerase family protein, transcript_product=enoyl-CoA hydratase/isomerase family protein, location=TGME49_chrX:3327072-3330833(+), protein_length=556, sequence_SO=chromoso	1	8	31.1	59.226	556	0	20.92	2//0	3//0	1//0	3//0	2//0	3//0	2//0	2//1	2//1	3//0	2//0	3//0	619280000	20	82			-1	30964000	3601100		2616000	1565100	1945600	2218300			259960	96318	455230	1169300	578160		465330	553070	866650	991140
TGME49_224110-t26_1-p1|TGME49_224110-t26_1	TGME49_224110	TGME49_224110-t26_1-p1|TGME49_224110-t26_1	TGME49_224110-t26_1-p1|TGME49_224110-t26_1	GN=TGME49_224110, organism=Toxoplasma_gondii_ME49, gene_product=adhesion regulating molecule region protein, putative, transcript_product=adhesion regulating molecule region protein, putative, location=TGME49_chrX:3318156-3324419(+), protein_length=396, se	1	9	49.2	43.125	396	0	228.23	2//0	3//0	1//1	3//0	2//1	3//0	2//0	3//0	2//1	3//0	2//0	3//0	1910500000	18	327			-1	106140000		571590	3928000	3285900	4278800	9439200	236800		164100	2588600	9050100	14935000	788980	837510	770080	1418500	5666800	3204000	330190
TGME49_224130-t26_1-p1|TGME49_224130-t26_1	TGME49_224130	TGME49_224130-t26_1-p1|TGME49_224130-t26_1	TGME49_224130-t26_1-p1|TGME49_224130-t26_1	GN=TGME49_224130, organism=Toxoplasma_gondii_ME49, gene_product=hypothetical protein, transcript_product=hypothetical protein, location=TGME49_chrX:3313972-3314815(-), protein_length=154, sequence_SO=chromosome, SO=protein_coding_gene, is_pseudo=false	1	3	30.5	16.631	154	0	142.44	0//1	2//1	0//0	2//1	0//2	2//1	1//0	3//0	1//1	3//0	2//0	1//0	547950000	7	80			-1	78278000			1694100	463590	5982300	12955000				321100	3174700	14920000	370250		445620	1893200	5243200	5820800
TGME49_224150-t26_1-p1|TGME49_224150-t26_1	TGME49_224150	TGME49_224150-t26_1-p1|TGME49_224150-t26_1	TGME49_224150-t26_1-p1|TGME49_224150-t26_1	GN=TGME49_224150, organism=Toxoplasma_gondii_ME49, gene_product=hypothetical protein, transcript_product=hypothetical protein, location=TGME49_chrX:3302612-3306508(+), protein_length=1298, sequence_SO=chromosome, SO=protein_coding_gene, is_pseudo=false	1	3	3.5	138.04	1298	0	11.993	1//0	1//1	1//0	1//0	3//0	3//0	0//0	1//0	0//0	0//0	0//0	0//0	306520000	62	6			-1	4943800			129020			90179						211450	1070900	881020	708310	810900	52058	989980
TGME49_224170-t26_1-p1|TGME49_224170-t26_1	TGME49_224170	TGME49_224170-t26_1-p1|TGME49_224170-t26_1	TGME49_224170-t26_1-p1|TGME49_224170-t26_1	GN=TGME49_224170, organism=Toxoplasma_gondii_ME49, gene_product=SAG-related sequence SRS60A, transcript_product=SAG-related sequence SRS60A, location=TGME49_chrX:3284073-3285468(+), protein_length=314, sequence_SO=chromosome, SO=protein_coding_gene, is_pse	1	6	36.9	32.902	314	0	35.736	2//0	0//0	2//0	0//0	2//0	0//0	3//0	0//0	2//0	0//0	1//1	2//0	632040000	6	76			-1	105340000		6812700	7876600				10716000		10802000				3115600	13951000					5369800
TGME49_224205-t26_1-p1|TGME49_224205-t26_1	TGME49_224205	TGME49_224205-t26_1-p1|TGME49_224205-t26_1	TGME49_224205-t26_1-p1|TGME49_224205-t26_1	GN=TGME49_224205, organism=Toxoplasma_gondii_ME49, gene_product=ER lumen protein retaining receptor, putative, transcript_product=ER lumen protein retaining receptor, putative, location=TGME49_chrX:3241057-3246264(-), protein_length=378, sequence_SO=chromo	1	3	23	41.497	378	0	71.022	1//0	3//0	0//0	3//0	0//1	3//0	1//0	3//0	0//0	2//0	2//0	2//0	653090000	8	143			-1	81637000			3279700	880040	3674700	11520000				879440	4919500	14602000			969770	843320	7506400	5553300
TGME49_224220-t26_1-p1|TGME49_224220-t26_1	TGME49_224220	TGME49_224220-t26_1-p1|TGME49_224220-t26_1	TGME49_224220-t26_1-p1|TGME49_224220-t26_1	GN=TGME49_224220, organism=Toxoplasma_gondii_ME49, gene_product=serine/threonine-protein phosphatase PP2A catalytic subunit, transcript_product=serine/threonine-protein phosphatase PP2A catalytic subunit, location=TGME49_chrX:3217994-3221754(+), protein_le	1	3	28	39.127	347	0	5.8573	0//2	2//0	0//1	2//0	0//2	1//2	1//0	0//3	0//1	2//1	0//1	0//2	93351000	13	11			-1	7180800						675040							403400			683150	1115800	1076200
TGME49_224260-t26_1-p1|TGME49_224260-t26_1	TGME49_224260	TGME49_224260-t26_1-p1|TGME49_224260-t26_1	TGME49_224260-t26_1-p1|TGME49_224260-t26_1	GN=TGME49_224260, organism=Toxoplasma_gondii_ME49, gene_product=PHD-finger domain-containing protein, transcript_product=PHD-finger domain-containing protein, location=TGME49_chrX:3156523-3178408(-), protein_length=5657, sequence_SO=chromosome, SO=protein_	1	13	4.3	602.43	5657	0	16.327	3//0	3//0	2//0	2//1	0//0	2//0	1//0	1//1	2//0	2//0	2//0	1//0	618840000	249	45			-1	2485300	146720	203490	139810	70408	249260	431150	87476		198170	12280	120080	442790					29906	5527.3
TGME49_224280-t26_1-p1|TGME49_224280-t26_1	TGME49_224280	TGME49_224280-t26_1-p1|TGME49_224280-t26_1	TGME49_224280-t26_1-p1|TGME49_224280-t26_1	GN=TGME49_224280, organism=Toxoplasma_gondii_ME49, gene_product=CPSF A subunit region protein, transcript_product=CPSF A subunit region protein, location=TGME49_chrX:3119400-3135671(-), protein_length=2847, sequence_SO=chromosome, SO=protein_coding_gene, i	1	7	4.9	301.89	2847	0	9.4556	1//0	1//0	0//0	1//0	0//0	2//0	0//0	0//0	0//0	2//0	1//0	1//0	38907000	113	18			-1	344310			37959			17909						169980					52867	15839
TGME49_224330-t26_1-p1|TGME49_224330-t26_1	TGME49_224330	TGME49_224330-t26_1-p1|TGME49_224330-t26_1	TGME49_224330-t26_1-p1|TGME49_224330-t26_1	GN=TGME49_224330, organism=Toxoplasma_gondii_ME49, gene_product=proteasome activator pa28 beta subunit protein, transcript_product=proteasome activator pa28 beta subunit protein, location=TGME49_chrX:3081511-3083571(+), protein_length=443, sequence_SO=chro	1	5	30.7	47.944	443	0	43.491	0//0	1//0	0//0	2//0	0//0	1//0	1//0	0//0	0//1	1//2	1//0	1//0	49406000	21	23			-1	2352700						641670						548710					188500
TGME49_224350-t26_1-p1|TGME49_224350-t26_1	TGME49_224350	TGME49_224350-t26_1-p1|TGME49_224350-t26_1	TGME49_224350-t26_1-p1|TGME49_224350-t26_1	GN=TGME49_224350, organism=Toxoplasma_gondii_ME49, gene_product=aminopeptidase N, putative, transcript_product=aminopeptidase N, putative, location=TGME49_chrX:3062823-3072006(-), protein_length=1419, sequence_SO=chromosome, SO=protein_coding_gene, is_pseu	1	48	45.4	156.76	1419	0	323.31	3//0	3//0	3//0	3//0	3//0	3//0	3//0	3//0	3//0	3//0	3//0	3//0	15007000000	82	2031			-1	183010000	2129500	4359900	8185800	4070000	6713400	14455000	826600	429330	3461300	1564400	5452400	13698000	1639000	1430100	1081000	3486100	7876000	5716500	1382700
TGME49_224460-t26_1-p1|TGME49_224460-t26_1	TGME49_224460	TGME49_224460-t26_1-p1|TGME49_224460-t26_1	TGME49_224460-t26_1-p1|TGME49_224460-t26_1	GN=TGME49_224460, organism=Toxoplasma_gondii_ME49, gene_product=aminopeptidase n, putative, transcript_product=aminopeptidase n, putative, location=TGME49_chrX:3053388-3061374(+), protein_length=970, sequence_SO=chromosome, SO=protein_coding_gene, is_pseud	1	37	57.9	108.72	970	0	258.84	3//0	3//0	3//0	3//0	2//0	3//0	2//1	3//0	3//0	3//0	3//0	3//0	8371800000	53	1063			-1	157960000	876080	3814100	7316100	1966400	7714000	13502000	400090	768000	2605800	1859900	7882500	22625000	1304300		1757700	7700800	13821000	9693300	1388300
TGME49_224490-t26_1-p1|TGME49_224490-t26_1	TGME49_224490	TGME49_224490-t26_1-p1|TGME49_224490-t26_1	TGME49_224490-t26_1-p1|TGME49_224490-t26_1	GN=TGME49_224490, organism=Toxoplasma_gondii_ME49, gene_product=polyprenyl synthetase superfamily protein, transcript_product=polyprenyl synthetase superfamily protein, location=TGME49_chrX:3029064-3034686(+), protein_length=646, sequence_SO=chromosome, SO	1	3	14.9	69.697	646	0	27.329	0//0	2//0	0//0	1//0	0//0	0//0	0//0	0//0	0//1	1//2	0//0	0//0	74749000	32	9			-1	2335900					120020	374220						865160
TGME49_224520-t26_1-p1|TGME49_224520-t26_1	TGME49_224520	TGME49_224520-t26_1-p1|TGME49_224520-t26_1	TGME49_224520-t26_1-p1|TGME49_224520-t26_1	GN=TGME49_224520, organism=Toxoplasma_gondii_ME49, gene_product=alveolin domain containing intermediate filament IMC8, transcript_product=alveolin domain containing intermediate filament IMC8, location=TGME49_chrX:3007325-3009377(+), protein_length=202, se	1	3	21.8	22.943	202	0.0073529	1.6477	0//0	2//0	0//0	1//0	0//0	1//0	0//0	1//0	0//0	0//0	1//0	1//0	1938600	8	10			-1	242330						242330
TGME49_224530-t26_1-p1|TGME49_224530-t26_1	TGME49_224530	TGME49_224530-t26_1-p1|TGME49_224530-t26_1	TGME49_224530-t26_1-p1|TGME49_224530-t26_1	GN=TGME49_224530, organism=Toxoplasma_gondii_ME49, gene_product=alveolin domain containing intermediate filament IMC5, transcript_product=alveolin domain containing intermediate filament IMC5, location=TGME49_chrX:3001634-3004741(-), protein_length=584, se	1	6	25.3	62.623	584	0	19.803	3//0	3//0	1//0	3//0	3//0	3//0	3//0	3//0	1//2	3//0	3//0	3//0	1878200000	27	167			-1	69563000	692540	1272700	1931600	1878900	2393400	6830700			1890300	992340	2623800	5097100	40942	2726200	764050	98780	4769900	2426400	33622
TGME49_224580-t26_1-p1|TGME49_224580-t26_1	TGME49_224580	TGME49_224580-t26_1-p1|TGME49_224580-t26_1	TGME49_224580-t26_1-p1|TGME49_224580-t26_1	GN=TGME49_224580, organism=Toxoplasma_gondii_ME49, gene_product=RNA recognition motif-containing protein, transcript_product=RNA recognition motif-containing protein, location=TGME49_chrX:2962947-2967853(-), protein_length=539, sequence_SO=chromosome, SO=p	1	7	28.8	54.417	539	0	267.76	2//0	3//0	1//0	3//0	1//0	3//0	1//0	3//0	2//0	3//0	3//0	3//0	477420000	13	76			-1	36725000			2757700		1442400	1846600				200110	392760	3651400				258380	1438700	472010
TGME49_224660-t26_1-p1|TGME49_224660-t26_1	TGME49_224660	TGME49_224660-t26_1-p1|TGME49_224660-t26_1	TGME49_224660-t26_1-p1|TGME49_224660-t26_1	GN=TGME49_224660, organism=Toxoplasma_gondii_ME49, gene_product=transcription factor s-ii (tfiis), central domain-containing protein, transcript_product=transcription factor s-ii (tfiis), central domain-containing protein, location=TGME49_chrX:2901603-2905	1	3	6.2	139.11	1313	0.0013489	3.3928	0//0	0//0	0//0	0//0	0//0	0//0	3//0	2//1	0//0	1//0	0//0	1//0	314670000	67	6			-1	4696600																			831130
TGME49_224720-t26_1-p1|TGME49_224720-t26_1	TGME49_224720	TGME49_224720-t26_1-p1|TGME49_224720-t26_1	TGME49_224720-t26_1-p1|TGME49_224720-t26_1	GN=TGME49_224720, organism=Toxoplasma_gondii_ME49, gene_product=SPOC domain-containing protein, transcript_product=SPOC domain-containing protein, location=TGME49_chrX:2855203-2859419(-), protein_length=704, sequence_SO=chromosome, SO=protein_coding_gene,	1	3	9.1	73.464	704	0	5.8536	1//0	3//0	0//0	2//0	1//0	1//2	0//1	1//0	1//0	3//0	2//0	2//0	140820000	25	27			-1	5632900			242310	64993	100010	181190					195740	568350	31553			43743	383360	61389
TGME49_224760-t26_1-p1|TGME49_224760-t26_1	TGME49_224760	TGME49_224760-t26_1-p1|TGME49_224760-t26_1	TGME49_224760-t26_1-p1|TGME49_224760-t26_1	GN=TGME49_224760, organism=Toxoplasma_gondii_ME49, gene_product=SAG-related sequence SRS40E, transcript_product=SAG-related sequence SRS40E, location=TGME49_chrX:2836527-2837717(-), protein_length=396, sequence_SO=chromosome, SO=protein_coding_gene, is_pse	1	6	24.7	42.204	396	0	18.674	1//0	2//0	0//0	0//0	0//0	0//0	0//0	0//0	3//0	3//0	2//0	3//0	239820000	23	63			-1	10427000			132130			329310
TGME49_224770-t26_1-p1|TGME49_224770-t26_1	TGME49_224770	TGME49_224770-t26_1-p1|TGME49_224770-t26_1	TGME49_224770-t26_1-p1|TGME49_224770-t26_1	GN=TGME49_224770, organism=Toxoplasma_gondii_ME49, gene_product=SAG-related sequence SRS40D, transcript_product=SAG-related sequence SRS40D, location=TGME49_chrX:2833530-2834699(-), protein_length=389, sequence_SO=chromosome, SO=protein_coding_gene, is_pse	1	6	31.1	40.837	389	0	101.35	0//0	2//0	0//0	0//0	0//0	0//0	0//0	0//0	0//0	0//0	0//0	3//0	271260000	19	56			-1	14277000					1704200	5168400
TGME49_224840-t26_1-p1|TGME49_224840-t26_1	TGME49_224840	TGME49_224840-t26_1-p1|TGME49_224840-t26_1	TGME49_224840-t26_1-p1|TGME49_224840-t26_1	GN=TGME49_224840, organism=Toxoplasma_gondii_ME49, gene_product=35-cyclic nucleotide phosphodiesterase domain-containing protein, transcript_product=35-cyclic nucleotide phosphodiesterase domain-containing protein, location=TGME49_chrX:2786526-2798710(	1	6	9.1	146.8	1324	0	7.9307	0//0	0//0	2//0	1//2	0//0	0//0	1//0	0//0	0//0	1//0	1//1	2//0	247510000	64	10			-1	3867300							1223500		675430	454200	396440	712500
TGME49_224850-t26_1-p1|TGME49_224850-t26_1	TGME49_224850	TGME49_224850-t26_1-p1|TGME49_224850-t26_1	TGME49_224850-t26_1-p1|TGME49_224850-t26_1	GN=TGME49_224850, organism=Toxoplasma_gondii_ME49, gene_product=polyadenylate binding protein, putative, transcript_product=polyadenylate binding protein, putative, location=TGME49_chrX:2776323-2778629(+), protein_length=768, sequence_SO=chromosome, SO=pro	1	26	42.8	82.572	768	0	323.31	3//0	3//0	3//0	3//0	3//0	3//0	3//0	3//0	3//0	3//0	3//0	3//0	17650000000	29	1322			-1	608630000	5458600	12696000	24482000	8135900	25896000	50958000	3294700	1108200	7444400	5839100	23644000	63884000	3067900	1717200	5188500	14786000	25515000	18261000	4672300
TGME49_224890-t26_1-p1|TGME49_224890-t26_1	TGME49_224890	TGME49_224890-t26_1-p1|TGME49_224890-t26_1	TGME49_224890-t26_1-p1|TGME49_224890-t26_1	GN=TGME49_224890, organism=Toxoplasma_gondii_ME49, gene_product=hypothetical protein, transcript_product=hypothetical protein, location=TGME49_chrX:2707676-2712114(-), protein_length=1075, sequence_SO=chromosome, SO=protein_coding_gene, is_pseudo=false	1	16	26	116.71	1075	0	323.31	3//0	3//0	3//0	3//0	3//0	3//0	3//0	3//0	3//0	3//0	3//0	3//0	1040500000	59	303			-1	17636000	277410	857470	2015800	417060	1116200	2674600	57739	42070	418600	58705	233770	944990	193350	235030	71653	286480	522470	702490	286540
TGME49_224900-t26_1-p1|TGME49_224900-t26_1	TGME49_224900	TGME49_224900-t26_1-p1|TGME49_224900-t26_1	TGME49_224900-t26_1-p1|TGME49_224900-t26_1	GN=TGME49_224900, organism=Toxoplasma_gondii_ME49, gene_product=adenylate kinase, putative, transcript_product=adenylate kinase, putative, location=TGME49_chrX:2700827-2703461(+), protein_length=257, sequence_SO=chromosome, SO=protein_coding_gene, is_pseud	1	14	62.6	28.56	257	0	203.02	3//0	3//0	3//0	3//0	3//0	3//0	3//0	3//0	3//0	3//0	3//0	3//0	13517000000	17	874			-1	795100000	14693000	35840000	47443000	18842000	25211000	44237000	3418400	5136900	17610000	12285000	21035000	47011000	13055000	7091500	7048600	18309000	30016000	24401000	9175200
TGME49_224910-t26_1-p1|TGME49_224910-t26_1	TGME49_224910	TGME49_224910-t26_1-p1|TGME49_224910-t26_1	TGME49_224910-t26_1-p1|TGME49_224910-t26_1	GN=TGME49_224910, organism=Toxoplasma_gondii_ME49, gene_product=divalent cation tolerance protein, CutA1 family protein, transcript_product=divalent cation tolerance protein, CutA1 family protein, location=TGME49_chrX:2692060-2695316(+), protein_length=255	1	2	16.1	27.563	255	0	10.307	0//0	2//0	0//0	2//0	1//1	2//1	1//0	2//0	2//0	2//0	3//0	3//0	162970000	9	31			-1	18107000					1396500	1530700					740050	1316300			524220	255790	1145600	777130
TGME49_224932-t26_1-p1|TGME49_224932-t26_1	TGME49_224932	TGME49_224932-t26_1-p1|TGME49_224932-t26_1	TGME49_224932-t26_1-p1|TGME49_224932-t26_1	GN=TGME49_224932, organism=Toxoplasma_gondii_ME49, gene_product=hypothetical protein, transcript_product=hypothetical protein, location=TGME49_chrX:2667505-2669894(-), protein_length=162, sequence_SO=chromosome, SO=protein_coding_gene, is_pseudo=false	1	3	38.9	18.295	162	0	20.18	3//0	0//0	3//0	0//0	2//0	0//0	3//0	3//0	3//0	0//0	0//0	0//0	81994000	9	36			-1	9110500	460710	957770	321590				174140	355970	620020				396920	622260
TGME49_224960-t26_1-p1|TGME49_224960-t26_1	TGME49_224960	TGME49_224960-t26_1-p1|TGME49_224960-t26_1	TGME49_224960-t26_1-p1|TGME49_224960-t26_1	GN=TGME49_224960, organism=Toxoplasma_gondii_ME49, gene_product=hypothetical protein, transcript_product=hypothetical protein, location=TGME49_chrX:2631746-2632489(+), protein_length=247, sequence_SO=chromosome, SO=protein_coding_gene, is_pseudo=false	1	4	22.3	28.69	247	0	4.5159	0//1	2//0	0//0	1//0	0//1	1//1	0//0	0//0	0//0	2//0	1//1	2//0	51764000	14	11			-1	3697400			452360		1333500										81763		229410	65333
TGME49_224980-t26_1-p1|TGME49_224980-t26_1	TGME49_224980	TGME49_224980-t26_1-p1|TGME49_224980-t26_1	TGME49_224980-t26_1-p1|TGME49_224980-t26_1	GN=TGME49_224980, organism=Toxoplasma_gondii_ME49, gene_product=hypothetical protein, transcript_product=hypothetical protein, location=TGME49_chrX:2612329-2620974(+), protein_length=1114, sequence_SO=chromosome, SO=protein_coding_gene, is_pseudo=false	1	6	12.4	122.25	1114	0	7.9095	1//0	3//0	0//0	1//0	0//0	1//0	0//0	0//0	0//0	2//0	0//0	1//0	68369000	52	18			-1	1314800			174290	48627		412160						207280					56534
TGME49_225000-t26_1-p1|TGME49_225000-t26_1	TGME49_225000	TGME49_225000-t26_1-p1|TGME49_225000-t26_1	TGME49_225000-t26_1-p1|TGME49_225000-t26_1	GN=TGME49_225000, organism=Toxoplasma_gondii_ME49, gene_product=hypothetical protein, transcript_product=hypothetical protein, location=TGME49_chrX:2597369-2604534(-), protein_length=1474, sequence_SO=chromosome, SO=protein_coding_gene, is_pseudo=false	1	3	5.1	154.66	1474	0.0017746	3.1476	0//0	1//0	0//0	0//0	0//0	0//0	0//0	0//0	0//0	0//0	0//0	1//0	7001100	62	4			-1	112920						75580
TGME49_225050-t26_1-p1|TGME49_225050-t26_1	TGME49_225050	TGME49_225050-t26_1-p1|TGME49_225050-t26_1;TGME49_326800-t26_1-p1|TGME49_326800-t26_1	TGME49_225050-t26_1-p1|TGME49_225050-t26_1;TGME49_326800-t26_1-p1|TGME49_326800-t26_1	GN=TGME49_225050, organism=Toxoplasma_gondii_ME49, gene_product=adenosylhomocysteinase, putative, transcript_product=adenosylhomocysteinase, putative, location=TGME49_chrX:2554283-2556669(-), protein_length=588, sequence_SO=chromosome, SO=protein_coding_ge	2	20	55.6	64.105	588	0	278.19	3//0	3//0	3//0	3//0	3//0	3//0	3//0	3//0	3//0	3//0	3//0	3//0	42981000000	26	1927			-1;-1	1653100000	21400000	68217000	82092000	24204000	46830000	99763000	14730000	7816100	34379000	19464000	40803000	141990000	15030000	21654000	15074000	35325000	78361000	59498000	16525000
TGME49_225060-t26_1-p1|TGME49_225060-t26_1	TGME49_225060	TGME49_225060-t26_1-p1|TGME49_225060-t26_1	TGME49_225060-t26_1-p1|TGME49_225060-t26_1	GN=TGME49_225060, organism=Toxoplasma_gondii_ME49, gene_product=nucleoredoxin family protein, transcript_product=nucleoredoxin family protein, location=TGME49_chrX:2547352-2552083(+), protein_length=416, sequence_SO=chromosome, SO=protein_coding_gene, is_p	1	6	24	45.225	416	0	55.779	2//0	3//0	1//0	3//0	2//0	3//0	2//1	3//0	2//0	3//0	2//0	3//0	1875200000	24	202			-1	78133000		1053700	2918000	196140	1043200	3057800			590960	393470	3264100	7379100	473230		89257	858510	3876200	1731200	242360
TGME49_225080-t26_1-p1|TGME49_225080-t26_1	TGME49_225080	TGME49_225080-t26_1-p1|TGME49_225080-t26_1	TGME49_225080-t26_1-p1|TGME49_225080-t26_1	GN=TGME49_225080, organism=Toxoplasma_gondii_ME49, gene_product=ribosomal protein RPS18, transcript_product=ribosomal protein RPS18, location=TGME49_chrX:2540172-2541420(+), protein_length=156, sequence_SO=chromosome, SO=protein_coding_gene, is_pseudo=fals	1	9	51.9	17.722	156	0	65.252	3//0	3//0	3//0	3//0	3//0	3//0	3//0	3//0	3//0	3//0	3//0	3//0	24231000000	9	941			-1	2692300000	39911000	93109000	116030000	35900000	110520000	225190000	16259000	11007000	32637000	38747000	82891000	243960000	39425000	17858000	35015000	72259000	118470000	116460000	25813000
TGME49_225120-t26_1-p1|TGME49_225120-t26_1	TGME49_225120	TGME49_225120-t26_1-p1|TGME49_225120-t26_1	TGME49_225120-t26_1-p1|TGME49_225120-t26_1	GN=TGME49_225120, organism=Toxoplasma_gondii_ME49, gene_product=hypothetical protein, transcript_product=hypothetical protein, location=TGME49_chrX:2486271-2491280(+), protein_length=242, sequence_SO=chromosome, SO=protein_coding_gene, is_pseudo=false	1	5	23.6	26.92	242	0	16.531	1//1	3//0	0//0	1//2	1//0	1//2	0//0	2//0	1//0	3//0	2//0	2//1	359320000	8	48			-1	44914000			624570	580160	1660700	4320200				770990	2041100	1270100	406650			868500	2090300	1573500
TGME49_225125-t26_1-p1|TGME49_225125-t26_1	TGME49_225125	TGME49_225125-t26_1-p1|TGME49_225125-t26_1	TGME49_225125-t26_1-p1|TGME49_225125-t26_1	GN=TGME49_225125, organism=Toxoplasma_gondii_ME49, gene_product=pre-rRNA processing protein, transcript_product=pre-rRNA processing protein, location=TGME49_chrX:2469050-2483704(+), protein_length=2865, sequence_SO=chromosome, SO=protein_coding_gene, is_ps	1	14	10.2	310.13	2865	0	10.713	2//0	2//0	0//0	2//0	0//0	1//0	0//0	0//0	1//0	2//0	1//1	2//0	152050000	121	46			-1	1256600		46299			150300	448310						124340				11092
TGME49_225150-t26_1-p1|TGME49_225150-t26_1	TGME49_225150	TGME49_225150-t26_1-p1|TGME49_225150-t26_1	TGME49_225150-t26_1-p1|TGME49_225150-t26_1	GN=TGME49_225150, organism=Toxoplasma_gondii_ME49, gene_product=hypothetical protein, transcript_product=hypothetical protein, location=TGME49_chrX:2448305-2451764(+), protein_length=691, sequence_SO=chromosome, SO=protein_coding_gene, is_pseudo=false	1	9	24.9	76.723	691	0	77.671	3//0	3//0	0//1	3//0	1//1	3//0	1//0	3//0	3//0	3//0	2//0	3//0	1495200000	36	167			-1	41534000	868520		1819800	204520	1042600	3496300			272310	246790	938460	2509400	316570		96371	919410	2036200	655230
TGME49_225160-t26_1-p1|TGME49_225160-t26_1	TGME49_225160	TGME49_225160-t26_1-p1|TGME49_225160-t26_1	TGME49_225160-t26_1-p1|TGME49_225160-t26_1	GN=TGME49_225160, organism=Toxoplasma_gondii_ME49, gene_product=hypothetical protein, transcript_product=hypothetical protein, location=TGME49_chrX:2445343-2446548(+), protein_length=401, sequence_SO=chromosome, SO=protein_coding_gene, is_pseudo=false	1	12	38.9	45.443	401	0	323.31	2//0	3//0	2//0	3//0	1//2	3//0	2//0	2//0	1//2	3//0	2//1	3//0	2184800000	17	275			-1	128520000		7051700	7647000	1681200	9029000	18649000		939840	973300	2141200	5339300	16518000	605930	527020	1477400	4022900	7579000	6326900
TGME49_225200-t26_1-p1|TGME49_225200-t26_1	TGME49_225200	TGME49_225200-t26_1-p1|TGME49_225200-t26_1	TGME49_225200-t26_1-p1|TGME49_225200-t26_1	GN=TGME49_225200, organism=Toxoplasma_gondii_ME49, gene_product=hypothetical protein, transcript_product=hypothetical protein, location=TGME49_chrX:2408633-2433221(+), protein_length=1641, sequence_SO=chromosome, SO=protein_coding_gene, is_pseudo=false	1	14	14.2	179.69	1641	0	30.869	3//0	3//0	2//1	3//0	2//0	3//0	2//0	3//0	3//0	3//0	3//0	3//0	629410000	76	149			-1	8281800	195230	35984	528960	64668	111480	268590	5044	175440	139410	80217	189430	405870	38772		12241	228450	641950	379290	35178
TGME49_225260-t26_1-p1|TGME49_225260-t26_1	TGME49_225260	TGME49_225260-t26_1-p1|TGME49_225260-t26_1;TGME49_326700-t26_1-p1|TGME49_326700-t26_1	TGME49_225260-t26_1-p1|TGME49_225260-t26_1	GN=TGME49_225260, organism=Toxoplasma_gondii_ME49, gene_product=DNA-directed RNA polymerase II RPB1, transcript_product=DNA-directed RNA polymerase II RPB1, location=TGME49_chrX:2363000-2373855(+), protein_length=1892, sequence_SO=chromosome, SO=protein_co	2	13	15.6	209	1892	0	20.626	2//0	2//0	0//0	2//0	0//0	3//0	1//0	3//0	1//0	3//0	2//0	3//0	465530000	75	105			-1;-1	6207100		193130	232510		144120	427470					128830	507830				61930	207730	109580
TGME49_225310-t26_1-p1|TGME49_225310-t26_1	TGME49_225310	TGME49_225310-t26_1-p1|TGME49_225310-t26_1	TGME49_225310-t26_1-p1|TGME49_225310-t26_1	GN=TGME49_225310, organism=Toxoplasma_gondii_ME49, gene_product=ARF1-directed GTPase-activating protein, putative, transcript_product=ARF1-directed GTPase-activating protein, putative, location=TGME49_chrX:2320515-2324575(+), protein_length=502, sequence_S	1	12	43.8	52.471	502	0	323.31	3//0	3//0	1//0	3//0	2//0	3//0	1//0	3//0	2//0	3//0	2//1	3//0	1424500000	25	334			-1	56981000		1895900	2071800	770330	890890	3055200			1975100	1089700	1592100	7697600	101050		375550	1412900	1861300	1424100
TGME49_225320-t26_1-p1|TGME49_225320-t26_1	TGME49_225320	TGME49_225320-t26_1-p1|TGME49_225320-t26_1	TGME49_225320-t26_1-p1|TGME49_225320-t26_1	GN=TGME49_225320, organism=Toxoplasma_gondii_ME49, gene_product=hypothetical protein, transcript_product=hypothetical protein, location=TGME49_chrX:2314170-2316318(+), protein_length=504, sequence_SO=chromosome, SO=protein_coding_gene, is_pseudo=false	1	6	21.8	54.458	504	0	84.513	2//0	2//1	1//0	3//0	1//0	3//0	3//0	3//0	3//0	3//0	2//0	3//0	657430000	23	154			-1	28584000		269530		46407	438660	1268900			324950	123180	649580	2570700	249930			325030	560370	612090
TGME49_225330-t26_1-p1|TGME49_225330-t26_1	TGME49_225330	TGME49_225330-t26_1-p1|TGME49_225330-t26_1	TGME49_225330-t26_1-p1|TGME49_225330-t26_1	GN=TGME49_225330, organism=Toxoplasma_gondii_ME49, gene_product=hypothetical protein, transcript_product=hypothetical protein, location=TGME49_chrX:2308125-2312021(+), protein_length=699, sequence_SO=chromosome, SO=protein_coding_gene, is_pseudo=false	1	8	19.5	73.863	699	0	22.773	2//1	3//0	1//0	1//0	2//1	3//0	2//0	1//0	1//0	3//0	2//0	3//0	3283500000	26	21			-1	126290000	3703100	52082	100650	735010	5588900	13663000		742800				5337500	3092500	569430	2437400	3764900	5829300	5632300	4286400
TGME49_225420-t26_1-p1|TGME49_225420-t26_1	TGME49_225420	TGME49_225420-t26_1-p1|TGME49_225420-t26_1	TGME49_225420-t26_1-p1|TGME49_225420-t26_1	GN=TGME49_225420, organism=Toxoplasma_gondii_ME49, gene_product=histidine triad domain-containing protein, transcript_product=histidine triad domain-containing protein, location=TGME49_chrX:2249697-2250908(+), protein_length=221, sequence_SO=chromosome, SO	1	3	35.7	24.006	221	0.00047125	4.3886	0//0	2//0	0//0	0//0	0//0	0//0	0//0	1//0	0//0	3//0	2//0	0//0	20543000	11	9			-1	1867600					168100	335550
TGME49_225540-t26_1-p1|TGME49_225540-t26_1	TGME49_225540	TGME49_225540-t26_1-p1|TGME49_225540-t26_1	TGME49_225540-t26_1-p1|TGME49_225540-t26_1	GN=TGME49_225540, organism=Toxoplasma_gondii_ME49, gene_product=hypothetical protein, transcript_product=hypothetical protein, location=TGME49_chrX:2171733-2174211(-), protein_length=501, sequence_SO=chromosome, SO=protein_coding_gene, is_pseudo=false	1	8	40.5	52.713	501	0	323.31	3//0	3//0	3//0	3//0	3//0	3//0	3//0	3//0	3//0	3//0	3//0	3//0	1273000000	19	326			-1	67001000	18951	278030	3744700	854220	1256400	4585100	153810	151250	1194300	513290	1866200	3261800	1622600	3108100	59533	363450	3175700	630290	203350
TGME49_225550-t26_1-p1|TGME49_225550-t26_1	TGME49_225550	TGME49_225550-t26_1-p1|TGME49_225550-t26_1	TGME49_225550-t26_1-p1|TGME49_225550-t26_1	GN=TGME49_225550, organism=Toxoplasma_gondii_ME49, gene_product=phosphatidylserine decarboxylase, transcript_product=phosphatidylserine decarboxylase, location=TGME49_chrX:2166480-2170208(+), protein_length=427, sequence_SO=chromosome, SO=protein_coding_ge	1	4	16.4	48.394	427	0	8.0875	2//0	2//0	0//0	2//0	0//0	2//1	1//0	3//0	0//1	3//0	0//0	2//0	80436000	26	42			-1	3093700					87113	469910					42511	472240				80897	193370	63122
TGME49_225580-t26_1-p1|TGME49_225580-t26_1	TGME49_225580	TGME49_225580-t26_1-p1|TGME49_225580-t26_1	TGME49_225580-t26_1-p1|TGME49_225580-t26_1	GN=TGME49_225580, organism=Toxoplasma_gondii_ME49, gene_product=proteasome (prosome, macropain) 26S subunit, non-ATPase, 9, putative, transcript_product=proteasome (prosome, macropain) 26S subunit, non-ATPase, 9, putative, location=TGME49_chrX:2145527-2147	1	2	15.6	26.65	244	0.0041964	2.0377	0//0	1//0	0//0	1//0	0//0	3//0	1//0	2//0	0//0	2//0	2//0	2//0	131590000	11	25			-1	11963000						887220						1697400						644570
TGME49_225690-t26_1-p1|TGME49_225690-t26_1	TGME49_225690	TGME49_225690-t26_1-p1|TGME49_225690-t26_1	TGME49_225690-t26_1-p1|TGME49_225690-t26_1	GN=TGME49_225690, organism=Toxoplasma_gondii_ME49, gene_product=hypothetical protein, transcript_product=hypothetical protein, location=TGME49_chrX:2117359-2122809(+), protein_length=1816, sequence_SO=chromosome, SO=protein_coding_gene, is_pseudo=false	1	22	24.8	194.25	1816	0	249.15	2//1	2//1	2//0	2//1	1//0	3//0	1//1	3//0	1//2	3//0	2//1	2//1	1944800000	68	328			-1	28599000	29717	344770	1815700	59388	1005500	1824100	10726		593510	76934	769180	4440500	256210			764360	1274200	950080	51020
TGME49_225730-t26_1-p1|TGME49_225730-t26_1	TGME49_225730	TGME49_225730-t26_1-p1|TGME49_225730-t26_1	TGME49_225730-t26_1-p1|TGME49_225730-t26_1	GN=TGME49_225730, organism=Toxoplasma_gondii_ME49, gene_product=membrane protein, putative, transcript_product=membrane protein, putative, location=TGME49_chrX:2105400-2107642(-), protein_length=128, sequence_SO=chromosome, SO=protein_coding_gene, is_pseud	1	2	19.5	14.904	128	0.00093327	4.2469	3//0	3//0	2//0	3//0	2//0	3//0	1//1	3//0	2//1	3//0	2//0	3//0	870010000	8	109			-1	108750000		4387600	4313200	1604500	4548100	9453600	652500		738060	1554900	3847600	7591500	2032400		2018200	3033100	5747400	2813700	1726900
TGME49_225790-t26_1-p1|TGME49_225790-t26_1	TGME49_225790	TGME49_225790-t26_1-p1|TGME49_225790-t26_1	TGME49_225790-t26_1-p1|TGME49_225790-t26_1	GN=TGME49_225790, organism=Toxoplasma_gondii_ME49, gene_product=PDI family protein, transcript_product=PDI family protein, location=TGME49_chrX:2038686-2040591(+), protein_length=189, sequence_SO=chromosome, SO=protein_coding_gene, is_pseudo=false	1	3	22.8	21.659	189	0	8.4991	3//0	3//0	3//0	3//0	3//0	3//0	3//0	2//0	2//1	3//0	2//1	1//2	1821600000	12	113			-1	151800000	6013400	7348600	6518600	951120	1991600	7881200	2349100	1875600	8634700	1806900	1906500	7430400	5754900	4437600	1422400	2305600	5763400	6030800	706770
TGME49_225850-t26_1-p1|TGME49_225850-t26_1	TGME49_225850	TGME49_225850-t26_1-p1|TGME49_225850-t26_1	TGME49_225850-t26_1-p1|TGME49_225850-t26_1	GN=TGME49_225850, organism=Toxoplasma_gondii_ME49, gene_product=peptidase, M28 family protein, transcript_product=peptidase, M28 family protein, location=TGME49_chrX:1998525-2009384(+), protein_length=1555, sequence_SO=chromosome, SO=protein_coding_gene, i	1	12	18	167.67	1555	0	21.442	3//0	2//0	1//0	0//0	2//1	2//0	1//1	2//1	3//0	3//0	2//0	3//0	700560000	63	61			-1	11120000		445320	660420		235560	587800							134550	302630	38169		127860	131400
TGME49_225860-t26_1-p1|TGME49_225860-t26_1	TGME49_225860	TGME49_225860-t26_1-p1|TGME49_225860-t26_1	TGME49_225860-t26_1-p1|TGME49_225860-t26_1	GN=TGME49_225860, organism=Toxoplasma_gondii_ME49, gene_product=hypothetical protein, transcript_product=hypothetical protein, location=TGME49_chrX:1989154-1994106(-), protein_length=1057, sequence_SO=chromosome, SO=protein_coding_gene, is_pseudo=false	1	15	30.4	111.62	1057	0	191.44	3//0	3//0	3//0	3//0	3//0	3//0	3//0	3//0	3//0	3//0	3//0	3//0	855040000	49	213			-1	17450000	608040	313030	821500	108310	495910	1049900	603360	82571	463860	150570	268350	1905400	229470	87078	46452	46970	415930	940090	70885
TGME49_225870-t26_1-p1|TGME49_225870-t26_1	TGME49_225870	TGME49_225870-t26_1-p1|TGME49_225870-t26_1	TGME49_225870-t26_1-p1|TGME49_225870-t26_1	GN=TGME49_225870, organism=Toxoplasma_gondii_ME49, gene_product=hypothetical protein, transcript_product=hypothetical protein, location=TGME49_chrX:1979844-1984583(+), protein_length=1579, sequence_SO=chromosome, SO=protein_coding_gene, is_pseudo=false	1	10	15.5	161.06	1579	0	68.454	0//2	2//1	1//0	2//0	0//0	3//0	1//0	3//0	1//1	3//0	2//0	3//0	476970000	53	110			-1	8999400	80271		254210	32096	500320	1483300		91439			215670	950790					192790	269410
TGME49_225880-t26_1-p1|TGME49_225880-t26_1	TGME49_225880	TGME49_225880-t26_1-p1|TGME49_225880-t26_1	TGME49_225880-t26_1-p1|TGME49_225880-t26_1	GN=TGME49_225880, organism=Toxoplasma_gondii_ME49, gene_product=UDP-glucose 4-epimerase, transcript_product=UDP-glucose 4-epimerase, location=TGME49_chrX:1967149-1970759(+), protein_length=362, sequence_SO=chromosome, SO=protein_coding_gene, is_pseudo=fals	1	3	15.5	39.777	362	0.0017361	2.7052	0//0	2//0	0//0	1//0	0//0	0//0	0//0	0//0	0//0	0//0	0//0	2//0	30031000	20	7			-1	1501500					139460	1001800						360310
TGME49_225890-t26_1-p1|TGME49_225890-t26_1	TGME49_225890	TGME49_225890-t26_1-p1|TGME49_225890-t26_1	TGME49_225890-t26_1-p1|TGME49_225890-t26_1	GN=TGME49_225890, organism=Toxoplasma_gondii_ME49, gene_product=hypothetical protein, transcript_product=hypothetical protein, location=TGME49_chrX:1955982-1963478(-), protein_length=2114, sequence_SO=chromosome, SO=protein_coding_gene, is_pseudo=false	1	3	4.2	223.32	2114	0.00090785	3.5901	0//0	1//0	0//0	0//0	0//0	0//0	0//0	0//0	0//0	0//0	0//1	1//0	9865100	81	5			-1	121790						48129
TGME49_225930-t26_1-p1|TGME49_225930-t26_1	TGME49_225930	TGME49_225930-t26_1-p1|TGME49_225930-t26_1	TGME49_225930-t26_1-p1|TGME49_225930-t26_1	GN=TGME49_225930, organism=Toxoplasma_gondii_ME49, gene_product=triose-phosphate isomerase TPI-I, transcript_product=triose-phosphate isomerase TPI-I, location=TGME49_chrX:1925824-1928172(+), protein_length=253, sequence_SO=chromosome, SO=protein_coding_ge	1	16	78.7	27.89	253	0	323.31	3//0	3//0	3//0	3//0	3//0	3//0	3//0	3//0	3//0	3//0	3//0	3//0	19259000000	14	1849			-1	1375700000	19573000	41460000	64574000	27036000	38544000	85188000	13473000	10327000	30287000	18651000	42522000	79525000	15598000	24541000	11549000	23433000	43340000	41993000	12561000
TGME49_225940-t26_1-p1|TGME49_225940-t26_1	TGME49_225940	TGME49_225940-t26_1-p1|TGME49_225940-t26_1	TGME49_225940-t26_1-p1|TGME49_225940-t26_1	GN=TGME49_225940, organism=Toxoplasma_gondii_ME49, gene_product=hypothetical protein, transcript_product=hypothetical protein, location=TGME49_chrX:1921506-1923028(-), protein_length=315, sequence_SO=chromosome, SO=protein_coding_gene, is_pseudo=false	1	9	49.8	33.736	315	0	65.059	3//0	3//0	3//0	3//0	3//0	3//0	3//0	3//0	3//0	3//0	3//0	3//0	1263800000	12	212			-1	105310000	1754900	2505500	2440600	1008200	1186100	1731700	564100	944670	4355500	856500	2542100	7405400	1562100	1228700	1005700	1566500	4092600	2190800	347240
TGME49_225990-t26_1-p1|TGME49_225990-t26_1	TGME49_225990	TGME49_225990-t26_1-p1|TGME49_225990-t26_1	TGME49_225990-t26_1-p1|TGME49_225990-t26_1	GN=TGME49_225990, organism=Toxoplasma_gondii_ME49, gene_product=acyl transferase domain-containing protein, transcript_product=acyl transferase domain-containing protein, location=TGME49_chrX:1876445-1879253(+), protein_length=502, sequence_SO=chromosome,	1	6	18.1	53.257	502	0.0049587	1.87	0//0	0//0	0//0	0//0	0//0	1//0	0//0	0//0	0//1	2//0	2//1	2//0	59788000	22	9			-1	2717600
TGME49_226000-t26_1-p1|TGME49_226000-t26_1	TGME49_226000	TGME49_226000-t26_1-p1|TGME49_226000-t26_1	TGME49_226000-t26_1-p1|TGME49_226000-t26_1	GN=TGME49_226000, organism=Toxoplasma_gondii_ME49, gene_product=ATP synthase, putative, transcript_product=ATP synthase, putative, location=TGME49_chrX:1872552-1874663(-), protein_length=183, sequence_SO=chromosome, SO=protein_coding_gene, is_pseudo=false	1	6	61.7	19.457	183	0	127.43	3//0	3//0	3//0	3//0	3//0	3//0	3//0	3//0	3//0	3//0	3//0	3//0	6952800000	11	637			-1	632070000	12868000	5897600	16697000	10023000	19738000	37369000	7023900	5694400	14858000	11882000	16389000	45742000	7948200	10035000	8103400	12078000	23509000	25979000	10833000
TGME49_226020-t26_1-p1|TGME49_226020-t26_1	TGME49_226020	TGME49_226020-t26_1-p1|TGME49_226020-t26_1	TGME49_226020-t26_1-p1|TGME49_226020-t26_1	GN=TGME49_226020, organism=Toxoplasma_gondii_ME49, gene_product=transporter, major facilitator family protein, transcript_product=transporter, major facilitator family protein, location=TGME49_chrX:1864095-1867675(-), protein_length=589, sequence_SO=chromo	1	6	16	64.569	589	0	10.234	1//1	2//0	2//1	3//0	1//0	3//0	1//0	2//1	1//0	2//1	2//0	2//1	423510000	11	78			-1	38501000		738940	878440		2610200	3970500	1378000	357680	2127900	652510	2102000	3990800	162760			289020	979870	1815400
TGME49_226030-t26_1-p1|TGME49_226030-t26_1	TGME49_226030	TGME49_226030-t26_1-p1|TGME49_226030-t26_1;TGME49_228420-t26_1-p1|TGME49_228420-t26_1	TGME49_226030-t26_1-p1|TGME49_226030-t26_1	GN=TGME49_226030, organism=Toxoplasma_gondii_ME49, gene_product=AGC kinase, transcript_product=AGC kinase, location=TGME49_chrX:1855171-1856914(+), protein_length=343, sequence_SO=chromosome, SO=protein_coding_gene, is_pseudo=false	2	10	30.6	39.41	343	0	95.496	3//0	3//0	3//0	3//0	3//0	3//0	3//0	3//0	3//0	3//0	3//0	3//0	7070500000	15	703			-1;-1	471370000	6643600	26002000	19268000	2449700	8945000	17103000	3892300	6017400	15937000	4008900	10033000	26164000	6307400	4392800	5255900	9915300	20808000	13112000	6319500
TGME49_226040-t26_1-p1|TGME49_226040-t26_1	TGME49_226040	TGME49_226040-t26_1-p1|TGME49_226040-t26_1	TGME49_226040-t26_1-p1|TGME49_226040-t26_1	GN=TGME49_226040, organism=Toxoplasma_gondii_ME49, gene_product=EF hand domain-containing protein, transcript_product=EF hand domain-containing protein, location=TGME49_chrX:1851776-1852285(+), protein_length=169, sequence_SO=chromosome, SO=protein_coding_	1	2	28.4	18.984	169	0	20.791	2//1	2//0	1//1	2//0	3//0	2//1	3//0	3//0	2//1	3//0	2//1	3//0	614660000	8	68			-1	76833000	1917400	3597500	4436800		1299700	3395300	474000		2015000		2929100	8891800	724470	2446100	689600	1157200	1748800	2062600	1954200
TGME49_226068-t26_1-p1|TGME49_226068-t26_1	TGME49_226068	TGME49_226068-t26_1-p1|TGME49_226068-t26_1	TGME49_226068-t26_1-p1|TGME49_226068-t26_1	GN=TGME49_226068, organism=Toxoplasma_gondii_ME49, gene_product=DnaJ domain-containing protein, transcript_product=DnaJ domain-containing protein, location=TGME49_chrX:1829082-1835017(-), protein_length=443, sequence_SO=chromosome, SO=protein_coding_gene,	1	5	17.8	50.1	443	0	43.821	2//0	2//0	0//0	2//0	1//0	3//0	1//0	3//0	0//0	2//0	2//0	3//0	280140000	21	81			-1	13340000			643290		934270	1972700					432990	1612300				637040	549450	1474700
TGME49_226072-t26_1-p1|TGME49_226072-t26_1	TGME49_226072	TGME49_226072-t26_1-p1|TGME49_226072-t26_1	TGME49_226072-t26_1-p1|TGME49_226072-t26_1	GN=TGME49_226072, organism=Toxoplasma_gondii_ME49, gene_product=Ser/Thr phosphatase family protein, transcript_product=Ser/Thr phosphatase family protein, location=TGME49_chrX:1821260-1826751(-), protein_length=810, sequence_SO=chromosome, SO=protein_codin	1	10	19.6	88.826	810	0	25.996	3//0	3//0	1//2	3//0	2//0	3//0	1//2	3//0	3//0	3//0	3//0	3//0	1301200000	39	122			-1	33363000	1703900	2340500	2329800	640340	593180	2303800	354770	405240	515000	488030	1103900	2418700	521310	595560		436300	1480100	1236800	176750
TGME49_226220-t26_1-p1|TGME49_226220-t26_1	TGME49_226220	TGME49_226220-t26_1-p1|TGME49_226220-t26_1	TGME49_226220-t26_1-p1|TGME49_226220-t26_1	GN=TGME49_226220, organism=Toxoplasma_gondii_ME49, gene_product=alveolin domain containing intermediate filament IMC9, transcript_product=alveolin domain containing intermediate filament IMC9, location=TGME49_chrX:1780845-1787439(+), protein_length=726, se	1	6	18.5	80.158	726	0	20.158	0//0	2//1	0//0	1//0	0//0	0//0	0//0	1//0	0//0	0//0	0//0	0//0	32177000	35	13			-1	919340				260470		658870
TGME49_226250-t26_1-p1|TGME49_226250-t26_1	TGME49_226250	TGME49_226250-t26_1-p1|TGME49_226250-t26_1	TGME49_226250-t26_1-p1|TGME49_226250-t26_1	GN=TGME49_226250, organism=Toxoplasma_gondii_ME49, gene_product=DEAD (Asp-Glu-Ala-Asp) box polypeptide DDX3X, transcript_product=DEAD (Asp-Glu-Ala-Asp) box polypeptide DDX3X, location=TGME49_chrX:1759628-1762586(+), protein_length=734, sequence_SO=chromoso	1	32	68.9	78.592	734	0	323.31	3//0	3//0	3//0	3//0	2//1	3//0	3//0	3//0	2//1	3//0	3//0	3//0	16991000000	44	1353			-1	386160000	3297400	6447000	17148000	6820500	17992000	29560000	1084600	791030	6336600	3238300	15705000	46284000	1473600	827740	2884500	8223600	19883000	13334000	868730
TGME49_226270-t26_1-p1|TGME49_226270-t26_1	TGME49_226270	TGME49_226270-t26_1-p1|TGME49_226270-t26_1	TGME49_226270-t26_1-p1|TGME49_226270-t26_1	GN=TGME49_226270, organism=Toxoplasma_gondii_ME49, gene_product=hypothetical protein, transcript_product=hypothetical protein, location=TGME49_chrX:1749496-1753755(+), protein_length=258, sequence_SO=chromosome, SO=protein_coding_gene, is_pseudo=false	1	2	17.4	27.696	258	0	4.5126	1//0	1//1	0//0	0//0	0//0	0//0	0//0	0//0	1//0	2//0	0//0	0//0	39485000	10	5			-1	3948500		1293200			169230	129220
TGME49_226320-t26_1-p1|TGME49_226320-t26_1	TGME49_226320	TGME49_226320-t26_1-p1|TGME49_226320-t26_1	TGME49_226320-t26_1-p1|TGME49_226320-t26_1	GN=TGME49_226320, organism=Toxoplasma_gondii_ME49, gene_product=hypothetical protein, transcript_product=hypothetical protein, location=TGME49_chrX:1719699-1723384(+), protein_length=720, sequence_SO=chromosome, SO=protein_coding_gene, is_pseudo=false	1	8	21.7	73.663	720	0	17.214	2//0	2//0	1//0	3//0	1//0	3//0	2//0	2//0	0//1	2//0	2//0	3//0	458980000	20	77			-1	22949000	301220		1145900		566630	1963100			284630		1120900	3184400				188980	1264000	830860
TGME49_226340-t26_1-p1|TGME49_226340-t26_1	TGME49_226340	TGME49_226340-t26_1-p1|TGME49_226340-t26_1	TGME49_226340-t26_1-p1|TGME49_226340-t26_1	GN=TGME49_226340, organism=Toxoplasma_gondii_ME49, gene_product=hypothetical protein, transcript_product=hypothetical protein, location=TGME49_chrX:1698011-1707666(+), protein_length=1163, sequence_SO=chromosome, SO=protein_coding_gene, is_pseudo=false	1	6	8.8	126.71	1163	0.0009311	4.2173	2//0	2//0	3//0	2//0	2//1	3//0	3//0	3//0	2//0	2//0	3//0	3//0	418430000	58	39			-1	7214300	223720		341000		95977	350010	136110	312360	277910		154680	332760	147930	249320	190620	226160	107160	255870	164050
TGME49_226380-t26_1-p1|TGME49_226380-t26_1	TGME49_226380	TGME49_226380-t26_1-p1|TGME49_226380-t26_1	TGME49_226380-t26_1-p1|TGME49_226380-t26_1	GN=TGME49_226380, organism=Toxoplasma_gondii_ME49, gene_product=hypothetical protein, transcript_product=hypothetical protein, location=TGME49_chrX:1675489-1676625(+), protein_length=378, sequence_SO=chromosome, SO=protein_coding_gene, is_pseudo=false	1	16	51.9	42.612	378	0	250.65	3//0	3//0	2//0	3//0	2//0	3//0	3//0	3//0	1//2	3//0	2//0	3//0	2274100000	18	442			-1	126340000	2423000	9849500	8785300	2823900	7646100	14524000		561680	3206600	1388800	6724200	15163000	1377800		641880	3501900	6557600	3556400
TGME49_226410-t26_1-p1|TGME49_226410-t26_1	TGME49_226410	TGME49_226410-t26_1-p1|TGME49_226410-t26_1	TGME49_226410-t26_1-p1|TGME49_226410-t26_1	GN=TGME49_226410, organism=Toxoplasma_gondii_ME49, gene_product=EF-1 guanine nucleotide exchange domain-containing protein, transcript_product=EF-1 guanine nucleotide exchange domain-containing protein, location=TGME49_chrX:1656154-1658166(-), protein_leng	1	10	45.4	36.049	328	0	236.71	3//0	3//0	3//0	3//0	3//0	3//0	3//0	3//0	3//0	3//0	3//0	3//0	15679000000	17	978			-1	922270000	11204000	19902000	30639000	17015000	34661000	54048000	4226300	3608200	23793000	9507300	23322000	95987000	5539100	13216000	7150300	12236000	53296000	28125000	10031000
TGME49_226420-t26_1-p1|TGME49_226420-t26_1	TGME49_226420	TGME49_226420-t26_1-p1|TGME49_226420-t26_1	TGME49_226420-t26_1-p1|TGME49_226420-t26_1	GN=TGME49_226420, organism=Toxoplasma_gondii_ME49, gene_product=peptidase family M3 protein, transcript_product=peptidase family M3 protein, location=TGME49_chrX:1648123-1655167(+), protein_length=667, sequence_SO=chromosome, SO=protein_coding_gene, is_pse	1	8	15.6	75.363	667	0	8.5314	1//0	2//0	1//0	2//0	3//0	3//0	0//0	2//0	0//0	3//0	0//0	0//0	27353000000	31	32			-1	882360000					85446	449420					104750	873360	182120000	114030000	156270000	157950000	52075000	216550000
TGME49_226430-t26_1-p1|TGME49_226430-t26_1	TGME49_226430	TGME49_226430-t26_1-p1|TGME49_226430-t26_1	TGME49_226430-t26_1-p1|TGME49_226430-t26_1	GN=TGME49_226430, organism=Toxoplasma_gondii_ME49, gene_product=reticulon protein, transcript_product=reticulon protein, location=TGME49_chrX:1644756-1645346(-), protein_length=196, sequence_SO=chromosome, SO=protein_coding_gene, is_pseudo=false	1	6	38.3	21.62	196	0	10.418	2//1	2//1	1//1	2//1	0//2	3//0	1//0	2//0	0//0	1//0	0//0	1//0	655440000	10	48			-1	65544000	589230	3288600	3966500	419210	3360900	8293700	1042400		946200	1241600	3005300	7626400	905140		574750	1458600	3821800	4747300
TGME49_226440-t26_1-p1|TGME49_226440-t26_1	TGME49_226440	TGME49_226440-t26_1-p1|TGME49_226440-t26_1	TGME49_226440-t26_1-p1|TGME49_226440-t26_1	GN=TGME49_226440, organism=Toxoplasma_gondii_ME49, gene_product=SWI2/SNF2-containing protein RAD16, transcript_product=SWI2/SNF2-containing protein RAD16, location=TGME49_chrX:1631868-1642575(+), protein_length=1700, sequence_SO=chromosome, SO=protein_codi	1	3	3.9	187.78	1700	0	6.7034	1//0	1//0	0//0	2//0	0//0	1//0	0//1	2//0	0//0	1//0	0//1	1//0	75435000	84	14			-1	898040						127330					27370	227200
TGME49_226510-t26_1-p1|TGME49_226510-t26_1	TGME49_226510	TGME49_226510-t26_1-p1|TGME49_226510-t26_1	TGME49_226510-t26_1-p1|TGME49_226510-t26_1	GN=TGME49_226510, organism=Toxoplasma_gondii_ME49, gene_product=Sec23/Sec24 trunk domain-containing protein, transcript_product=Sec23/Sec24 trunk domain-containing protein, location=TGME49_chrX:1560450-1570491(-), protein_length=1539, sequence_SO=chromosom	1	8	11.8	165.23	1539	0	12.836	1//0	2//0	1//1	3//0	2//0	2//0	1//0	3//0	0//0	2//1	2//0	3//0	1903400000	61	25			-1	31204000			246330		128600	576570	232560	4101300		2097800	133780	541970		3777700	1881600	2160000		6316900
TGME49_226550-t26_1-p1|TGME49_226550-t26_1	TGME49_226550	TGME49_226550-t26_1-p1|TGME49_226550-t26_1	TGME49_226550-t26_1-p1|TGME49_226550-t26_1	GN=TGME49_226550, organism=Toxoplasma_gondii_ME49, gene_product=TBC domain containing protein, transcript_product=TBC domain containing protein, location=TGME49_chrX:1541043-1542454(+), protein_length=315, sequence_SO=chromosome, SO=protein_coding_gene, is	1	3	13	35.99	315	0	6.9005	2//0	2//0	1//0	2//1	1//1	3//0	1//0	2//0	1//2	3//0	2//0	3//0	179550000	18	75			-1	9974900			366910		302360	479670			472940	147360	178270	1190200	145630	298050			454370	294510
TGME49_226570-t26_1-p1|TGME49_226570-t26_1	TGME49_226570	TGME49_226570-t26_1-p1|TGME49_226570-t26_1	TGME49_226570-t26_1-p1|TGME49_226570-t26_1	GN=TGME49_226570, organism=Toxoplasma_gondii_ME49, gene_product=hypothetical protein, transcript_product=hypothetical protein, location=TGME49_chrX:1531761-1533277(-), protein_length=139, sequence_SO=chromosome, SO=protein_coding_gene, is_pseudo=false	1	5	94.2	14.996	139	0	95.577	3//0	3//0	3//0	3//0	3//0	3//0	3//0	3//0	3//0	3//0	3//0	3//0	19592000000	3	840			-1	6530700000	42470000	280460000	345020000	84765000	195180000	338640000	47154000	28975000	188850000	100950000	157640000	488800000	69305000	35548000	86781000	171150000	237300000	209450000	60527000
TGME49_226580-t26_1-p1|TGME49_226580-t26_1	TGME49_226580	TGME49_226580-t26_1-p1|TGME49_226580-t26_1	TGME49_226580-t26_1-p1|TGME49_226580-t26_1	GN=TGME49_226580, organism=Toxoplasma_gondii_ME49, gene_product=hypothetical protein, transcript_product=hypothetical protein, location=TGME49_chrX:1524179-1529076(-), protein_length=380, sequence_SO=chromosome, SO=protein_coding_gene, is_pseudo=false	1	3	11.3	42.752	380	0	6.3817	2//1	3//0	0//0	1//1	0//0	3//0	1//0	1//1	0//0	3//0	2//0	2//1	379000000	25	35			-1	15160000	538050	792950	773700	1039800	960180	1524100					83845	599990				175990	137560
TGME49_226590-t26_1-p1|TGME49_226590-t26_1	TGME49_226590	TGME49_226590-t26_1-p1|TGME49_226590-t26_1	TGME49_226590-t26_1-p1|TGME49_226590-t26_1	GN=TGME49_226590, organism=Toxoplasma_gondii_ME49, gene_product=cytochrome C oxidase subunit IIa, putative, transcript_product=cytochrome C oxidase subunit IIa, putative, location=TGME49_chrX:1517465-1519871(+), protein_length=299, sequence_SO=chromosome,	1	4	24.4	34.502	299	0	117.33	2//0	3//0	1//0	3//0	3//0	3//0	2//0	3//0	2//1	3//0	2//0	3//0	1632200000	16	357			-1	102010000		1127800	7433400	653120	3131500	6151400			92321	852860	2740000	5908900	866900			1957300	3276600	2690500	429080
TGME49_226620-t26_1-p1|TGME49_226620-t26_1	TGME49_226620	TGME49_226620-t26_1-p1|TGME49_226620-t26_1	TGME49_226620-t26_1-p1|TGME49_226620-t26_1	GN=TGME49_226620, organism=Toxoplasma_gondii_ME49, gene_product=hypothetical protein, transcript_product=hypothetical protein, location=TGME49_chrX:1481931-1493492(+), protein_length=3744, sequence_SO=chromosome, SO=protein_coding_gene, is_pseudo=false	1	2	1.8	394.8	3744	0	5.1798	1//0	1//0	0//0	0//0	0//0	1//0	0//0	0//0	0//0	2//0	0//1	1//0	26911000	157	6			-1	171410			23331			33624												25441
TGME49_226660-t26_1-p1|TGME49_226660-t26_1	TGME49_226660	TGME49_226660-t26_1-p1|TGME49_226660-t26_1	TGME49_226660-t26_1-p1|TGME49_226660-t26_1	GN=TGME49_226660, organism=Toxoplasma_gondii_ME49, gene_product=hypothetical protein, transcript_product=hypothetical protein, location=TGME49_chrX:1453772-1473117(+), protein_length=3735, sequence_SO=chromosome, SO=protein_coding_gene, is_pseudo=false	1	20	12.2	389.8	3735	0	77.879	2//0	3//0	0//0	2//0	0//0	2//1	1//0	1//0	1//2	3//0	2//0	3//0	486550000	148	77			-1	3287500	491380		35114	92530	169690	511510						561100				29348	127970	66906
TGME49_226680-t26_1-p1|TGME49_226680-t26_1	TGME49_226680	TGME49_226680-t26_1-p1|TGME49_226680-t26_1	TGME49_226680-t26_1-p1|TGME49_226680-t26_1	GN=TGME49_226680, organism=Toxoplasma_gondii_ME49, gene_product=hypothetical protein, transcript_product=hypothetical protein, location=TGME49_chrX:1442897-1448473(-), protein_length=899, sequence_SO=chromosome, SO=protein_coding_gene, is_pseudo=false	1	8	18.2	98.063	899	0	41.121	0//1	2//0	0//1	2//0	3//0	3//0	0//1	3//0	1//0	3//0	2//0	3//0	647860000	44	78			-1	14724000			27505		187050	439750	60548				307910	372440	2705200	4344.2	1707100	1249500	1273000	2909800
TGME49_226690-t26_1-p1|TGME49_226690-t26_1	TGME49_226690	TGME49_226690-t26_1-p1|TGME49_226690-t26_1	TGME49_226690-t26_1-p1|TGME49_226690-t26_1	GN=TGME49_226690, organism=Toxoplasma_gondii_ME49, gene_product=hypothetical protein, transcript_product=hypothetical protein, location=TGME49_chrX:1433385-1441187(+), protein_length=1011, sequence_SO=chromosome, SO=protein_coding_gene, is_pseudo=false	1	4	5.7	113.19	1011	0	15.386	2//0	3//0	0//0	1//0	0//0	3//0	0//0	1//0	0//0	2//1	0//0	2//0	96443000	41	11			-1	2352300	293070		518630	227330	208300	437360						186590				55882		74918
TGME49_226700-t26_1-p1|TGME49_226700-t26_1	TGME49_226700	TGME49_226700-t26_1-p1|TGME49_226700-t26_1	TGME49_226700-t26_1-p1|TGME49_226700-t26_1	GN=TGME49_226700, organism=Toxoplasma_gondii_ME49, gene_product=nuclease, putative, transcript_product=nuclease, putative, location=TGME49_chrX:1426804-1429092(+), protein_length=449, sequence_SO=chromosome, SO=protein_coding_gene, is_pseudo=false	1	2	12.9	50.424	449	0	38.909	1//1	0//2	0//0	0//0	0//1	2//0	0//1	1//1	0//1	3//0	1//0	1//0	115510000	20	10			-1	5775700		490430	856760		147090	424520									105960		198830	97504	111500
TGME49_226710-t26_1-p1|TGME49_226710-t26_1	TGME49_226710	TGME49_226710-t26_1-p1|TGME49_226710-t26_1	TGME49_226710-t26_1-p1|TGME49_226710-t26_1	GN=TGME49_226710, organism=Toxoplasma_gondii_ME49, gene_product=hypothetical protein, transcript_product=hypothetical protein, location=TGME49_chrX:1416134-1419546(-), protein_length=297, sequence_SO=chromosome, SO=protein_coding_gene, is_pseudo=false	1	5	13.8	33.272	297	0	23.787	3//0	3//0	2//0	3//0	2//0	3//0	2//1	3//0	1//2	3//0	2//0	3//0	2061700000	9	213			-1	229080000	917870	4849400	9886200	622980	6404100	10516000	534820		2349500	4992900	8791400	20423000	1836900		2360300	10300000	9968600	7731000	2489000
TGME49_226720-t26_1-p1|TGME49_226720-t26_1	TGME49_226720	TGME49_226720-t26_1-p1|TGME49_226720-t26_1	TGME49_226720-t26_1-p1|TGME49_226720-t26_1	GN=TGME49_226720, organism=Toxoplasma_gondii_ME49, gene_product=translin family protein, transcript_product=translin family protein, location=TGME49_chrX:1412514-1414193(+), protein_length=273, sequence_SO=chromosome, SO=protein_coding_gene, is_pseudo=fals	1	5	26	31.274	273	0	4.6009	1//2	2//1	2//0	0//2	2//0	0//2	2//1	2//1	0//0	0//0	0//0	0//0	188060000	13	20			-1	14466000	626660	61693	3362900	128870	495210	318420	597550		1540000		412030	479320	741530	1207300			633250	284540	413480
TGME49_226730-t26_1-p1|TGME49_226730-t26_1	TGME49_226730	TGME49_226730-t26_1-p1|TGME49_226730-t26_1	TGME49_226730-t26_1-p1|TGME49_226730-t26_1	GN=TGME49_226730, organism=Toxoplasma_gondii_ME49, gene_product=aconitate hydratase ACN/IRP, transcript_product=aconitate hydratase ACN/IRP, location=TGME49_chrX:1401179-1408350(-), protein_length=1055, sequence_SO=chromosome, SO=protein_coding_gene, is_ps	1	30	43.6	114.88	1055	0	316.41	3//0	3//0	3//0	3//0	3//0	3//0	3//0	3//0	3//0	3//0	3//0	3//0	32274000000	54	1857			-1	597660000	7805100	23760000	27969000	7968300	17993000	38428000	5366600	1731000	11681000	6287700	15948000	47410000	6003700	6134900	6644900	11880000	24278000	16461000	6862400
TGME49_226830-t26_1-p1|TGME49_226830-t26_1	TGME49_226830	TGME49_226830-t26_1-p1|TGME49_226830-t26_1	TGME49_226830-t26_1-p1|TGME49_226830-t26_1	GN=TGME49_226830, organism=Toxoplasma_gondii_ME49, gene_product=DnaK family protein, transcript_product=DnaK family protein, location=TGME49_chrX:1308000-1310816(-), protein_length=938, sequence_SO=chromosome, SO=protein_coding_gene, is_pseudo=false	1	34	47.9	103.19	938	0	323.31	3//0	3//0	3//0	3//0	3//0	3//0	3//0	3//0	3//0	3//0	3//0	3//0	15217000000	50	1291			-1	304330000	5097900	9202200	15549000	4117700	9381700	15456000	1775600	1885100	5121800	5253500	9300700	28106000	2516500	3418400	3277300	6680500	14106000	10570000	3619500
TGME49_226860-t26_1-p1|TGME49_226860-t26_1	TGME49_226860	TGME49_226860-t26_1-p1|TGME49_226860-t26_1	TGME49_226860-t26_1-p1|TGME49_226860-t26_1	GN=TGME49_226860, organism=Toxoplasma_gondii_ME49, gene_product=SAG-related sequence SRS67, transcript_product=SAG-related sequence SRS67, location=TGME49_chrX:1285111-1285743(-), protein_length=210, sequence_SO=chromosome, SO=protein_coding_gene, is_pseud	1	6	41.4	23.135	210	0	81.019	3//0	3//0	3//0	3//0	3//0	3//0	3//0	3//0	3//0	3//0	3//0	3//0	5242700000	13	288			-1	403290000	10234000	28312000	25614000	4667500	14656000	30153000	5018300	8618200	11464000	5707200	15238000	28225000	7868000	2966000	5343400	13777000	15978000	15989000	6274500
TGME49_226870-t26_1-p1|TGME49_226870-t26_1	TGME49_226870	TGME49_226870-t26_1-p1|TGME49_226870-t26_1	TGME49_226870-t26_1-p1|TGME49_226870-t26_1	GN=TGME49_226870, organism=Toxoplasma_gondii_ME49, gene_product=tubulin gamma chain, transcript_product=tubulin gamma chain, location=TGME49_chrX:1273484-1281577(-), protein_length=461, sequence_SO=chromosome, SO=protein_coding_gene, is_pseudo=false	1	4	19.7	51.784	461	0	21.732	1//0	1//1	1//0	3//0	0//1	2//1	1//1	2//1	0//0	3//0	1//1	2//0	255580000	26	23			-1	9830000			405070		119010	794800			225500	100810	290810	1442400			71956	261530	407020	185130
TGME49_226910-t26_1-p1|TGME49_226910-t26_1	TGME49_226910	TGME49_226910-t26_1-p1|TGME49_226910-t26_1	TGME49_226910-t26_1-p1|TGME49_226910-t26_1	GN=TGME49_226910, organism=Toxoplasma_gondii_ME49, gene_product=Amylo-alpha-1,6-glucosidase, transcript_product=Amylo-alpha-1,6-glucosidase, location=TGME49_chrX:1228618-1245169(-), protein_length=1882, sequence_SO=chromosome, SO=protein_coding_gene, is_ps	1	20	18.5	208.02	1882	0	75.211	2//0	3//0	3//0	2//0	2//0	3//0	2//0	3//0	3//0	3//0	2//0	3//0	1650500000	97	236			-1	17015000		681430	1998500	143290	1492600	3767400	150440		180900		262750	1533900	32160				536840	106040	65194
TGME49_226960-t26_1-p1|TGME49_226960-t26_1	TGME49_226960	TGME49_226960-t26_1-p1|TGME49_226960-t26_1	TGME49_226960-t26_1-p1|TGME49_226960-t26_1	GN=TGME49_226960, organism=Toxoplasma_gondii_ME49, gene_product=phosphofructokinase PFKII, transcript_product=phosphofructokinase PFKII, location=TGME49_chrX:1186611-1197026(-), protein_length=1225, sequence_SO=chromosome, SO=protein_coding_gene, is_pseudo	1	62	70.6	131.36	1225	0	323.31	3//0	3//0	3//0	3//0	3//0	3//0	3//0	3//0	3//0	3//0	3//0	3//0	171820000000	48	6476			-1	3579700000	61742000	156500000	177770000	56080000	85216000	162990000	22214000	21327000	74567000	56080000	120150000	292130000	25354000	36772000	35633000	83926000	162570000	112060000	36503000
TGME49_226970-t26_1-p1|TGME49_226970-t26_1	TGME49_226970	TGME49_226970-t26_1-p1|TGME49_226970-t26_1	TGME49_226970-t26_1-p1|TGME49_226970-t26_1	GN=TGME49_226970, organism=Toxoplasma_gondii_ME49, gene_product=ribosomal protein RPS11, transcript_product=ribosomal protein RPS11, location=TGME49_chrX:1180402-1183277(-), protein_length=161, sequence_SO=chromosome, SO=protein_coding_gene, is_pseudo=fals	1	9	52.2	18.677	161	0	117.89	3//0	3//0	3//0	3//0	3//0	3//0	3//0	3//0	3//0	3//0	3//0	3//0	25134000000	10	874			-1	2513400000	31341000	102270000	104740000	20176000	90058000	180370000	12000000	18307000	50322000	11197000	71867000	257970000	25760000	17832000	38433000	63541000	110500000	93313000	28706000
TGME49_226980-t26_1-p1|TGME49_226980-t26_1	TGME49_226980	TGME49_226980-t26_1-p1|TGME49_226980-t26_1	TGME49_226980-t26_1-p1|TGME49_226980-t26_1	GN=TGME49_226980, organism=Toxoplasma_gondii_ME49, gene_product=hypothetical protein, transcript_product=hypothetical protein, location=TGME49_chrX:1172455-1176693(-), protein_length=227, sequence_SO=chromosome, SO=protein_coding_gene, is_pseudo=false	1	6	35.2	25.352	227	0	8.3351	3//0	3//0	3//0	3//0	2//1	3//0	2//0	3//0	2//1	3//0	2//1	3//0	1164500000	12	90			-1	97044000	650470	2550500	2852200	1378900	2563900	8126100	336460	3384200	3856900	1068500	4083100	8506400	713070	334550	999980	1350000	3089000	2807100	589910
TGME49_227000-t26_1-p1|TGME49_227000-t26_1	TGME49_227000	TGME49_227000-t26_1-p1|TGME49_227000-t26_1	TGME49_227000-t26_1-p1|TGME49_227000-t26_1	GN=TGME49_227000, organism=Toxoplasma_gondii_ME49, gene_product=hypothetical protein, transcript_product=hypothetical protein, location=TGME49_chrX:1144996-1155370(+), protein_length=1082, sequence_SO=chromosome, SO=protein_coding_gene, is_pseudo=false	1	3	4.2	119.49	1082	0.0013562	3.4834	0//1	1//0	0//0	0//0	0//0	0//0	1//0	0//3	0//1	3//0	0//0	0//0	50373000	55	8			-1	915880		142250				172870
TGME49_227030-t26_1-p1|TGME49_227030-t26_1	TGME49_227030	TGME49_227030-t26_1-p1|TGME49_227030-t26_1	TGME49_227030-t26_1-p1|TGME49_227030-t26_1	GN=TGME49_227030, organism=Toxoplasma_gondii_ME49, gene_product=hypothetical protein, transcript_product=hypothetical protein, location=TGME49_chrX:1129103-1130675(+), protein_length=170, sequence_SO=chromosome, SO=protein_coding_gene, is_pseudo=false	1	6	48.8	18.687	170	0	12.883	3//0	3//0	3//0	3//0	3//0	3//0	2//0	3//0	3//0	3//0	2//1	3//0	1679200000	11	295			-1	152650000	1342600	1616800	6813900	717550	4525500	9227400	798310	511950	3291400		8304400	16058000	1747000	2982700	1176600	2226200	4923800	3326800	1324100
TGME49_227060-t26_1-p1|TGME49_227060-t26_1	TGME49_227060	TGME49_227060-t26_1-p1|TGME49_227060-t26_1	TGME49_227060-t26_1-p1|TGME49_227060-t26_1	GN=TGME49_227060, organism=Toxoplasma_gondii_ME49, gene_product=hypothetical protein, transcript_product=hypothetical protein, location=TGME49_chrX:1106139-1118596(+), protein_length=1273, sequence_SO=chromosome, SO=protein_coding_gene, is_pseudo=false	1	4	7.1	139.25	1273	0.00046992	4.3324	3//0	3//0	1//0	3//0	3//0	3//0	3//0	3//0	2//0	3//0	3//0	3//0	422870000	52	57			-1	8132100	69700	473800	396510	106650	118080	165560			372530	74203	74992	618740	219570	337230	61412	221270	144840	338380	216860
TGME49_227100-t26_1-p1|TGME49_227100-t26_1	TGME49_227100	TGME49_227100-t26_1-p1|TGME49_227100-t26_1	TGME49_227100-t26_1-p1|TGME49_227100-t26_1	GN=TGME49_227100, organism=Toxoplasma_gondii_ME49, gene_product=hypothetical protein, transcript_product=hypothetical protein, location=TGME49_chrX:1087808-1088751(+), protein_length=112, sequence_SO=chromosome, SO=protein_coding_gene, is_pseudo=false	1	2	22.3	12.403	112	0.0013465	3.3376	1//0	1//2	0//0	0//0	0//0	0//0	0//0	0//0	0//0	0//0	0//0	0//0	39121000	6	6			-1	6520100			1583300	1036500	1129400	2770900
TGME49_227280-t26_1-p1|TGME49_227280-t26_1	TGME49_227280	TGME49_227280-t26_1-p1|TGME49_227280-t26_1	TGME49_227280-t26_1-p1|TGME49_227280-t26_1	GN=TGME49_227280, organism=Toxoplasma_gondii_ME49, gene_product=dense granule protein GRA3, transcript_product=dense granule protein GRA3, location=TGME49_chrX:1049243-1049905(-), protein_length=220, sequence_SO=chromosome, SO=protein_coding_gene, is_pseud	1	13	36.8	23.875	220	0	60.398	3//0	3//0	3//0	3//0	3//0	3//0	3//0	3//0	3//0	3//0	3//0	3//0	53981000000	9	1343			-1	5997900000	134490000	218060000	271380000	69590000	199500000	355860000	24722000	45703000	129350000	78094000	170690000	373790000	47123000	60875000	69457000	137260000	194480000	138200000	51866000
TGME49_227290-t26_1-p1|TGME49_227290-t26_1	TGME49_227290	TGME49_227290-t26_1-p1|TGME49_227290-t26_1	TGME49_227290-t26_1-p1|TGME49_227290-t26_1	GN=TGME49_227290, organism=Toxoplasma_gondii_ME49, gene_product=histone deacetylase HDAC3, transcript_product=histone deacetylase HDAC3, location=TGME49_chrX:1044057-1046582(-), protein_length=451, sequence_SO=chromosome, SO=protein_coding_gene, is_pseudo=	1	9	46.3	50.457	451	0	66.426	3//0	3//0	3//0	3//0	3//0	3//0	3//0	3//0	3//0	3//0	3//0	3//0	4542800000	18	415			-1	252380000	3069100	12506000	14105000	3163500	7403300	14583000	2271800	133870	6310300	1953700	6123200	18337000	2167800	2458300	711040	7343300	8401800	9065200	2805800
TGME49_227360-t26_1-p1|TGME49_227360-t26_1	TGME49_227360	TGME49_227360-t26_1-p1|TGME49_227360-t26_1	TGME49_227360-t26_1-p1|TGME49_227360-t26_1	GN=TGME49_227360, organism=Toxoplasma_gondii_ME49, gene_product=ribosomal protein RPL3, transcript_product=ribosomal protein RPL3, location=TGME49_chrX:994273-996966(-), protein_length=389, sequence_SO=chromosome, SO=protein_coding_gene, is_pseudo=false	1	19	49.1	44.056	389	0	248.72	3//0	3//0	3//0	3//0	3//0	3//0	3//0	3//0	3//0	3//0	3//0	3//0	35304000000	21	1872			-1	1681100000	24025000	65543000	68308000	20157000	69108000	138510000	8906400	10522000	27575000	18451000	50408000	156070000	12400000	10320000	21833000	36931000	69119000	61568000	17709000
TGME49_227560-t26_1-p1|TGME49_227560-t26_1	TGME49_227560	TGME49_227560-t26_1-p1|TGME49_227560-t26_1	TGME49_227560-t26_1-p1|TGME49_227560-t26_1	GN=TGME49_227560, organism=Toxoplasma_gondii_ME49, gene_product=IWS1 transcription factor, putative, transcript_product=IWS1 transcription factor, putative, location=TGME49_chrX:916274-921316(+), protein_length=476, sequence_SO=chromosome, SO=protein_codin	1	3	9.5	54.331	476	0.0049261	1.7508	1//0	2//0	0//0	2//0	0//1	1//2	0//0	2//1	0//0	3//0	0//1	2//1	118450000	25	31			-1	4737900			321140		140560	290690					194900	752840			90647	76124	582510	461280
TGME49_227600-t26_1-p1|TGME49_227600-t26_1	TGME49_227600	TGME49_227600-t26_1-p1|TGME49_227600-t26_1	TGME49_227600-t26_1-p1|TGME49_227600-t26_1	GN=TGME49_227600, organism=Toxoplasma_gondii_ME49, gene_product=ribosomal protein RPL34, transcript_product=ribosomal protein RPL34, location=TGME49_chrX:894289-896541(-), protein_length=134, sequence_SO=chromosome, SO=protein_coding_gene, is_pseudo=false	1	4	29.1	15.383	134	0	6.6056	3//0	3//0	2//1	3//0	3//0	3//0	3//0	3//0	3//0	3//0	3//0	3//0	4253300000	4	269			-1	1063300000	17938000	41446000	55487000	11799000	43975000	81406000	2565500	1707700	28612000	19401000	33681000	110890000	9808200	9385700	14103000	26668000	49303000	35568000	11484000
TGME49_227610-t26_1-p1|TGME49_227610-t26_1	TGME49_227610	TGME49_227610-t26_1-p1|TGME49_227610-t26_1	TGME49_227610-t26_1-p1|TGME49_227610-t26_1	GN=TGME49_227610, organism=Toxoplasma_gondii_ME49, gene_product=hypothetical protein, transcript_product=hypothetical protein, location=TGME49_chrX:875770-892601(+), protein_length=3648, sequence_SO=chromosome, SO=protein_coding_gene, is_pseudo=false	1	3	1.8	390.36	3648	0.0017376	2.7263	0//0	2//0	0//0	1//0	0//0	0//0	0//0	0//0	0//0	0//0	2//0	3//0	136160000	172	7			-1	791630				28600
TGME49_227620-t26_1-p1|TGME49_227620-t26_1	TGME49_227620	TGME49_227620-t26_1-p1|TGME49_227620-t26_1	TGME49_227620-t26_1-p1|TGME49_227620-t26_1	GN=TGME49_227620, organism=Toxoplasma_gondii_ME49, gene_product=dense granule protein GRA2, transcript_product=dense granule protein GRA2, location=TGME49_chrX:870576-871374(-), protein_length=185, sequence_SO=chromosome, SO=protein_coding_gene, is_pseudo=	1	9	48.6	19.804	185	0	243.31	3//0	3//0	3//0	3//0	3//0	3//0	3//0	3//0	3//0	3//0	3//0	3//0	112970000000	10	1518			-1	11297000000	313490000	648850000	509020000	190360000	325100000	667410000	50705000	152740000	468980000	245670000	466160000	951070000	194790000	195390000	170520000	293420000	514270000	479000000	127740000
TGME49_227650-t26_1-p1|TGME49_227650-t26_1	TGME49_227650	TGME49_227650-t26_1-p1|TGME49_227650-t26_1	TGME49_227650-t26_1-p1|TGME49_227650-t26_1	GN=TGME49_227650, organism=Toxoplasma_gondii_ME49, gene_product=microtubule-associated protein RP/EB family, putative, transcript_product=microtubule-associated protein RP/EB family, putative, location=TGME49_chrX:862557-864751(-), protein_length=413, sequ	1	2	8.5	45.69	413	0.0049689	1.8842	1//0	2//1	0//0	2//0	0//0	1//0	1//0	1//0	0//2	1//0	0//0	0//0	56115000	21	7			-1	2672100			379790	51243	212650	315740					180140	1116000
TGME49_227790-t26_1-p1|TGME49_227790-t26_1	TGME49_227790	TGME49_227790-t26_1-p1|TGME49_227790-t26_1	TGME49_227790-t26_1-p1|TGME49_227790-t26_1	GN=TGME49_227790, organism=Toxoplasma_gondii_ME49, gene_product=glycosyltransferase, group 1 family protein, transcript_product=glycosyltransferase, group 1 family protein, location=TGME49_chrX:823156-829674(-), protein_length=462, sequence_SO=chromosome,	1	4	14.9	51.17	462	0.0013514	3.4143	0//0	2//0	0//0	1//0	0//0	0//0	0//0	0//0	0//0	1//0	0//0	1//0	15975000	24	12			-1	665640						219490						446140
TGME49_227800-t26_1-p1|TGME49_227800-t26_1	TGME49_227800	TGME49_227800-t26_1-p1|TGME49_227800-t26_1	TGME49_227800-t26_1-p1|TGME49_227800-t26_1	GN=TGME49_227800, organism=Toxoplasma_gondii_ME49, gene_product=EF hand domain-containing protein, transcript_product=EF hand domain-containing protein, location=TGME49_chrX:810640-819713(-), protein_length=1280, sequence_SO=chromosome, SO=protein_coding_g	1	5	6.3	135.82	1280	0	12.373	1//1	3//0	0//0	2//0	2//0	2//0	2//0	2//0	2//0	3//0	2//0	3//0	307740000	47	87			-1	6547600		351980	348860	92733	202890	496540					170750	299350	53017		55514		131560	259890	53216
TGME49_227810-t26_1-p1|TGME49_227810-t26_1	TGME49_227810	TGME49_227810-t26_1-p1|TGME49_227810-t26_1	TGME49_227810-t26_1-p1|TGME49_227810-t26_1	GN=TGME49_227810, organism=Toxoplasma_gondii_ME49, gene_product=rhoptry kinase family protein ROP11 (incomplete catalytic triad), transcript_product=rhoptry kinase family protein ROP11 (incomplete catalytic triad), location=TGME49_chrX:805942-807519(+), pr	1	25	68.4	58.034	525	0	323.31	3//0	3//0	3//0	3//0	3//0	3//0	3//0	3//0	3//0	3//0	3//0	3//0	15353000000	25	1237			-1	614110000	5817000	10759000	16883000	3194200	13077000	24317000	1839400	837660	8982100	5789500	24310000	55846000	6254400	2146400	6278300	19813000	35233000	27008000	4144100
TGME49_227820-t26_1-p1|TGME49_227820-t26_1	TGME49_227820	TGME49_227820-t26_1-p1|TGME49_227820-t26_1;TGME49_220880-t26_1-p1|TGME49_220880-t26_1	TGME49_227820-t26_1-p1|TGME49_227820-t26_1	GN=TGME49_227820, organism=Toxoplasma_gondii_ME49, gene_product=hypothetical protein, transcript_product=hypothetical protein, location=TGME49_chrX:795597-803577(+), protein_length=2018, sequence_SO=chromosome, SO=protein_coding_gene, is_pseudo=false	2	3	3.6	214.27	2018	0	4.7279	1//0	0//0	0//0	0//0	0//0	1//0	0//0	0//0	1//1	2//0	1//2	1//0	185260000	87	8			-1;-1	2129400																	69461
TGME49_227840-t26_1-p1|TGME49_227840-t26_1	TGME49_227840	TGME49_227840-t26_1-p1|TGME49_227840-t26_1	TGME49_227840-t26_1-p1|TGME49_227840-t26_1	GN=TGME49_227840, organism=Toxoplasma_gondii_ME49, gene_product=Memo family protein, transcript_product=Memo family protein, location=TGME49_chrX:778810-785480(+), protein_length=302, sequence_SO=chromosome, SO=protein_coding_gene, is_pseudo=false	1	8	56.3	33.336	302	0	90.838	3//0	2//0	2//0	2//1	1//0	3//0	1//0	3//0	3//0	3//0	2//1	3//0	1953200000	14	174			-1	139510000		1133100	3238400		814240	5183200	700410		876690	169160	1484500	4681600	423070			411470	3044300	2749000
TGME49_227870-t26_1-p1|TGME49_227870-t26_1	TGME49_227870	TGME49_227870-t26_1-p1|TGME49_227870-t26_1	TGME49_227870-t26_1-p1|TGME49_227870-t26_1	GN=TGME49_227870, organism=Toxoplasma_gondii_ME49, gene_product=Tim10/DDP family zinc finger superfamily protein, transcript_product=Tim10/DDP family zinc finger superfamily protein, location=TGME49_chrX:762981-764443(-), protein_length=103, sequence_SO=ch	1	2	28.2	11.224	103	0	5.9644	3//0	3//0	3//0	3//0	3//0	3//0	3//0	3//0	3//0	3//0	3//0	3//0	799130000	5	139			-1	159830000		2823300	3452700	2444700	4676700	11079000	1250300	392280	3217200	2080600	6257100	14314000	1389500		1579000	2724200	7377100	6431900	1530100
TGME49_227910-t26_1-p1|TGME49_227910-t26_1	TGME49_227910	TGME49_227910-t26_1-p1|TGME49_227910-t26_1	TGME49_227910-t26_1-p1|TGME49_227910-t26_1	GN=TGME49_227910, organism=Toxoplasma_gondii_ME49, gene_product=hypothetical protein, transcript_product=hypothetical protein, location=TGME49_chrX:740600-742360(+), protein_length=122, sequence_SO=chromosome, SO=protein_coding_gene, is_pseudo=false	1	5	63.1	14.374	122	0	243.16	3//0	3//0	3//0	3//0	3//0	3//0	3//0	3//0	3//0	3//0	2//0	3//0	2165400000	7	293			-1	309340000	2716200	6843800	16463000	2281800	9013600	14696000	2072500	263400	5325100	4746100	8444600	27178000	2404800	1435100	3632700	8033900	13839000	9596300	3607000
TGME49_227948-t26_1-p1|TGME49_227948-t26_1	TGME49_227948	TGME49_227948-t26_1-p1|TGME49_227948-t26_1	TGME49_227948-t26_1-p1|TGME49_227948-t26_1	GN=TGME49_227948, organism=Toxoplasma_gondii_ME49, gene_product=peptidase M16 inactive domain-containing protein, transcript_product=peptidase M16 inactive domain-containing protein, location=TGME49_chrX:716364-726488(+), protein_length=1306, sequence_SO=c	1	48	52.7	142.76	1306	0	323.31	3//0	3//0	2//1	3//0	3//0	3//0	3//0	3//0	3//0	3//0	3//0	3//0	11598000000	72	1590			-1	161080000	1822300	5907500	9031400	3639500	7336300	12407000	328810	18649	1609200	2667700	4986000	10347000	955840	105610	932170	3195700	7543000	3601000	799160
TGME49_227952-t26_1-p1|TGME49_227952-t26_1	TGME49_227952	TGME49_227952-t26_1-p1|TGME49_227952-t26_1	TGME49_227952-t26_1-p1|TGME49_227952-t26_1	GN=TGME49_227952, organism=Toxoplasma_gondii_ME49, gene_product=14-3-3 superfamily protein, transcript_product=14-3-3 superfamily protein, location=TGME49_chrX:711263-714441(+), protein_length=422, sequence_SO=chromosome, SO=protein_coding_gene, is_pseudo=	1	2	8.5	47.993	422	0.0057354	1.711	1//0	0//0	0//0	1//0	0//0	0//0	0//0	0//0	0//0	1//0	0//0	1//0	15489000	24	4			-1	645360												487900
TGME49_227960-t26_1-p1|TGME49_227960-t26_1	TGME49_227960	TGME49_227960-t26_1-p1|TGME49_227960-t26_1	TGME49_227960-t26_1-p1|TGME49_227960-t26_1	GN=TGME49_227960, organism=Toxoplasma_gondii_ME49, gene_product=PCI domain-containing protein, transcript_product=PCI domain-containing protein, location=TGME49_chrX:703057-705828(-), protein_length=506, sequence_SO=chromosome, SO=protein_coding_gene, is_p	1	16	54.2	55.708	506	0	54.97	3//0	3//0	2//0	3//0	2//1	3//0	3//0	3//0	2//0	3//0	3//0	3//0	2067500000	23	387			-1	89892000	1637500	2072600	4661700	894050	2582700	5936500	595720		1617800	411170	2078600	9453300	808250	541410	214710	2047800	4602400	2059800	897610
TGME49_227970-t26_1-p1|TGME49_227970-t26_1	TGME49_227970	TGME49_227970-t26_1-p1|TGME49_227970-t26_1	TGME49_227970-t26_1-p1|TGME49_227970-t26_1	GN=TGME49_227970, organism=Toxoplasma_gondii_ME49, gene_product=histone family DNA-binding protein, transcript_product=histone family DNA-binding protein, location=TGME49_chrX:700161-701425(+), protein_length=235, sequence_SO=chromosome, SO=protein_coding_	1	6	34	25.188	235	0	74.337	2//1	3//0	2//0	3//0	3//0	3//0	3//0	3//0	3//0	3//0	3//0	3//0	1254600000	12	226			-1	104550000	686510	1458200	9132500	2867100	3631900	7446600	587920		1564400	2995400	5706600	18713000	1178800	624370	771710	1337300	2824800	2282300	510970
TGME49_227990-t26_1-p1|TGME49_227990-t26_1	TGME49_227990	TGME49_227990-t26_1-p1|TGME49_227990-t26_1	TGME49_227990-t26_1-p1|TGME49_227990-t26_1	GN=TGME49_227990, organism=Toxoplasma_gondii_ME49, gene_product=hypothetical protein, transcript_product=hypothetical protein, location=TGME49_chrX:683378-688906(+), protein_length=905, sequence_SO=chromosome, SO=protein_coding_gene, is_pseudo=false	1	2	4.9	99.343	905	0	5.9567	0//0	1//0	0//0	0//0	0//0	0//0	0//0	0//0	0//0	3//0	0//0	0//0	20141000	44	3			-1	457750				77110
TGME49_228000-t26_1-p1|TGME49_228000-t26_1	TGME49_228000	TGME49_228000-t26_1-p1|TGME49_228000-t26_1	TGME49_228000-t26_1-p1|TGME49_228000-t26_1	GN=TGME49_228000, organism=Toxoplasma_gondii_ME49, gene_product=splicing factor 3A subunit 2, putative, transcript_product=splicing factor 3A subunit 2, putative, location=TGME49_chrX:678567-681275(+), protein_length=242, sequence_SO=chromosome, SO=protein	1	4	22.7	27.858	242	0.00093284	4.2406	0//2	2//1	1//2	3//0	1//2	2//1	2//0	1//2	3//0	3//0	2//0	3//0	900070000	17	45			-1	52946000	1461000	1337000		386080	1863100	4108500	659590	677000	1681300	1159300	2504600	4825700	553560	354790	348450	1699600	842690	1346000	1216800
TGME49_228100-t26_1-p1|TGME49_228100-t26_1	TGME49_228100	TGME49_228100-t26_1-p1|TGME49_228100-t26_1	TGME49_228100-t26_1-p1|TGME49_228100-t26_1	GN=TGME49_228100, organism=Toxoplasma_gondii_ME49, gene_product=hypothetical protein, transcript_product=hypothetical protein, location=TGME49_chrX:583489-592859(-), protein_length=1314, sequence_SO=chromosome, SO=protein_coding_gene, is_pseudo=false	1	4	8.6	139.35	1314	0.0045872	1.9761	0//0	1//0	0//0	1//0	0//0	1//0	0//0	0//0	0//0	0//0	0//0	1//0	11687000	57	8			-1	205040																	205040
TGME49_228120-t26_1-p1|TGME49_228120-t26_1	TGME49_228120	TGME49_228120-t26_1-p1|TGME49_228120-t26_1	TGME49_228120-t26_1-p1|TGME49_228120-t26_1	GN=TGME49_228120, organism=Toxoplasma_gondii_ME49, gene_product=hypothetical protein, transcript_product=hypothetical protein, location=TGME49_chrX:559808-576867(+), protein_length=3945, sequence_SO=chromosome, SO=protein_coding_gene, is_pseudo=false	1	24	12.8	417.83	3945	0	55.647	1//0	3//0	3//0	3//0	3//0	3//0	2//1	3//0	2//0	2//0	3//0	3//0	842760000	170	99			-1	4957400			106180	4832.8	65767	336870	259700	119410	28629	104130	74239	466890	115680	122200		113020	236870	238860	92081
TGME49_228150-t26_1-p1|TGME49_228150-t26_1	TGME49_228150	TGME49_228150-t26_1-p1|TGME49_228150-t26_1	TGME49_228150-t26_1-p1|TGME49_228150-t26_1	GN=TGME49_228150, organism=Toxoplasma_gondii_ME49, gene_product=hypothetical protein, transcript_product=hypothetical protein, location=TGME49_chrX:540868-548551(+), protein_length=2115, sequence_SO=chromosome, SO=protein_coding_gene, is_pseudo=false	1	6	9.9	214.73	2115	0.0025663	2.4197	0//0	2//0	2//0	1//0	0//0	1//0	2//0	1//0	1//0	1//0	0//0	0//0	161120000	86	12			-1	1873400						235580		93023	111420			819310						60611
TGME49_228170-t26_1-p1|TGME49_228170-t26_1	TGME49_228170	TGME49_228170-t26_1-p1|TGME49_228170-t26_1	TGME49_228170-t26_1-p1|TGME49_228170-t26_1	GN=TGME49_228170, organism=Toxoplasma_gondii_ME49, gene_product=inner membrane complex protein IMC2A, transcript_product=inner membrane complex protein IMC2A, location=TGME49_chrX:521898-527392(-), protein_length=1491, sequence_SO=chromosome, SO=protein_co	1	56	44.5	170.81	1491	0	323.31	3//0	3//0	3//0	3//0	3//0	3//0	3//0	3//0	3//0	3//0	3//0	3//0	19847000000	72	1775			-1	275650000	6749300	13772000	10684000	2771000	6763100	13732000	1758400	2759500	7859000	3476900	8471900	19981000	4339100	2939300	2579500	6902000	11087000	8600400	1611200
TGME49_228190-t26_1-p1|TGME49_228190-t26_1	TGME49_228190	TGME49_228190-t26_1-p1|TGME49_228190-t26_1	TGME49_228190-t26_1-p1|TGME49_228190-t26_1	GN=TGME49_228190, organism=Toxoplasma_gondii_ME49, gene_product=eukaryotic initiation factor-3, subunit 5, putative, transcript_product=eukaryotic initiation factor-3, subunit 5, putative, location=TGME49_chrX:505019-507250(+), protein_length=346, sequence	1	14	67.3	38.069	346	0	214.05	3//0	3//0	3//0	3//0	3//0	3//0	3//0	3//0	3//0	3//0	3//0	3//0	8538800000	19	1067			-1	449410000	5761500	10560000	18956000	7358400	16934000	25812000	1779500	452690	10716000	2826200	15317000	46986000	1896400	5608400	3516800	9130800	28824000	13296000	3537500
TGME49_228200-t26_1-p1|TGME49_228200-t26_1	TGME49_228200	TGME49_228200-t26_1-p1|TGME49_228200-t26_1	TGME49_228200-t26_1-p1|TGME49_228200-t26_1	GN=TGME49_228200, organism=Toxoplasma_gondii_ME49, gene_product=vacuolar (h+)-atpase g subunit protein, transcript_product=vacuolar (h+)-atpase g subunit protein, location=TGME49_chrX:496487-499375(-), protein_length=483, sequence_SO=chromosome, SO=protein	1	2	9.7	52.597	483	0.0013544	3.4586	0//0	0//0	0//0	0//0	0//0	0//0	0//0	0//0	0//0	0//0	0//0	1//1	13196000	27	5			-1	488750
TGME49_228210-t26_1-p1|TGME49_228210-t26_1	TGME49_228210	TGME49_228210-t26_1-p1|TGME49_228210-t26_1	TGME49_228210-t26_1-p1|TGME49_228210-t26_1	GN=TGME49_228210, organism=Toxoplasma_gondii_ME49, gene_product=26S proteasome regulatory subunit, transcript_product=26S proteasome regulatory subunit, location=TGME49_chrX:486775-493321(-), protein_length=398, sequence_SO=chromosome, SO=protein_coding_ge	1	12	50.5	44.455	398	0	71.698	3//0	3//0	3//0	3//0	3//0	3//0	3//0	3//0	3//0	3//0	3//0	3//0	3396000000	23	572			-1	147650000	1636600	4526200	6436300	1516200	4833700	8744600	1734800		2636400	1924700	5808400	12686000	1165400	1210600	1466900	2793000	6665200	3701200	1309600
TGME49_228290-t26_1-p1|TGME49_228290-t26_1	TGME49_228290	TGME49_228290-t26_1-p1|TGME49_228290-t26_1	TGME49_228290-t26_1-p1|TGME49_228290-t26_1	GN=TGME49_228290, organism=Toxoplasma_gondii_ME49, gene_product=phospholipase/carboxylesterase, transcript_product=phospholipase/carboxylesterase, location=TGME49_chrX:438231-439688(-), protein_length=485, sequence_SO=chromosome, SO=protein_coding_gene, is	1	8	32	52.044	485	0	17.631	3//0	3//0	2//1	3//0	3//0	3//0	3//0	3//0	2//1	3//0	2//1	3//0	10067000000	22	323			-1	457570000	9623700	24263000	26528000	7418500	14146000	27736000	8513200	3782200	16218000	7087100	14655000	50478000	4560000	10269000	2936500	9727600	21925000	20160000	7565800
TGME49_228360-t26_1-p1|TGME49_228360-t26_1	TGME49_228360	TGME49_228360-t26_1-p1|TGME49_228360-t26_1	TGME49_228360-t26_1-p1|TGME49_228360-t26_1	GN=TGME49_228360, organism=Toxoplasma_gondii_ME49, gene_product=peptidyl-prolyl isomerase FKBP12, putative, transcript_product=peptidyl-prolyl isomerase FKBP12, putative, location=TGME49_chrX:377308-379276(+), protein_length=362, sequence_SO=chromosome, SO	1	5	28.5	38.046	362	0	323.31	1//0	2//0	1//0	3//0	0//0	3//0	1//0	2//0	3//0	3//0	3//0	3//0	1270700000	11	112			-1	115520000			324620		564000	1042300					383340	1954600				505450	639250	661660
[truncated: 1,807 more rows]
[truncated: 113 more columns]

## Sheet: DA proteins
Leading_Protein	GN	Protein IDs	Majority protein IDs	Fasta headers	Number of proteins	Razor + unique peptides	Sequence coverage [%]	Mol. weight [kDa]	Sequence length	Q-value	Score	Num Ident byMSMS//byMatch Sp1_L	Num Ident byMSMS//byMatch Sp1_H	Num Ident byMSMS//byMatch Sp2_L	Num Ident byMSMS//byMatch Sp2_H	Num Ident byMSMS//byMatch Sp3_L	Num Ident byMSMS//byMatch Sp3_H	Num Ident byMSMS//byMatch Sp16_L	Num Ident byMSMS//byMatch Sp16_H	Num Ident byMSMS//byMatch Sp24_L	Num Ident byMSMS//byMatch Sp24_H	Num Ident byMSMS//byMatch PigSp1_L	Num Ident byMSMS//byMatch PigSp1_H	Intensity	iBAQ peptides	MS/MS count	Only identified by site	Potential contaminant	Taxonomy IDs	iBAQ	Seen in # reps in Sp1_L	Seen in # reps in Sp1_H	Seen in # reps in Sp2_L	Seen in # reps in Sp2_H	Seen in # reps in Sp3_L	Seen in # reps in Sp3_H	Seen in # reps in Sp16_L	Seen in # reps in Sp16_H	Seen in # reps in Sp24_L	Seen in # reps in Sp24_H	Seen in # reps in PigSp1_L	Seen in # reps in PigSp1_H	OnOff Sp1_L vs Sp1_H onIn	StrictOnOff Sp1_L vs Sp1_H onIn	OnOff Sp2_L vs Sp2_H onIn	StrictOnOff Sp2_L vs Sp2_H onIn	OnOff Sp3_L vs Sp3_H onIn	StrictOnOff Sp3_L vs Sp3_H onIn	OnOff Sp16_L vs Sp16_H onIn
[truncated: 2,439 more rows]
[truncated: 205 more columns]

[truncated: 1 more sheets: Equivalent proteins]
