# Supplementary material for: Proteome changes during in vitro culture adaptation of Toxoplasma gondii archetypal II and III field isolates
Source: Front Cell Infect Microbiol. 2025 Sep 16;15:1633384. doi: 10.3389/fcimb.2025.1633384 (PMC12479500; doi:10.3389/fcimb.2025.1633384)
Supplement: Supplementary Table 3 — Constantly abundant (CA) proteins in the six Type II and Type III canonical T. gondii strains as identified by equivalence tests described in Materials and methods section. [file Table3.xlsx]

## Sheet: Synopsis
GN	Fasta headers	TgShSp1	TgShSp2	TgShSp3	TgShSp16	TgShSp24	TgPigSp1	No. of strains
TGME49_201700	protein transport protein SEC13	1			1			2
TGME49_202370	T-complex protein 1, epsilon subunit (TCP-1-epsilon), putative					1		1
TGME49_202390	mature soluble cytoskeleton protein MSC1B				1			1
TGME49_202680	cytochrome b-c1 complex subunit 2		1		1		1	3
TGME49_205470	translation elongation factor 2 family protein, putative				1			1
TGME49_206470	pyruvate dehydrogenase complex subunit PDH-E3II				1			1
TGME49_207440	ribosomal protein RPS4				1			1
TGME49_207620	pyridine nucleotide-disulfide oxidoreductase domain-containing protein	1			1	1		3
TGME49_207840	ribosomal protein RPS17					1		1
TGME49_209260	cytochrome c oxidase subunit COX5b				1			1
TGME49_209290	ribosomal protein RPS28				1			1
TGME49_209950	thioredoxin, putative				1			1
TGME49_210690	ribosomal protein RPS6				1	1		2
TGME49_211030	hypothetical protein					1		1
TGME49_211680	protein disulfide isomerase				1			1
TGME49_212300	dense granule protein GRA32				1			1
TGME49_213350	ribosomal protein RPS15					1		1
TGME49_214290	DJ-1 family protein					1		1
TGME49_214770	ras-related protein RAB1B				1			1
TGME49_215220	dense granule protein GRA22				1			1
TGME49_215280	succinate dehydrogenase [ubiquinone] iron-sulfur subunit SDHB	1			1	1	1	4
TGME49_215430	mitochondrial marker protein MYS				1			1
TGME49_215460	ribosomal protein RPS24					1		1
TGME49_215470	ribosomal protein RPL10A					1		1
TGME49_216000	alveolin domain containing intermediate filament IMC3				1			1
TGME49_216650	mature soluble cytoskeleton protein MSC1A				1			1
TGME49_216880	POC1 centriolar protein, putative				1			1
TGME49_217570	ribosomal protein RPS27	1			1			2
TGME49_217890	peroxiredoxin PRX1				1			1
TGME49_218410	ribosomal protein RPP0	1			1	1		3
TGME49_219310	DnaK family protein				1			1
TGME49_219540	cytosolic tRNA-Ala synthetase				1	1		2
TGME49_219800	vacuolar ATP synthase subunit b, putative				1			1
TGME49_219850	prolyl-tRNA synthetase (ProRS)				1		1	2
TGME49_220270	alveolin domain containing intermediate filament IMC6				1			1
TGME49_220400	actin depolymerizing factor ADF			1				1
TGME49_221210	cyclophilin	1		1	1			3
TGME49_221380	alba 1				1			1
TGME49_222220	alveolin domain containing intermediate filament IMC7				1			1
TGME49_222952	phosphohistidine phosphatase						1	1
TGME49_223050	ribosomal protein RPS20				1	1		2
TGME49_223590	proteasome subunit beta type-6, putative					1		1
TGME49_223920	rhoptry neck protein RON3				1			1
TGME49_223940	gliding-associated protein GAP45				1	1		2
TGME49_224350	aminopeptidase N2			1				1
TGME49_225050	adenosylhomocysteinase, putative	1				1		2
TGME49_225930	triose-phosphate isomerase TPI-I				1			1
TGME49_226030	cAMP-dependent protein kinase subunit PKAc1				1	1		2
TGME49_226730	aconitate hydratase ACN/IRP			1		1		2
TGME49_226960	phosphofructokinase PFKII				1			1
TGME49_226970	ribosomal protein RPS11					1		1
TGME49_227360	ribosomal protein RPL3				1			1
TGME49_227600	ribosomal protein RPL34					1		1
TGME49_228190	eukaryotic initiation factor-3, subunit 5, putative	1			1			2
TGME49_228290	serine hydrolase ASH1	1						1
TGME49_228630	MIR domain-containing protein					1		1
TGME49_229010	rhoptry neck protein RON4				1	1		2
TGME49_229360	transaldolase					1		1
TGME49_229480	calcium binding protein precursor, putative				1			1
TGME49_229670	ribosomal protein RPS23				1			1
TGME49_229930	p25-alpha family protein	1						1
TGME49_230210	alveolin domain containing intermediate filament IMC10					1		1
TGME49_230410	peroxiredoxin PRX3	1				1		2
TGME49_231140	ribosomal protein RPS25					1		1
TGME49_231630	alveolin domain containing intermediate filament IMC4	1			1			2
TGME49_231640	alveolin domain containing intermediate filament IMC1				1			1
TGME49_231850	protein phosphatase PPM13, putative				1			1
TGME49_232230	ribosomal protein RPL30				1	1		2
TGME49_232280	hypothetical protein				1			1
TGME49_232350	lactate dehydrogenase LDH1			1				1
TGME49_232600	patatin-like phospholipase PL1	1						1
TGME49_232660	Hsp70 interacting protein HIP				1			1
TGME49_232940	heat shock protein HSP20			1	1	1		3
TGME49_233480	SAG-related sequence SRS29C						1	1
TGME49_234190	serine hydroxymethyltransferase 2, putative				1			1
TGME49_234450	ribosomal protein RPS15A				1	1		2
TGME49_235470	myosin A						1	1
TGME49_235700	sedoheptulose-1,7-bisphosphatase				1			1
TGME49_235930	domain K- type RNA binding proteins family protein	1			1		1	3
TGME49_235970	eukaryotic initiation factor-2 gamma, putative			1	1	1		3
TGME49_236210	cytochrome b-c1 complex subunit 1				1		1	2
TGME49_236570	lysine decarboxylase family protein						1	1
TGME49_236650	DEAD (Asp-Glu-Ala-Asp) box polypeptide 17				1			1
TGME49_238950	stearoyl-CoA desaturase	1						1
TGME49_239100	ribosomal protein RPS7				1			1
TGME49_239490	2-oxoisovalerate dehydrogenase subunit alpha						1	1
TGME49_239740	dense granule protein GRA14				1			1
TGME49_239760	ribosomal protein RPL22				1			1
TGME49_242070	cAMP-dependent protein kinase regulatory subunit 1	1				1		2
TGME49_242330	ribosomal protein RPS5				1	1		2
TGME49_244250	hypothetical protein	1			1			2
TGME49_244390	coatomer epsilon subunit protein					1	1	2
TGME49_244690	hypothetical protein	1				1		2
TGME49_245460	ribosomal protein RPS8				1			1
TGME49_245470	mitotic checkpoint protein, BUB3 family protein	1			1			2
TGME49_247220	nudix -type motif 9 isoform a family protein				1	1		2
TGME49_247350	thioredoxin domain-containing protein					1		1
TGME49_247440	dense granule protein GRA33					1		1
TGME49_247510	fructose-1,6-bisphosphatase 2				1			1
TGME49_248340	GTP-binding nuclear protein ran/tc4				1	1	1	3
TGME49_248390	ribosomal protein RPL26					1		1
TGME49_249180	bifunctional dihydrofolate reductase-thymidylate synthase				1			1
TGME49_249250	ribosomal protein RPL35A				1	1		2
TGME49_249780	hypothetical protein				1	1		2
TGME49_249900	adenine nucleotide translocator	1			1	1		3
TGME49_250710	microneme protein MIC10	1						1
TGME49_250770	eukaryotic initiation factor-4A, putative					1		1
TGME49_251780	heat shock protein				1			1
TGME49_251810	translation initiation factor eIF-5A, putative				1			1
TGME49_252290	importin alpha, putative	1			1	1		3
TGME49_254440	ribosomal protein RPL12					1		1
TGME49_255260	apical membrane antigen AMA1					1		1
TGME49_256990	glycyl-tRNA synthetase						1	1
TGME49_257380	inhibitor of cysteine protease 1	1						1
TGME49_258410	photosensitized INA-labeled protein PHIL1				1	1		2
TGME49_258470	inner membrane complex protein IMC24	1				1		2
TGME49_259010	vacuolar ATP synthase subunit d, putative	1					1	2
TGME49_259240	ribosomal protein RPS21					1		1
TGME49_259550	hydroxymethyldihydropterin pyrophosphokinase-dihydropteroate synthase	1					1	2
TGME49_259710	EF hand domain-containing protein				1			1
TGME49_261210	26s proteasome subunit p55, putative	1						1
TGME49_261570	ribosomal protein RPL7A					1		1
TGME49_261580	histone H2AX			1				1
TGME49_262040	SAC3/GANP family protein	1						1
TGME49_262620	RNA recognition motif-containing protein				1	1		2
TGME49_262670	ribosomal protein RPL18A				1			1
TGME49_263040	ribosomal protein RPS16					1		1
TGME49_263090	14-3-3 protein	1				1	1	3
TGME49_263180	myosin D				1	1		2
TGME49_263300	voltage-dependent anion-selective channel protein	1		1	1	1		4
TGME49_263470	ubiquitin carboxyl-terminal hydrolase UCHL3				1			1
TGME49_263520	microtubule associated protein SPM1				1	1		2
TGME49_263530	chaperonin, putative				1		1	2
TGME49_263700	ribosomal protein RPS14				1			1
TGME49_263720	high mobility group protein B1, putative					1		1
TGME49_263810	hypothetical protein				1			1
TGME49_263850	hypothetical protein				1			1
TGME49_264610	RNA recognition motif-containing protein			1		1	1	3
TGME49_265330	cell-cycle-associated protein kinase GSK, putative					1	1	2
TGME49_265450	hexokinase				1			1
TGME49_265530	RNA recognition motif-containing protein	1			1		1	3
TGME49_266060	ribosomal protein RPSA	1			1			2
TGME49_266070	ribosomal protein RPL31	1			1			2
TGME49_266960	beta tubulin				1			1
TGME49_266990	beta-COP					1		1
TGME49_267330	fumarate hydratase				1			1
TGME49_267350	LSM domain-containing protein				1			1
TGME49_267500	conserved basal apical peripheral protein CBAP				1			1
TGME49_268200	RNA recognition motif-containing protein	1				1		2
TGME49_268850	enolase 2				1	1		2
TGME49_269190	glyceraldehyde-3-phosphate dehydrogenase GAPDH2	1			1			2
TGME49_269690	dense granule protein GRA29				1			1
TGME49_269885	rhoptry metalloprotease toxolysin TLN1				1			1
TGME49_270250	dense granule protein GRA1				1			1
TGME49_270320	protein phosphatase PPM3C	1			1		1	3
TGME49_270510	asparaginyl-tRNA synthetase (NOB+tRNA synthase)				1		1	2
TGME49_271810	lanp, putative			1	1	1		3
TGME49_272400	casein kinase ii regulatory subunit protein				1			1
TGME49_272910	T-complex protein 1 delta subunit					1		1
TGME49_273370	coatomer gamma 2-subunit protein, putative					1		1
TGME49_273520	eukaryotic translation initiation factor 3 subunit E, putative				1			1
TGME49_273760	heat shock protein HSP70	1						1
TGME49_273960	chaperonin GroS protein				1		1	2
TGME49_274060	2-oxoglutarate/malate translocase OMT			1	1			2
TGME49_275810	ribosomal protein RPS10	1			1	1		3
TGME49_276140	ADP ribosylation factor ARF1			1		1		2
TGME49_277270	NTPase II				1			1
TGME49_278050	proteasome subunit alpha type-1, putative				1			1
TGME49_278990	phosphate transporter MPT				1			1
TGME49_279100	mitochondrial association factor 1a					1		1
TGME49_279390	proliferation-associated protein 2G4, putative				1	1	1	3
TGME49_280710	proteasome subunit beta type-4, putative					1		1
TGME49_283850	peptidyl-prolyl cis-trans isomerase	1				1		2
TGME49_284560	ribosomal protein RPL9						1	1
TGME49_285870	SAG-related sequence SRS20A					1		1
TGME49_287210	proteasome subunit alpha type-2, putative				1			1
TGME49_287500	T complex chaperonin, putative				1	1		2
TGME49_288360	tryptophanyl-tRNA synthetase (TrpRS2)				1			1
TGME49_288720	ribosomal protein RPL10				1	1		2
TGME49_289380	dense granule protein GRA39				1			1
TGME49_289530	ribosomal protein RPL19				1			1
TGME49_289650	PEP-carboxykinase I				1			1
TGME49_289690	PEP-carboxykinase I					1		1
TGME49_289750	glyceraldehyde-3-phosphate dehydrogenase GAPDH1				1		1	2
TGME49_290005	ribosomal-ubiquitin protein RPL40				1	1		2
TGME49_290600	proteasome subunit beta type-1, putative					1		1
TGME49_290660	succinyl-CoA-synthetase alpha SCSA	1			1			2
TGME49_290670	RNA recognition motif-containing protein	1			1			2
TGME49_293180	leucyl aminopeptidase LAP				1			1
TGME49_293340	NADP-specific glutamate dehydrogenase			1	1	1	1	4
TGME49_293590	ran binding family protein 1, putative	1						1
TGME49_293690	3-oxoacyl-acyl-carrier protein synthase I/II, putative				1	1		2
TGME49_294200	profilin PRF				1			1
TGME49_294800	glucose-6-phosphate 1-dehydrogenase	1			1			2
TGME49_295110	elongation factor 1-alpha (EF-1-ALPHA), putative				1			1
TGME49_295125	rhoptry protein ROP7				1			1
TGME49_295340	rhoptry protein ROP4					1		1
TGME49_297060	UV excision repair protein Rad23 protein					1		1
TGME49_297470	myosin light chain MLC2				1	1		2
TGME49_299050	ribosomal protein RPL17				1			1
TGME49_300000	ribosomal protein RPL18				1			1
TGME49_300310	26S proteasome regulatory subunit, S6a family AAA ATpase	1			1			2
TGME49_301440	calcium-dependent protein kinase CDPK1	1		1	1	1		4
TGME49_305850	RNA recognition motif-containing protein	1						1
TGME49_306650	succinate dehydrogenase subunit SDH31				1	1		2
TGME49_307810	hypothetical protein	1						1
TGME49_308020	SAG-related sequence SRS57				1	1		2
TGME49_308840	SAG-related sequence SRS51				1			1
TGME49_309590	rhoptry protein ROP1	1						1
TGME49_309600	dense granule protein GRA71					1		1
TGME49_309752	succinate-Coenzyme A ligase, beta subunit, putative	1	1	1		1		4
TGME49_309760	dense granule protein GRA55	1						1
TGME49_309810	ribosomal protein RPP2				1			1
TGME49_309820	ribosomal protein RPL11					1		1
TGME49_310010	rhoptry neck protein RON1	1						1
TGME49_310150	acyl-CoA synthetase ACS2, putative					1		1
TGME49_310750	emp24/gp25L/p24 family protein			1	1	1		3
TGME49_310790	cyst wall protein CST9				1	1		2
TGME49_311090	ubiquitin carboxyl-terminal hydrolase				1			1
TGME49_311240	DnaJ family chaperone J1	1			1	1	1	4
TGME49_311400	protein transport protein SEC31, putative			1				1
TGME49_311430	fibrillarin	1						1
TGME49_311470	rhoptry neck protein RON5			1	1	1		3
TGME49_311720	chaperonin protein BiP						1	1
TGME49_312090	ribosomal protein RPL23					1		1
TGME49_313140	isocitrate dehydrogenase 2	1			1	1		3
TGME49_313230	eukaryotic initiation factor-2, alpha subunit				1			1
TGME49_313390	ribosomal protein RPL6					1		1
TGME49_313410	proteasome 26S regulatory subunit	1						1
TGME49_314090	proteasome subunit beta type-3, putative				1		1	2
TGME49_314400	pyruvate dehydrogenase E1 component, beta subunit, putative	1						1
TGME49_314810	ribosomal protein RPL7				1			1
TGME49_315320	SAG-related sequence SRS52A				1			1
TGME49_315490	rhoptry protein ROP10	1						1
TGME49_316340	inner membrane complex protein IMC22				1		1	2
TGME49_316540	IMC sub-compartment protein ISP3				1			1
TGME49_317720	eukaryotic translation initiation factor 3 subunit 7, putative	1			1			2
TGME49_318160	MSP (Major sperm protein) domain-containing protein				1	1		2
TGME49_318410	TCP-1 chaperonin, putative	1						1
TGME49_318430	malate dehydrogenase MDH				1			1
TGME49_319530	serine/arginine-rich splicing factor SR1				1	1	1	3
TGME49_319870	ubiquitin-conjugating enzyme subfamily protein				1			1
TGME49_319920	2-oxo acid dehydrogenases acyltransferase (catalytic domain) domain-containing protein				1			1
TGME49_320050	ribosomal protein RPL5				1			1
TGME49_320210	pre-mRNA-processing factor 19, putative	1				1		2
TGME49_320220	cytochrome b-c1 complex subunit Rieske, putative	1			1	1	1	4
TGME49_320600	cold-shock DNA-binding domain-containing protein			1	1	1		3
TGME49_321500	RNA recognition motif-containing protein				1	1		2
TGME49_321520	HSP20-like chaperone	1						1
		62	2	20	159	102	33

## Sheet: not unique
GN	Fasta headers	TgShSp1	TgShSp2	TgShSp3	TgShSp16	TgShSp24	TgPigSp1	No. of strains
TGME49_201700	protein transport protein SEC13	1			1			2
TGME49_202680	cytochrome b-c1 complex subunit 2		1		1		1	3
TGME49_207620	pyridine nucleotide-disulfide oxidoreductase domain-containing protein	1			1	1		3
TGME49_210690	ribosomal protein RPS6				1	1		2
TGME49_215280	succinate dehydrogenase [ubiquinone] iron-sulfur subunit SDHB	1			1	1	1	4
TGME49_217570	ribosomal protein RPS27	1			1			2
TGME49_218410	ribosomal protein RPP0	1			1	1		3
TGME49_219540	cytosolic tRNA-Ala synthetase				1	1		2
TGME49_219850	prolyl-tRNA synthetase (ProRS)				1		1	2
TGME49_221210	cyclophilin	1		1	1			3
TGME49_223050	ribosomal protein RPS20				1	1		2
TGME49_223940	gliding-associated protein GAP45				1	1		2
TGME49_225050	adenosylhomocysteinase, putative	1				1		2
TGME49_226030	cAMP-dependent protein kinase subunit PKAc1				1	1		2
TGME49_226730	aconitate hydratase ACN/IRP			1		1		2
TGME49_228190	eukaryotic initiation factor-3, subunit 5, putative	1			1			2
TGME49_229010	rhoptry neck protein RON4				1	1		2
TGME49_230410	peroxiredoxin PRX3	1				1		2
TGME49_231630	alveolin domain containing intermediate filament IMC4	1			1			2
TGME49_232230	ribosomal protein RPL30				1	1		2
TGME49_232940	heat shock protein HSP20			1	1	1		3
TGME49_234450	ribosomal protein RPS15A				1	1		2
TGME49_235930	ribosomal protein RPS15A	1			1		1	3
TGME49_235970	domain K- type RNA binding proteins family protein			1	1	1		3
TGME49_236210	eukaryotic initiation factor-2 gamma, putative				1		1	2
TGME49_242070	cytochrome b-c1 complex subunit 1	1				1		2
TGME49_242330	cAMP-dependent protein kinase regulatory subunit 1				1	1		2
TGME49_244250	ribosomal protein RPS5	1			1			2
TGME49_244390	hypothetical protein					1	1	2
TGME49_244690	coatomer epsilon subunit protein	1				1		2
TGME49_245470	hypothetical protein	1			1			2
TGME49_247220	mitotic checkpoint protein, BUB3 family protein				1	1		2
TGME49_248340	nudix -type motif 9 isoform a family protein				1	1	1	3
TGME49_249250	GTP-binding nuclear protein ran/tc4				1	1		2
TGME49_249780	ribosomal protein RPL35A				1	1		2
TGME49_249900	hypothetical protein	1			1	1		3
TGME49_252290	adenine nucleotide translocator	1			1	1		3
TGME49_258410	importin alpha, putative				1	1		2
TGME49_258470	photosensitized INA-labeled protein PHIL1	1				1		2
TGME49_259010	inner membrane complex protein IMC24	1					1	2
TGME49_259550	vacuolar ATP synthase subunit d, putative	1					1	2
TGME49_262620	hydroxymethyldihydropterin pyrophosphokinase-dihydropteroate synthase				1	1		2
TGME49_263090	RNA recognition motif-containing protein	1				1	1	3
TGME49_263180	14-3-3 protein				1	1		2
TGME49_263300	myosin D	1		1	1	1		4
TGME49_263520	voltage-dependent anion-selective channel protein				1	1		2
TGME49_263530	microtubule associated protein SPM1				1		1	2
TGME49_264610	chaperonin, putative			1		1	1	3
TGME49_265330	RNA recognition motif-containing protein					1	1	2
TGME49_265530	cell-cycle-associated protein kinase GSK, putative	1			1		1	3
TGME49_266060	RNA recognition motif-containing protein	1			1			2
TGME49_266070	ribosomal protein RPSA	1			1			2
TGME49_268200	ribosomal protein RPL31	1				1		2
TGME49_268850	RNA recognition motif-containing protein				1	1		2
TGME49_269190	enolase 2	1			1			2
TGME49_270320	glyceraldehyde-3-phosphate dehydrogenase GAPDH2	1			1		1	3
TGME49_270510	protein phosphatase PPM3C				1		1	2
TGME49_271810	asparaginyl-tRNA synthetase (NOB+tRNA synthase)			1	1	1		3
TGME49_273960	lanp, putative				1		1	2
TGME49_274060	chaperonin GroS protein			1	1			2
TGME49_275810	2-oxoglutarate/malate translocase OMT	1			1	1		3
TGME49_276140	ribosomal protein RPS10			1		1		2
TGME49_279390	ADP ribosylation factor ARF1				1	1	1	3
TGME49_283850	proliferation-associated protein 2G4, putative	1				1		2
TGME49_287500	peptidyl-prolyl cis-trans isomerase				1	1		2
TGME49_288720	T complex chaperonin, putative				1	1		2
TGME49_289750	ribosomal protein RPL10				1		1	2
TGME49_290005	ribosomal-ubiquitin protein RPL40				1	1		2
TGME49_290660	proteasome subunit beta type-1, putative	1			1			2
TGME49_290670	RNA recognition motif-containing protein	1			1			2
TGME49_293340	leucyl aminopeptidase LAP			1	1	1	1	4
TGME49_293690	ran binding family protein 1, putative				1	1		2
TGME49_294800	profilin PRF	1			1			2
TGME49_300310	elongation factor 1-alpha (EF-1-ALPHA), putative	1			1			2
TGME49_301440	26S proteasome regulatory subunit, S6a family AAA ATpase	1		1	1	1		4
TGME49_306650	calcium-dependent protein kinase CDPK1				1	1		2
TGME49_308020	succinate dehydrogenase subunit SDH31				1	1		2
TGME49_309752	SAG-related sequence SRS57	1	1	1		1		4
TGME49_310750	succinate-Coenzyme A ligase, beta subunit, putative			1	1	1		3
TGME49_310790	emp24/gp25L/p24 family protein				1	1		2
TGME49_311240	cyst wall protein CST9	1			1	1	1	4
TGME49_311470	DnaJ family chaperone J1			1	1	1		3
TGME49_313140	rhoptry neck protein RON5	1			1	1		3
TGME49_314090	isocitrate dehydrogenase 2				1		1	2
TGME49_316340	proteasome subunit beta type-3, putative				1		1	2
TGME49_317720	inner membrane complex protein IMC22	1			1			2
TGME49_318160	eukaryotic translation initiation factor 3 subunit 7, putative				1	1		2
TGME49_319530	MSP (Major sperm protein) domain-containing protein				1	1	1	3
TGME49_320210	serine/arginine-rich splicing factor SR1	1				1		2
TGME49_320210	pre-mRNA-processing factor 19, putative	1				1		2
TGME49_320220	cytochrome b-c1 complex subunit Rieske, putative	1			1	1	1	4
TGME49_320600	cold-shock DNA-binding domain-containing protein			1	1	1		3
TGME49_321500	RNA recognition motif-containing protein				1	1		2

## Sheet: TgShSp1
GN	Fasta headers	Sp1	Sp2	Sp3	PigSp1	Sp16	Sp24	No of strains
TGME49_201700	WD domain	1				1		2
TGME49_207620	Pyridine nucleotide-disulfide oxidoreductase domain-containing protein	1				1	1	3
TGME49_215280	Succinate dehydrogenase [ubiquinone] iron-sulfur protein	1			1	1	1	4
TGME49_217570	Ribosomal protein RPS27	1				1		2
TGME49_218410	Ribosomal protein RPP0	1				1	1	3
TGME49_221210	Cyclophilin	1		1		1		3
TGME49_225050	Adenosylhomocysteinase	1					1	2
TGME49_228190	Eukaryotic initiation factor-3	1				1		2
TGME49_228290	phospholipase/carboxylesterase	1						1
TGME49_229930	p25-alpha family protein	1						1
TGME49_230410	Peroxiredoxin PRX3	1					1	2
TGME49_231630	Alveolin domain containing intermediate filament IMC4	1				1		2
TGME49_232600	Phospholipase	1						1
TGME49_235930	Domain K- type RNA binding proteins family protein	1			1	1		3
TGME49_238950	Fatty acyl-CoA desaturase	1						1
TGME49_242070	cAMP-dependent protein kinase regulatory subunit	1					1	2
TGME49_244250	Hypothetical protein	1				1		2
TGME49_244690	Hypothetical protein	1					1	2
TGME49_245470	Mitotic checkpoint protein	1				1		2
TGME49_250710	Microneme protein MIC10	1						1
TGME49_252290	Importin alpha, putative	1				1	1	3
TGME49_257380	Hypothetical protein	1						1
TGME49_258470	Hypothetical protein	1					1	2
TGME49_259010	Vacuolar ATP synthase subunit d	1			1			2
TGME49_259550	Dihydropteroate synthase	1			1			2
TGME49_261210	26s proteasome subunit p55	1						1
TGME49_262040	SAC3/GANP family protein	1						1
TGME49_263090	14-3-3 protein	1			1		1	3
TGME49_263300	Eukaryotic porin protein	1		1		1	1	4
TGME49_265530	RNA recognition motif-containing protein	1			1	1		3
TGME49_266060	Ribosomal protein RPSA	1				1		2
TGME49_266070	Ribosomal protein RPL31	1				1		2
TGME49_268200	RNA recognition motif-containing protein	1					1	2
TGME49_269190	Glyceraldehyde-3-phosphate dehydrogenase GAPDH2	1				1		2
TGME49_270320	Protein phosphatase 2C domain-containing protein	1			1	1		3
TGME49_273760	Heat shock protein HSP70	1						1
TGME49_275810	Ribosomal protein RPS10	1				1		2
TGME49_283850	Peptidyl-prolyl cis-trans isomerase	1					1	2
TGME49_290660	RNA recognition motif-containing protein	1				1		2
TGME49_290670	leucyl aminopeptidase LAP	1				1		2
TGME49_293590	3-oxoacyl-acyl-carrier protein synthase I/II	1						1
TGME49_294800	Elongation factor 1-alpha (EF-1-ALPHA)	1				1		2
TGME49_300310	26S proteasome regulatory subunit	1				1		2
TGME49_301440	calcium-dependent protein kinase CDPK1	1		1		1	1	4
TGME49_305850	RNA recognition motif-containing protein	1						1
TGME49_307810	Hypothetical protein	1						1
TGME49_309590	Rhoptry protein ROP1	1						1
TGME49_309752	Succinate-Coenzyme A ligase	1	1	1			1	4
TGME49_309760	Hypothetical protein	1						1
TGME49_310010	Rhoptry neck protein RON1	1						1
TGME49_311240	DnaJ family chaperone	1			1	1		3
TGME49_311430	Fibrillarin	1						1
TGME49_313140	Isocitrate dehydrogenase	1				1	1	3
TGME49_313410	proteasome 26S regulatory subunit	1						1
TGME49_314400	pyruvate dehydrogenase E1 component, beta subunit, putative	1						1
TGME49_315490	Rhoptry protein ROP10	1						1
TGME49_317720	Eukaryotic translation initiation factor 3 subunit 7	1				1		2
TGME49_318410	TCP-1 chaperonin	1						1
TGME49_320210	WD domain protein	1					1	2
TGME49_320220	ubiquinol cytochrome c oxidoreductase	1			1	1	1	4
TGME49_321520	HSP20-like chaperone	1						1
		61	1	4	9	28	18

## Sheet: TgShSp2
GN	Fasta headers	Sp1	Sp2	Sp3	PigSp1	Sp16	Sp24	No of strains
TGME49_202680	cytochrome b-c1 complex subunit 2		1		1	1		3
TGME49_309752	dense granule protein GRA71	1	1				1	3
TGME49_309752	succinate-Coenzyme A ligase, beta subunit, putative	1	1	1			1	4
TGME49_309752	SAG-related sequence SRS57	1	1	1			1	4
		3	4	2	1	1	3

## Sheet: TgShSp3
GN	Fasta headers	Sp1	Sp 2	Sp3	PigSp1	Sp16	Sp24	No of strains
TGME49_220400	actin depolymerizing factor ADF			1				1
TGME49_221210	cyclophilin	1		1		1		3
TGME49_224350	aminopeptidase N2			1				1
TGME49_226730	aconitate hydratase ACN/IRP			1			1	2
TGME49_232350	lactate dehydrogenase LDH1			1				1
TGME49_232940	heat shock protein HSP20			1			1	2
TGME49_235970	eukaryotic initiation factor-2 gamma, putative			1		1	1	3
TGME49_261580	histone H2AX			1				1
TGME49_263300	voltage-dependent anion-selective channel protein	1		1		1	1	4
TGME49_264610	RNA recognition motif-containing protein			1	1		1	3
TGME49_271810	lanp, putative			1		1	1	3
TGME49_274060	2-oxoglutarate/malate translocase OMT			1		1		2
TGME49_276140	ADP ribosylation factor ARF1			1			1	2
TGME49_293340	ran binding family protein 1, putative			1			1	2
TGME49_301440	calcium-dependent protein kinase CDPK1	1		1		1	1	4
TGME49_309752	succinate-Coenzyme A ligase, beta subunit, putative	1	1	1			1	4
TGME49_310750	emp24/gp25L/p24 family protein			1		1	1	3
TGME49_311400	protein transport protein SEC31, putative			1				1
TGME49_311470	rhoptry neck protein RON5			1		1	1	3
TGME49_320600	cold-shock DNA-binding domain-containing protein			1		1	1	3
		4	1	20	1	9	13

## Sheet: TgShSp16
GN	Fasta headers	Sp1	SP2	Sp3	PigSp1	Sp16	Sp24	No of strains
TGME49_201700	protein transport protein SEC13	1				1		2
TGME49_202390	mature soluble cytoskeleton protein MSC1B					1		1
TGME49_202680	cytochrome b-c1 complex subunit 2		1		1	1		3
TGME49_205470	translation elongation factor 2 family protein, putative					1		1
TGME49_206470	pyruvate dehydrogenase complex subunit PDH-E3II					1		1
TGME49_207440	ribosomal protein RPS4					1		1
TGME49_207620	pyridine nucleotide-disulfide oxidoreductase domain-containing protein	1				1	1	3
TGME49_209260	cytochrome c oxidase subunit COX5b					1		1
TGME49_209290	ribosomal protein RPS28					1		1
TGME49_209950	thioredoxin, putative					1		1
TGME49_210690	ribosomal protein RPS6					1	1	2
TGME49_211680	protein disulfide isomerase					1		1
TGME49_212300	dense granule protein GRA32					1		1
TGME49_214770	ras-related protein RAB1B					1		1
TGME49_215220	dense granule protein GRA22					1		1
TGME49_215280	succinate dehydrogenase [ubiquinone] iron-sulfur subunit SDHB	1			1	1	1	4
TGME49_215430	mitochondrial marker protein MYS					1		1
TGME49_216000	alveolin domain containing intermediate filament IMC3					1		1
TGME49_216650	mature soluble cytoskeleton protein MSC1A					1		1
TGME49_216880	POC1 centriolar protein, putative					1		1
TGME49_217570	ribosomal protein RPS27	1				1		2
TGME49_217890	peroxiredoxin PRX1					1		1
TGME49_218410	ribosomal protein RPP0	1				1	1	3
TGME49_219310	DnaK family protein					1		1
TGME49_219540	cytosolic tRNA-Ala synthetase					1	1	2
TGME49_219800	vacuolar ATP synthase subunit b, putative					1		1
TGME49_219850	prolyl-tRNA synthetase (ProRS)				1	1		2
TGME49_220270	alveolin domain containing intermediate filament IMC6					1		1
TGME49_221210	cyclophilin	1		1		1		3
TGME49_222220	alba 1					1		1
TGME49_221380	alveolin domain containing intermediate filament IMC7					1		1
TGME49_223920	rhoptry neck protein RON3					1		1
TGME49_225050	gliding-associated protein GAP45	1				1	1	3
TGME49_225930	adenosylhomocysteinase, putative					1		1
TGME49_223940	triose-phosphate isomerase TPI-I					1	1	2									1	1
TGME49_226030	cAMP-dependent protein kinase subunit PKAc1					1	1	2
TGME49_226960	phosphofructokinase PFKII					1		1
TGME49_227360	ribosomal protein RPL3					1		1
TGME49_228190	eukaryotic initiation factor-3, subunit 5, putative	1				1		2
TGME49_229010	rhoptry neck protein RON4					1	1	2
TGME49_229480	calcium binding protein precursor, putative					1		1
TGME49_229670	ribosomal protein RPS23					1		1
TGME49_230410	peroxiredoxin PRX3	1				1	1	3
TGME49_231630	alveolin domain containing intermediate filament IMC4	1				1		2
TGME49_231640	alveolin domain containing intermediate filament IMC1					1		1
TGME49_231850	protein phosphatase PPM13, putative					1		1
TGME49_232230	ribosomal protein RPL30					1	1	2
TGME49_232280	hypothetical protein					1		1
TGME49_232660	Hsp70 interacting protein HIP					1		1
TGME49_232940	heat shock protein HSP20			1		1	1	3
TGME49_234190	serine hydroxymethyltransferase 2, putative					1		1
TGME49_234450	ribosomal protein RPS15A					1	1	2
TGME49_235700	sedoheptulose-1,7-bisphosphatase					1		1
TGME49_235930	domain K- type RNA binding proteins family protein	1			1	1		3
TGME49_235970	eukaryotic initiation factor-2 gamma, putative			1		1	1	3
TGME49_236210	cytochrome b-c1 complex subunit 1				1	1		2
TGME49_236650	DEAD (Asp-Glu-Ala-Asp) box polypeptide 17					1		1
TGME49_239100	ribosomal protein RPS7					1		1
TGME49_239740	dense granule protein GRA14					1		1
TGME49_239760	ribosomal protein RPL22					1		1
TGME49_242330	ribosomal protein RPS5					1	1	2
TGME49_244250	hypothetical protein	1				1		2
TGME49_247220	ribosomal protein RPS8					1	1	2
TGME49_245460	mitotic checkpoint protein, BUB3 family protein					1		1
TGME49_245470	nudix -type motif 9 isoform a family protein	1				1		2
TGME49_247510	fructose-1,6-bisphosphatase 2					1		1
TGME49_248340	GTP-binding nuclear protein ran/tc4				1	1	1	3
TGME49_249180	bifunctional dihydrofolate reductase-thymidylate synthase					1		1
TGME49_249250	ribosomal protein RPL35A					1	1	2
TGME49_249780	hypothetical protein					1	1	2
TGME49_249900	adenine nucleotide translocator	1				1	1	3
TGME49_251780	heat shock protein					1		1
TGME49_251810	translation initiation factor eIF-5A, putative					1		1
TGME49_252290	importin alpha, putative	1				1	1	3
TGME49_258410	photosensitized INA-labeled protein PHIL1					1	1	2
TGME49_259710	EF hand domain-containing protein					1		1
TGME49_262620	RNA recognition motif-containing protein					1	1	2
TGME49_262670	ribosomal protein RPL18A					1		1
TGME49_263520	myosin D					1	1	2
TGME49_263530	voltage-dependent anion-selective channel protein				1	1		2
TGME49_263700	ubiquitin carboxyl-terminal hydrolase UCHL3					1		1
TGME49_263180	microtubule associated protein SPM1					1	1	2
TGME49_263300	chaperonin, putative	1		1		1	1	4
TGME49_263470	ribosomal protein RPS14					1		1
TGME49_263810	hypothetical protein					1		1
TGME49_263850	hypothetical protein					1		1
TGME49_265450	hexokinase					1		1
TGME49_265530	RNA recognition motif-containing protein	1			1	1		3
TGME49_266060	ribosomal protein RPSA	1				1		2
TGME49_266070	ribosomal protein RPL31	1				1		2
TGME49_266960	beta tubulin					1		1
TGME49_267330	fumarate hydratase					1		1
TGME49_267350	LSM domain-containing protein					1		1
TGME49_267500	conserved basal apical peripheral protein CBAP					1		1
TGME49_268850	enolase 2					1	1	2
TGME49_269190	glyceraldehyde-3-phosphate dehydrogenase GAPDH2	1				1		2
TGME49_269690	dense granule protein GRA29					1		1
TGME49_269885	rhoptry metalloprotease toxolysin TLN1					1		1
TGME49_270250	dense granule protein GRA1					1		1
TGME49_270320	protein phosphatase PPM3C	1			1	1		3
TGME49_271810	lanp, putative			1		1		2
TGME49_272400	casein kinase ii regulatory subunit protein					1		1
TGME49_273520	eukaryotic translation initiation factor 3 subunit E, putative					1		1
TGME49_273960	chaperonin GroS protein				1	1		2
TGME49_274060	2-oxoglutarate/malate translocase OMT			1		1		2
TGME49_275810	ribosomal protein RPS10	1				1	1	3
TGME49_277270	NTPase II					1		1
TGME49_278050	proteasome subunit alpha type-1, putative					1		1
TGME49_278990	phosphate transporter MPT					1		1
TGME49_279390	proliferation-associated protein 2G4, putative				1	1	1	3
TGME49_287210	proteasome subunit alpha type-2, putative					1		1
TGME49_287500	T complex chaperonin, putative					1	1	2
TGME49_288360	tryptophanyl-tRNA synthetase (TrpRS2)					1		1
TGME49_288720	ribosomal protein RPL10					1	1	2
TGME49_289380	dense granule protein GRA39					1		1
TGME49_289530	ribosomal protein RPL19					1		1
TGME49_289650	PEP-carboxykinase I					1		1
TGME49_289750	ribosomal-ubiquitin protein RPL40				1	1		2
TGME49_290005	proteasome subunit beta type-1, putative					1	1	2
TGME49_290660	RNA recognition motif-containing protein	1				1		2
TGME49_290670	leucyl aminopeptidase LAP	1				1		2
TGME49_293180	NADP-specific glutamate dehydrogenase					1		1
TGME49_293340	ran binding family protein 1, putative			1	1	1	1	4
TGME49_293690	profilin PRF					1		1
TGME49_294200	glucose-6-phosphate 1-dehydrogenase					1		1
TGME49_294800	elongation factor 1-alpha (EF-1-ALPHA), putative	1				1		2
TGME49_295110	rhoptry protein ROP7					1		1
TGME49_295125	rhoptry protein ROP4					1		1
TGME49_297470	myosin light chain MLC2					1	1	2
TGME49_299050	ribosomal protein RPL17					1		1
TGME49_300000	ribosomal protein RPL18					1		1
TGME49_300310	26S proteasome regulatory subunit, S6a family AAA ATpase	1				1		2
TGME49_301440	calcium-dependent protein kinase CDPK1	1		1		1	1	4
TGME49_306650	succinate dehydrogenase subunit SDH31					1	1	2
TGME49_308020	SAG-related sequence SRS57					1	1	2
TGME49_308840	SAG-related sequence SRS51					1		1
TGME49_309810	ribosomal protein RPP2					1		1
TGME49_310750	emp24/gp25L/p24 family protein			1		1	1	3
TGME49_310790	cyst wall protein CST9					1	1	2
TGME49_311240	ubiquitin carboxyl-terminal hydrolase	1			1	1	1	4
TGME49_311470	DnaJ family chaperone J1			1		1	1	3
TGME49_311090	rhoptry neck protein RON5					1		1
TGME49_313140	isocitrate dehydrogenase 2	1				1	1	3
TGME49_313230	eukaryotic initiation factor-2, alpha subunit					1		1
TGME49_314090	proteasome subunit beta type-3, putative				1	1		2
TGME49_314810	ribosomal protein RPL7					1		1
TGME49_315320	SAG-related sequence SRS52A					1		1
TGME49_316340	inner membrane complex protein IMC22				1	1		2
TGME49_316540	IMC sub-compartment protein ISP3					1		1
TGME49_317720	eukaryotic translation initiation factor 3 subunit 7, putative	1				1		2
TGME49_318160	MSP (Major sperm protein) domain-containing protein					1		1
TGME49_318430	malate dehydrogenase MDH					1		1
TGME49_319530	serine/arginine-rich splicing factor SR1				1	1	1	3
TGME49_319870	ubiquitin-conjugating enzyme subfamily protein					1		1
TGME49_319920	2-oxo acid dehydrogenases acyltransferase (catalytic domain) domain-containing protein					1		1
TGME49_320050	ribosomal protein RPL5					1		1
TGME49_320220	cytochrome b-c1 complex subunit Rieske, putative	1			1	1	1	4
TGME49_320600	cold-shock DNA-binding domain-containing protein			1		1	1	3
TGME49_321500	RNA recognition motif-containing protein					1	1	2
		31	1	11	18	159	46

## Sheet: TgShSp24
GN	Fasta headers	Sp1	Sp2	Sp3	PigSp1	Sp16	Sp24	No of strains
TGME49_202370	T-complex protein 1, epsilon subunit (TCP-1-epsilon), putative						1	1
TGME49_207620	pyridine nucleotide-disulfide oxidoreductase domain-containing protein	1					1	2
TGME49_207840	ribosomal protein RPS17						1	1
TGME49_210690	ribosomal protein RPS6						1	1
TGME49_211030	hypothetical protein						1	1
TGME49_213350	ribosomal protein RPS15						1	1
TGME49_214290	DJ-1 family protein						1	1
TGME49_215280	succinate dehydrogenase [ubiquinone] iron-sulfur subunit SDHB	1			1		1	3
TGME49_215460	ribosomal protein RPS24						1	1
TGME49_215470	ribosomal protein RPL10A						1	1
TGME49_218410	ribosomal protein RPP0	1					1	2
TGME49_219540	cytosolic tRNA-Ala synthetase					1	1	2
TGME49_223050	ribosomal protein RPS20					1	1	2
TGME49_223590	proteasome subunit beta type-6, putative						1	1
TGME49_223940	gliding-associated protein GAP45						1	1
TGME49_225050	adenosylhomocysteinase, putative	1				1	1	3
TGME49_226030	cAMP-dependent protein kinase subunit PKAc1					1	1	2
TGME49_226730	aconitate hydratase ACN/IRP			1			1	2
TGME49_226970	ribosomal protein RPS11						1	1
TGME49_227600	ribosomal protein RPL34						1	1
TGME49_228630	MIR domain-containing protein						1	1
TGME49_229010	rhoptry neck protein RON4					1	1	2
TGME49_229360	transaldolase						1	1
TGME49_230210	alveolin domain containing intermediate filament IMC10						1	1
TGME49_230410	peroxiredoxin PRX3	1				1	1	3
TGME49_231140	ribosomal protein RPS25						1	1
TGME49_232230	ribosomal protein RPL30					1	1	2
TGME49_232940	heat shock protein HSP20			1		1	1	3
TGME49_234450	ribosomal protein RPS15A						1	1
TGME49_235970	eukaryotic initiation factor-2 gamma, putative			1		1	1	3
TGME49_242070	cAMP-dependent protein kinase regulatory subunit 1	1					1	2
TGME49_242330	ribosomal protein RPS5						1	1
TGME49_244390	coatomer epsilon subunit protein				1		1	2
TGME49_244690	hypothetical protein	1					1	2
TGME49_247220	nudix -type motif 9 isoform a family protein					1	1	2
TGME49_247350	thioredoxin domain-containing protein						1	1
TGME49_247440	dense granule protein GRA33						1	1
TGME49_248340	GTP-binding nuclear protein ran/tc4				1	1	1	3
TGME49_248390	ribosomal protein RPL26						1	1
TGME49_249780	hypothetical protein					1	1	2
TGME49_249900	adenine nucleotide translocator	1				1	1	3
TGME49_250770	eukaryotic initiation factor-4A, putative						1	1
TGME49_252290	importin alpha, putative	1				1	1	3
TGME49_254440	ribosomal protein RPL12						1	1
TGME49_255260	apical membrane antigen AMA1						1	1
TGME49_258470	inner membrane complex protein IMC24	1					1	2
TGME49_259240	ribosomal protein RPS21						1	1
TGME49_261570	ribosomal protein RPL7A						1	1
TGME49_262620	RNA recognition motif-containing protein						1	1
TGME49_262670	ribosomal protein RPL18A						1	1
TGME49_263040	ribosomal protein RPS16						1	1
TGME49_263090	14-3-3 protein	1			1		1	3
TGME49_263180	myosin D					1	1	2
TGME49_263300	voltage-dependent anion-selective channel protein	1		1		1	1	4
TGME49_263520	microtubule associated protein SPM1					1	1	2
TGME49_263720	high mobility group protein B1, putative						1	1
TGME49_264610	RNA recognition motif-containing protein			1	1		1	3
TGME49_265330	cell-cycle-associated protein kinase GSK, putative				1		1	2
TGME49_266990	beta-COP						1	1
TGME49_268200	RNA recognition motif-containing protein	1					1	2
TGME49_271810	lanp, putative			1			1	2
TGME49_272910	T-complex protein 1 delta subunit						1	1
TGME49_273370	coatomer gamma 2-subunit protein, putative						1	1
TGME49_276140	ADP ribosylation factor ARF1			1			1	2
TGME49_279100	mitochondrial association factor 1a						1	1
TGME49_279390	proliferation-associated protein 2G4, putative				1		1	2
TGME49_280710	proteasome subunit beta type-4, putative						1	1
TGME49_283850	peptidyl-prolyl cis-trans isomerase	1					1	2
TGME49_285870	SAG-related sequence SRS20A						1	1
TGME49_287500	T complex chaperonin, putative					1	1	2
TGME49_289690	glyceraldehyde-3-phosphate dehydrogenase GAPDH1						1	1
TGME49_290005	proteasome subunit beta type-1, putative					1	1	2
TGME49_290600	succinyl-CoA-synthetase alpha SCSA						1	1
TGME49_293340	ran binding family protein 1, putative			1	1	1	1	4
TGME49_293690	profilin PRF						1	1
TGME49_295340	UV excision repair protein Rad23 protein						1	1
TGME49_297060	phosphoglycerate mutase PGMII						1	1
TGME49_297470	myosin light chain MLC2					1	1	2
TGME49_301440	calcium-dependent protein kinase CDPK1			1			1	2
TGME49_309752	dense granule protein GRA71	1	1				1	3
TGME49_309600	succinate-Coenzyme A ligase, beta subunit, putative						1	1
TGME49_309820	ribosomal protein RPL11						1	1
TGME49_310150	acyl-CoA synthetase ACS2, putative						1	1
TGME49_310750	emp24/gp25L/p24 family protein			1		1	1	3
TGME49_311470	rhoptry neck protein RON5			1		1	1	3
TGME49_312090	ribosomal protein RPL23						1	1
TGME49_313140	isocitrate dehydrogenase 2	1				1	1	3
TGME49_313390	ribosomal protein RPL6						1	1
TGME49_318160	MSP (Major sperm protein) domain-containing protein						1	1
TGME49_319530	serine/arginine-rich splicing factor SR1				1	1	1	3
TGME49_320210	pre-mRNA-processing factor 19, putative	1					1	2
TGME49_320220	cytochrome b-c1 complex subunit Rieske, putative	1			1	1	1	4
TGME49_320600	cold-shock DNA-binding domain-containing protein			1		1	1	3
TGME49_321500	RNA recognition motif-containing protein					1	1	2
		18	1	12	10	28	94

## Sheet: TgPigSp1
GN	Fasta headers	Sp1	Sp2	Sp3	PigSp1	Sp16	Sp24	No of strains
TGME49_202680	cytochrome b-c1 complex subunit 2		1		1	1		3
TGME49_215280	succinate dehydrogenase [ubiquinone] iron-sulfur subunit SDHB	1			1	1	1	4
TGME49_219850	prolyl-tRNA synthetase (ProRS)				1	1		2
TGME49_222952	phosphohistidine phosphatase				1			1
TGME49_233480	SAG-related sequence SRS29C				1			1
TGME49_235470	myosin A				1			1
TGME49_235930	domain K- type RNA binding proteins family protein	1			1	1		3
TGME49_236210	cytochrome b-c1 complex subunit 1				1	1		2
TGME49_236570	lysine decarboxylase family protein				1			1
TGME49_239490	2-oxoisovalerate dehydrogenase subunit alpha				1			1
TGME49_244390	coatomer epsilon subunit protein				1		1	2
TGME49_248340	GTP-binding nuclear protein ran/tc4				1	1	1	3
TGME49_256990	glycyl-tRNA synthetase				1			1
TGME49_259010	vacuolar ATP synthase subunit d, putative	1			1			2
TGME49_259550	hydroxymethyldihydropterin pyrophosphokinase-dihydropteroate synthase	1			1			2
TGME49_263090	14-3-3 protein	1			1		1	3
TGME49_263530	chaperonin, putative				1	1		2
TGME49_264610	RNA recognition motif-containing protein			1	1		1	3
TGME49_265330	cell-cycle-associated protein kinase GSK, putative				1		1	2
TGME49_265530	RNA recognition motif-containing protein	1			1	1		3
TGME49_270510	protein phosphatase PPM3C				1	1		2
TGME49_270320	asparaginyl-tRNA synthetase (NOB+tRNA synthase)	1			1	1		3
TGME49_273960	chaperonin GroS protein				1			1
TGME49_279390	proliferation-associated protein 2G4, putative				1	1	1	3
TGME49_284560	ribosomal protein RPL9				1			1
TGME49_289750	ribosomal-ubiquitin protein RPL40				1	1		2
TGME49_293340	ran binding family protein 1, putative			1	1	1	1	4
TGME49_311240	DnaJ family chaperone J1	1			1	1		3
TGME49_311720	chaperonin protein BiP				1			1
TGME49_314090	proteasome subunit beta type-3, putative				1	1		2
TGME49_316340	inner membrane complex protein IMC22				1	1		2
TGME49_319530	serine/arginine-rich splicing factor SR1				1	1	1	3
TGME49_320220	cytochrome b-c1 complex subunit Rieske, putative	1			1	1	1	4
		9	1	2	33	18	10
