# Supplementary material for: Proteome changes during in vitro culture adaptation of Toxoplasma gondii archetypal II and III field isolates
Source: Front Cell Infect Microbiol. 2025 Sep 16;15:1633384. doi: 10.3389/fcimb.2025.1633384 (PMC12479500; doi:10.3389/fcimb.2025.1633384)
Supplement: Supplementary Table 4 — Differentially abundant (DA) proteins in the six Type II and Type III canonical T. gondii strains as identified by empirical Bayes tests described in Materials and methods section. [file Table4.xlsx]

## Sheet: Proteins up 
GN	Fasta headers	TgSgSp1	TgShSp2	TgShSp3	TgShSp16	TgShSp24	Unique	N. of strains
TGME49_208830	Dense granule protein GRA16		1			1		2
TGME49_216790	ATP-binding cassette sub-family E member 1, putative		1			1		2
TGME49_218610	ATPase (DUF699) protein			1		1		2
TGME49_275470	Dense granule protein GRA15	1	1					2
TGME49_275650	Hypothetical protein		1			1		2
TGME49_200320	Hypoxanthine-xanthine-guanine phosphoribosyl transferase HXGPRT					1	1	1
TGME49_201130	Rhoptry kinase family protein ROP33					1	1	1
TGME49_201380	Chorismate synthase, putative			1			1	1
TGME49_202620	Dense granule protein GRA64					1	1	1
TGME49_205580	Nuclear factor NF4					1	1	1
TGME49_212410	Dense granule protein GRA11A					1	1	1
TGME49_215260	Carbamoylphosphate synthetase		1				1	1
TGME49_216510	Thioredoxin, putative					1	1	1
TGME49_217530	Dense granule protein GRA63					1	1	1
TGME49_228400	WD domain, G-beta repeat-containing protein			1			1	1
TGME49_232370	CW-type Zinc Finger protein			1			1	1
TGME49_233400	TAF9 RNA polymerase II, TATA box binding protein (TBP)-associated factor isoform 2 family protein					1	1	1
TGME49_235140	Secreted effector protein NSM					1	1	1
TGME49_237290	Hypothetical protein					1	1	1
TGME49_239010	E2F4-associated EZH2-inducing gene regulator TEEGR		1				1	1
TGME49_239530	Alanine-glyoxylate aminotransferase		1				1	1
TGME49_247240	Ubiquitin carboxyl-terminal hydrolase, family 1 protein			1			1	1
TGME49_247250	RbAp46					1	1	1
TGME49_247300	Hypothetical protein			1			1	1
TGME49_269650	FFD and TFG box motifs protein			1			1	1
TGME49_273120	SAG-related sequence SRS30C					1	1	1
TGME49_282190	Hydrolase, NUDIX family protein					1	1	1
TGME49_291930	RNA recognition motif-containing protein		1					1
TGME49_292260	SAG-related sequence SRS36B					1	1	1
TGME49_294980	Hypothetical protein					1	1	1
TGME49_301120	Acetyl-CoA acetyltransferase					1	1	1
TGME49_312480	Uracil phosphoribosyltransferase FUR1, putative			1			1	1
TGME49_320630	Phosphotransferase enzyme family protein			1			1	1
		1	8	9	0	20	27

## Sheet: Proteins down
GN	Fasta headers	TgSgSp1	TgShSp2	TgShSp3	TgShSp16	TgShSp24	Unique	N. of strains
TGME49_268860	Enolase 1	1	1	1	1	1		5
TGME49_207210	Hypothetical protein (transcription factor aptf-2; C. el.)		1	1	1	1		4
TGME49_259020	Bradyzoite antigen BAG1		1	1	1	1		4
TGME49_291040	Lactate dehydrogenase LDH2	1	1	1		1		4
TGME49_202020	DnAK-TPR		1	1		1		3
TGME49_207160	SAG-related sequence SRS49D		1		1	1		3
TGME49_209985	cAMP-dependent protein kinase		1		1	1		3
TGME49_264660	SAG-related sequence SRS44	1	1			1		3
TGME49_280570	SAG-related sequence SRS35A	1	1	1				3
TGME49_320190	SAG-related sequence SRS16B		1	1	1			3
TGME49_208730	Microneme adhesive repeat protein MCP4		1			1		2
TGME49_280580	SAG-related sequence SRS35B		1			1		2
TGME49_293790	Hypothetical protein		1			1		2
TGME49_203290	Dense granule protein GRA34					1	1	1
TGME49_203720	Vitamin K epoxide reductase family protein					1	1	1
TGME49_209755	Putative tryptophan-rich antigen, related protein (cyst matrix protein MAG2)					1	1	1
TGME49_216140	Tetratricopeptide repeat-containing protein ANK1		1					1
TGME49_224170	SAG-related sequence SRS60A				1		1	1
TGME49_253330	Rhoptry kinase family protein, truncated (incomplete catalytic triad)					1	1	1
TGME49_275320	Penicillin amidase					1	1	1
TGME49_278080	Toxoplasma gondii family A protein		1				1	1
TGME49_308093	Rhoptry kinase family protein (incomplete catalytic triad)		1				1	1
TGME49_309930	Dense granule protein GRA56		1				1	1
		4	17	7	7	16	9

## Sheet: TgShSp1 up
GN	Fasta headers	Intensity	iBAQ peptides	MS/MS count	Only identified by site	Potential contaminant	Taxonomy IDs	iBAQ	Top3 Selected	LFQ Selected	iLFQ Sp1_1L1	iLFQ Sp1_1L2	iLFQ Sp1_1L3	iLFQ Sp1_1H1	iLFQ Sp1_1H2	iLFQ Sp1_1H3	iLFQ Sp2_2L1	iLFQ Sp2_2L2	iLFQ Sp2_2L3	iLFQ Sp2_2H1	iLFQ Sp2_2H2	iLFQ Sp2_2H3	iLFQ Sp3_3L1	iLFQ Sp3_3L2	iLFQ Sp3_3L3	iLFQ Sp3_3H1	iLFQ Sp3_3H2	iLFQ Sp3_3H3	iLFQ Sp16_4L1	iLFQ Sp16_4L2	iLFQ Sp16_4L3	iLFQ Sp16_4H1	iLFQ Sp16_4H2	iLFQ Sp16_4H3	iLFQ Sp24_5L1	iLFQ Sp24_5L2	iLFQ Sp24_5L3	iLFQ Sp24_5H1	iLFQ Sp24_5H2	iLFQ Sp24_5H3	iLFQ PigSp1_6L1	iLFQ PigSp1_6L2	iLFQ PigSp1_6L3	iLFQ PigSp1_6H1	iLFQ PigSp1_6H2	iLFQ PigSp1_6H3	iLFQ log2FC Sp1_H - Sp1_L	iLFQ log2FC Sp2_H - Sp2_L	iLFQ log2FC Sp3_H - Sp3_L
TGME49_275470	Dense granule protein GRA15	1223200000	16	176			-1	76452000	TRUE	TRUE	2.34143e+06	1.86737e+06	1.14893e+06	62288000	107710000	146950000	3.15248e+06	818753	842055	58724000	68474000	9.2985e+07	1.63236e+06	1.75974e+06	11210000	24166000	6.3699e+07	34109000	997424	2.09874e+06	596920	23022000	26521000	20186000	453828	689096	746497	326002	692550	643800	533552	1.46743e+06	734051	606598	1.07748e+06	1.28669e+06	5.86079	5.79744	3.55705
[truncated: 159 more columns]

## Sheet: TgShSp1 down
GN	Fasta headers	Intensity	iBAQ peptides	iBAQ	Top3 Selected	LFQ Selected	iLFQ Sp1_1L1	iLFQ Sp1_1L2	iLFQ Sp1_1L3	iLFQ Sp1_1H1	iLFQ Sp1_1H2	iLFQ Sp1_1H3	iLFQ Sp2_2L1	iLFQ Sp2_2L2	iLFQ Sp2_2L3	iLFQ Sp2_2H1	iLFQ Sp2_2H2	iLFQ Sp2_2H3	iLFQ Sp3_3L1	iLFQ Sp3_3L2	iLFQ Sp3_3L3	iLFQ Sp3_3H1	iLFQ Sp3_3H2	iLFQ Sp3_3H3	iLFQ Sp16_4L1	iLFQ Sp16_4L2	iLFQ Sp16_4L3	iLFQ Sp16_4H1	iLFQ Sp16_4H2	iLFQ Sp16_4H3	iLFQ Sp24_5L1	iLFQ Sp24_5L2	iLFQ Sp24_5L3	iLFQ Sp24_5H1	iLFQ Sp24_5H2	iLFQ Sp24_5H3	iLFQ PigSp1_6L1	iLFQ PigSp1_6L2	iLFQ PigSp1_6L3	iLFQ PigSp1_6H1	iLFQ PigSp1_6H2	iLFQ PigSp1_6H3	iLFQ log2FC Sp1_H - Sp1_L	iLFQ log2FC Sp2_H - Sp2_L	iLFQ log2FC Sp3_H - Sp3_L	iLFQ log2FC Sp16_H - Sp16_L	iLFQ log2FC Sp24_H - Sp24_L	iLFQ log2FC PigSp1_H - PigSp1_L	iLFQ EB_stat Sp1_H - Sp1_L
TGME49_264660	SAG-related sequence SRS44	124850000000	138	904740000	TRUE	TRUE	4589700000	4.6491e+09	5594700000	5.3482e+08	520530000	626570000	10385000000	4.3471e+09	13207000000	26375000	35311000	109450000	4.2967e+09	14221000000	1468900000	66188000	250100000	108880000	4201600000	7.2546e+09	2031500000	25899000	423210000	280180000	9.8598e+09	3229300000	11840000000	5023900	4155200	728540	3287900000	1842100000	1454500000	450720000	4062200000	4489100000	-3.13956	-7.49326	-5.20127	-4.76649	-11.5096	-0.0333501	-14.3737
TGME49_268860	Enolase 1	18147000000	19	955090000	TRUE	TRUE	582600000	152580000	4.3234e+08	351925	492674	922523	2420300000	807110000	1222600000	1.43611e+06	296312	813261	2956000000	2955600000	165790000	10396000	879782	340698	414010000	7.9778e+08	482930000	4158100	392400	725224	2731500000	517710000	1013900000	5868000	532879	1.04925e+06	637710000	113290000	119650000	250965	713160000	184040000	-9.28003	-10.8947	-9.59738	-9.00207	-9.56769	-2.6786	-14.405
TGME49_280570	SAG-related sequence SRS35A	16249000000	9	1805400000	TRUE	TRUE	830950000	322010000	8.8303e+08	708221	467517	679590	2989200000	879400000	1994600000	416650	1.61227e+06	333910	3236100000	2806400000	292160000	1.14856e+06	747382	359620	7.4782e+08	1416100000	845690000	2.53874e+06	4899700	2541300	4.0139e+07	1757300	38845000	639519	992200	401758	19569000	3377000	3656800	470670	15807000	9.0136e+06	-9.98927	-11.4814	-11.0003	-8.25196	-4.46393	-0.616479	-20.9035
TGME49_291040	Lactate dehydrogenase LDH2	14978000000	17	881060000	TRUE	TRUE	376950000	104300000	385140000	733405	490630	355193	2100300000	657860000	1354300000	774419	6.7683e+06	5109600	1585200000	2462600000	183110000	373331	426607	493806	337280000	6.5931e+08	416610000	729792	557844	15724000	1469200000	382610000	1191100000	269734	519777	285940	565170000	152700000	140000000	418285	6.9606e+08	218130000	-8.94	-8.68605	-11.0272	-7.92893	-11.3198	-2.5239	-14.2587
(no differentials with Pig Sp1)
[truncated: 155 more columns]

## Sheet: TgShSp2 up
GN	Fasta headers	Number of proteins	Razor + unique peptides	Sequence coverage [%]	Mol. weight [kDa]	Sequence length	Q-value	Score	Num Ident byMSMS//byMatch Sp1_L	Num Ident byMSMS//byMatch Sp1_H	Num Ident byMSMS//byMatch Sp2_L	Num Ident byMSMS//byMatch Sp2_H	Num Ident byMSMS//byMatch Sp3_L	Num Ident byMSMS//byMatch Sp3_H	Num Ident byMSMS//byMatch Sp16_L	Num Ident byMSMS//byMatch Sp16_H	Num Ident byMSMS//byMatch Sp24_L	Num Ident byMSMS//byMatch Sp24_H	Num Ident byMSMS//byMatch PigSp1_L	Num Ident byMSMS//byMatch PigSp1_H	Intensity	iBAQ peptides	MS/MS count	Only identified by site	Potential contaminant	Taxonomy IDs	iBAQ	Seen in # reps in Sp1_L	Seen in # reps in Sp1_H	Seen in # reps in Sp2_L	Seen in # reps in Sp2_H	Seen in # reps in Sp3_L	Seen in # reps in Sp3_H	Seen in # reps in Sp16_L	Seen in # reps in Sp16_H	Seen in # reps in Sp24_L	Seen in # reps in Sp24_H	Seen in # reps in PigSp1_L	Seen in # reps in PigSp1_H	OnOff Sp1_L vs Sp1_H onIn	StrictOnOff Sp1_L vs Sp1_H onIn	OnOff Sp2_L vs Sp2_H onIn	StrictOnOff Sp2_L vs Sp2_H onIn	OnOff Sp3_L vs Sp3_H onIn	StrictOnOff Sp3_L vs Sp3_H onIn	OnOff Sp16_L vs Sp16_H onIn	StrictOnOff Sp16_L vs Sp16_H onIn	OnOff Sp24_L vs Sp24_H onIn	StrictOnOff Sp24_L vs Sp24_H onIn
TGME49_208830	Dense granule protein GRA16	1	13	42.2	54.771	505	0	83.063	2//0	3//0	0//1	3//0	1//0	3//0	0//0	3//0	0//0	3//0	2//0	3//0	1858400000	29	265			-1	64081000	2	3	1	3	1	3	0	3	0	3	2	3							Sp16_H	Sp16_H	Sp24_H	Sp24_H
TGME49_215260	Carbamoylphosphate synthetase	1	34	33.3	187.04	1699	0	187.01	3//0	3//0	0//0	3//0	2//0	3//0	1//1	3//0	3//0	3//0	2//1	3//0	3739500000	89	494			-1	42017000	3	3	0	3	2	3	2	3	3	3	3	3			Sp2_H	Sp2_H
TGME49_216790	ATP-binding cassette sub-family E member 1, putative	1	12	29.7	69.219	613	0	34.436	2//0	3//0	0//0	3//0	2//0	3//0	1//0	3//0	0//1	3//0	2//0	3//0	1129700000	30	213			-1	37658000	2	3	0	3	2	3	1	3	1	3	2	3			Sp2_H	Sp2_H
TGME49_239010	E2F4-associated EZH2-inducing gene regulator TEEGR	1	14	51.8	79.587	772	0	323.31	1//1	3//0	0//0	3//0	0//1	3//0	1//0	2//1	0//0	2//0	2//1	3//0	1761800000	23	163			-1	76599000	2	3	0	3	1	3	1	3	0	2	3	3			Sp2_H	Sp2_H					Sp24_H
TGME49_239530	Alanine-glyoxylate aminotransferase	1	10	29	57.437	517	0	32.653	3//0	3//0	0//1	3//0	1//0	3//0	2//0	3//0	1//0	3//0	3//0	3//0	2330400000	26	148			-1	89629000	3	3	1	3	1	3	2	3	1	3	3	3
TGME49_275470	Dense granule protein GRA15	1	13	53.1	57.889	550	0	309.99	0//0	3//0	0//0	3//0	0//1	3//0	0//0	2//1	0//0	0//0	0//0	0//0	1223200000	16	176			-1	76452000	0	3	0	3	1	3	0	3	0	0	0	0	Sp1_H	Sp1_H	Sp2_H	Sp2_H			Sp16_H	Sp16_H
TGME49_275650	Hypothetical protein	1	31	49.7	101.16	877	0	187.05	2//0	3//0	1//0	3//0	1//1	3//0	2//0	3//0	2//0	3//0	2//0	3//0	3187400000	50	697			-1	63747000	2	3	1	3	2	3	2	3	2	3	2	3
TGME49_291930	RNA recognition motif-containing protein	1	14	22.7	73.117	705	0	117.65	2//0	3//0	1//1	3//0	3//0	3//0	2//0	3//0	1//2	3//0	3//0	3//0	3552200000	37	515			-1	96006000	2	3	2	3	3	3	2	3	3	3	3	3
[truncated: 202 more columns]

## Sheet: TgShSp2 down
GN	Fasta headers	Number of proteins	Razor + unique peptides	Sequence coverage [%]	Mol. weight [kDa]	Sequence length	Q-value	Score	Num Ident byMSMS//byMatch Sp1_L	Num Ident byMSMS//byMatch Sp1_H	Num Ident byMSMS//byMatch Sp2_L	Num Ident byMSMS//byMatch Sp2_H	Num Ident byMSMS//byMatch Sp3_L	Num Ident byMSMS//byMatch Sp3_H	Num Ident byMSMS//byMatch Sp16_L	Num Ident byMSMS//byMatch Sp16_H	Num Ident byMSMS//byMatch Sp24_L	Num Ident byMSMS//byMatch Sp24_H	Num Ident byMSMS//byMatch PigSp1_L	Num Ident byMSMS//byMatch PigSp1_H	Intensity	iBAQ peptides	MS/MS count	Only identified by site	Potential contaminant	Taxonomy IDs	iBAQ	Seen in # reps in Sp1_L	Seen in # reps in Sp1_H	Seen in # reps in Sp2_L	Seen in # reps in Sp2_H	Seen in # reps in Sp3_L	Seen in # reps in Sp3_H	Seen in # reps in Sp16_L	Seen in # reps in Sp16_H	Seen in # reps in Sp24_L	Seen in # reps in Sp24_H	Seen in # reps in PigSp1_L	Seen in # reps in PigSp1_H	OnOff Sp1_L vs Sp1_H onIn	StrictOnOff Sp1_L vs Sp1_H onIn	OnOff Sp2_L vs Sp2_H onIn	StrictOnOff Sp2_L vs Sp2_H onIn	OnOff Sp3_L vs Sp3_H onIn	StrictOnOff Sp3_L vs Sp3_H onIn	OnOff Sp16_L vs Sp16_H onIn	StrictOnOff Sp16_L vs Sp16_H onIn	OnOff Sp24_L vs Sp24_H onIn	StrictOnOff Sp24_L vs Sp24_H onIn
TGME49_202020	DnAK-TPR	1	34	63.2	83.727	763	0	323.31	3//0	0//0	3//0	1//2	3//0	1//2	3//0	1//1	3//0	0//2	3//0	2//1	13139000000	41	904			-1	320470000	3	0	3	3	3	3	3	2	3	2	3	3	Sp1_L	Sp1_L
TGME49_207160	SAG-related sequence SRS49D	1	9	48.9	38.17	364	0	255.62	3//0	0//0	3//0	0//0	3//0	0//0	3//0	0//0	3//0	0//0	2//0	2//0	2955000000	16	204			-1	184690000	3	0	3	0	3	0	3	0	3	0	2	2	Sp1_L	Sp1_L	Sp2_L	Sp2_L	Sp3_L	Sp3_L	Sp16_L	Sp16_L	Sp24_L	Sp24_L
TGME49_207210	Hypothetical protein	1	7	70.9	13.039	110	0	233.12	3//0	1//2	3//0	0//1	3//0	1//1	3//0	2//1	3//0	0//0	3//0	3//0	15218000000	7	462			-1	2174100000	3	3	3	1	3	2	3	3	3	0	3	3									Sp24_L	Sp24_L
TGME49_208730	Microneme protein, putative	1	19	31	104.83	999	0	323.31	3//0	0//0	3//0	0//0	2//0	0//0	3//0	0//0	3//0	0//0	2//0	2//1	2162200000	52	260			-1	41581000	3	0	3	0	2	0	3	0	3	0	2	3	Sp1_L	Sp1_L	Sp2_L	Sp2_L	Sp3_L		Sp16_L	Sp16_L	Sp24_L	Sp24_L
TGME49_209985	cAMP-dependent protein kinase	1	16	41.9	61.798	571	0	182.8	3//0	2//1	3//0	0//1	2//1	0//2	3//0	0//0	3//0	0//3	2//1	3//0	4345900000	22	344			-1	197540000	3	3	3	1	3	2	3	0	3	3	3	3							Sp16_L	Sp16_L
TGME49_216140	Tetratricopeptide repeat-containing protein	1	19	47.1	61.167	563	0	232.64	3//0	0//0	3//0	1//1	3//0	0//2	3//0	0//0	3//0	0//0	3//0	2//1	3166600000	33	418			-1	95956000	3	0	3	2	3	2	3	0	3	0	3	3	Sp1_L	Sp1_L					Sp16_L	Sp16_L	Sp24_L	Sp24_L
TGME49_259020	Bradyzoite antigen BAG1	1	9	51.5	25.041	229	0	323.31	3//0	0//0	3//0	0//0	3//0	0//0	3//0	0//0	3//0	0//0	3//0	2//0	14137000000	9	595			-1	1570700000	3	0	3	0	3	0	3	0	3	0	3	2	Sp1_L	Sp1_L	Sp2_L	Sp2_L	Sp3_L	Sp3_L	Sp16_L	Sp16_L	Sp24_L	Sp24_L
TGME49_264660	SAG-related sequence SRS44	1	110	65.1	262.47	2451	0	323.31	3//0	3//0	3//0	3//0	3//0	3//0	3//0	3//0	3//0	3//0	3//0	3//0	124850000000	138	6992			-1	904740000	3	3	3	3	3	3	3	3	3	3	3	3
TGME49_268860	Enolase 1	1	18	66.2	48.341	444	0	266.43	3//0	0//3	3//0	0//3	3//0	1//2	3//0	0//3	3//0	1//2	3//0	2//1	18147000000	19	507			-1	955090000	3	0	3	0	3	1	3	1	3	1	3	2	Sp1_L	Sp1_L	Sp2_L	Sp2_L
TGME49_278080	Toxoplasma gondii family A protein	1	16	48.3	52.459	499	0	142.19	2//0	0//0	3//0	0//0	3//0	0//0	3//0	3//0	2//0	0//0	0//0	0//0	1455000000	24	156			-1	60624000	2	0	3	0	3	0	3	3	2	0	0	0	Sp1_L		Sp2_L	Sp2_L	Sp3_L	Sp3_L			Sp24_L
TGME49_280570	SAG-related sequence SRS35A	1	7	48.3	18.53	172	0	31.705	3//0	1//0	3//0	0//1	3//0	0//1	3//0	2//0	2//1	0//0	1//2	2//0	16249000000	9	666			-1	1805400000	3	1	3	1	3	1	3	2	3	0	3	2									Sp24_L	Sp24_L
TGME49_280580	SAG-related sequence SRS35B	1	2	30.6	19.363	180	0	8.8071	3//0	2//0	3//0	0//0	3//0	0//0	3//0	0//0	3//0	0//0	2//0	2//0	608520000	8	75			-1	76065000	3	2	3	0	3	0	3	0	3	0	2	2			Sp2_L	Sp2_L	Sp3_L	Sp3_L	Sp16_L	Sp16_L	Sp24_L	Sp24_L
TGME49_291040	Lactate dehydrogenase LDH2	1	19	80.1	35.334	326	0	323.31	3//0	1//0	3//0	1//1	3//0	0//0	3//0	0//1	3//0	0//0	3//0	2//0	14978000000	17	1005			-1	881060000	3	1	3	2	3	0	3	1	3	0	3	2					Sp3_L	Sp3_L			Sp24_L	Sp24_L
TGME49_293790	Hypothetical protein	1	11	47.3	35.114	298	0	28.063	2//0	0//0	3//0	0//2	3//0	0//1	3//0	0//0	3//0	0//0	2//1	2//0	1411800000	15	128			-1	94122000	2	0	3	2	3	1	3	0	3	0	3	2	Sp1_L						Sp16_L	Sp16_L	Sp24_L	Sp24_L
TGME49_308093	Rhoptry kinase family protein (incomplete catalytic triad)	2	13	46.7	59.866	538	0	49.982	3//0	3//0	2//1	0//0	2//0	1//0	3//0	0//3	2//0	0//0	1//0	0//0	1233300000	27	137			-1;-1	45676000	3	3	3	0	2	1	3	3	2	0	1	0			Sp2_L	Sp2_L					Sp24_L
TGME49_309930	Dense granule protein GRA56	1	12	23	108.89	982	0	132.12	3//0	0//0	3//0	0//1	2//0	2//0	3//0	1//0	3//0	3//0	3//0	2//0	1562900000	45	220			-1	34730000	3	0	3	1	2	2	3	1	3	3	3	2	Sp1_L	Sp1_L
TGME49_320190	SAG-related sequence SRS16B	1	8	33.2	41.479	398	0	323.31	3//0	3//0	3//0	0//0	3//0	0//0	3//0	0//0	2//0	0//0	1//0	2//0	2039900000	21	285			-1	97137000	3	3	3	0	3	0	3	0	2	0	1	2			Sp2_L	Sp2_L	Sp3_L	Sp3_L	Sp16_L	Sp16_L	Sp24_L
[truncated: 202 more columns]

## Sheet: TgShSp3 H up
GN	Fasta headers	Number of proteins	Razor + unique peptides	Sequence coverage [%]	Mol. weight [kDa]	Sequence length	Q-value	Score	Num Ident byMSMS//byMatch Sp1_L	Num Ident byMSMS//byMatch Sp1_H	Num Ident byMSMS//byMatch Sp2_L	Num Ident byMSMS//byMatch Sp2_H	Num Ident byMSMS//byMatch Sp3_L	Num Ident byMSMS//byMatch Sp3_H	Num Ident byMSMS//byMatch Sp16_L	Num Ident byMSMS//byMatch Sp16_H	Num Ident byMSMS//byMatch Sp24_L	Num Ident byMSMS//byMatch Sp24_H	Num Ident byMSMS//byMatch PigSp1_L	Num Ident byMSMS//byMatch PigSp1_H	Intensity	iBAQ peptides	MS/MS count	Only identified by site	Potential contaminant	Taxonomy IDs	iBAQ	Seen in # reps in Sp1_L	Seen in # reps in Sp1_H	Seen in # reps in Sp2_L	Seen in # reps in Sp2_H	Seen in # reps in Sp3_L	Seen in # reps in Sp3_H	Seen in # reps in Sp16_L	Seen in # reps in Sp16_H	Seen in # reps in Sp24_L	Seen in # reps in Sp24_H	Seen in # reps in PigSp1_L	Seen in # reps in PigSp1_H	OnOff Sp1_L vs Sp1_H onIn	StrictOnOff Sp1_L vs Sp1_H onIn	OnOff Sp2_L vs Sp2_H onIn	StrictOnOff Sp2_L vs Sp2_H onIn	OnOff Sp3_L vs Sp3_H onIn	StrictOnOff Sp3_L vs Sp3_H onIn	OnOff Sp16_L vs Sp16_H onIn	StrictOnOff Sp16_L vs Sp16_H onIn	OnOff Sp24_L vs Sp24_H onIn	StrictOnOff Sp24_L vs Sp24_H onIn
TGME49_201380	Chorismate synthase, putative	1	9	33.8	58.104	536	0	45.806	3//0	3//0	0//0	3//0	0//0	3//0	1//0	2//0	1//0	3//0	2//0	3//0	744050000	29	165			-1	25657000	3	3	0	3	0	3	1	2	1	3	2	3			Sp2_H	Sp2_H	Sp3_H	Sp3_H
TGME49_218610	ATPase (DUF699) protein	1	10	19.6	136.21	1247	0	89.221	3//0	2//1	0//1	3//0	1//0	3//0	1//1	3//0	0//0	3//0	2//0	3//0	1200100000	62	118			-1	19357000	3	3	1	3	1	3	2	3	0	3	2	3									Sp24_H	Sp24_H
TGME49_228400	WD domain, G-beta repeat-containing protein	1	6	17.6	69.953	632	0	5.7023	3//0	3//0	0//0	1//0	0//0	1//2	3//0	3//0	3//0	3//0	2//0	1//0	1212600000	31	17			-1	39117000	3	3	0	1	0	3	3	3	3	3	2	1					Sp3_H	Sp3_H
TGME49_232370	CW-type Zinc Finger protein	1	10	19.7	118.71	1156	0	52.285	2//0	3//0	0//0	2//1	1//0	3//0	1//0	3//0	2//0	3//0	2//0	3//0	1086200000	42	220			-1	25862000	2	3	0	3	1	3	1	3	2	3	2	3			Sp2_H	Sp2_H
TGME49_247240	Ubiquitin carboxyl-terminal hydrolase, family 1 protein	1	9	37.1	45.341	407	0	40.383	1//1	3//0	0//0	3//0	2//0	3//0	1//0	3//0	1//1	3//0	2//0	3//0	1038500000	20	159			-1	51923000	2	3	0	3	2	3	1	3	2	3	2	3			Sp2_H	Sp2_H
TGME49_247300	Hypothetical protein	1	12	34.7	95.511	903	0	46.972	2//0	3//0	0//1	2//0	0//0	3//0	1//1	3//0	1//1	3//0	2//0	1//0	888800000	33	90			-1	26933000	2	3	1	2	0	3	2	3	2	3	2	1					Sp3_H	Sp3_H
TGME49_269650	FFD and TFG box motifs protein	1	8	27.4	51.44	492	0	64.134	2//0	3//0	2//0	3//0	1//0	3//0	1//0	3//0	1//0	3//0	2//0	3//0	1645400000	17	323			-1	96790000	2	3	2	3	1	3	1	3	1	3	2	3
TGME49_312480	Uracil phosphoribosyltransferase FUR1, putative	1	8	36.9	27.646	244	0	19.686	1//0	3//0	0//3	3//0	1//0	3//0	1//1	3//0	2//0	3//0	3//0	3//0	1066700000	15	144			-1	71116000	1	3	3	3	1	3	2	3	2	3	3	3
TGME49_320630	Phosphotransferase enzyme family protein	1	15	41.6	69.383	630	0	73.12	2//0	3//0	1//0	3//0	0//0	3//0	1//0	1//0	2//0	3//0	2//1	3//0	1411900000	33	262			-1	42786000	2	3	1	3	0	3	1	1	2	3	3	3					Sp3_H	Sp3_H
[truncated: 202 more columns]

## Sheet: TgShSp3 down
GN	Fasta headers	Number of proteins	Razor + unique peptides	Sequence coverage [%]	Mol. weight [kDa]	Sequence length	Q-value	Score	Num Ident byMSMS//byMatch Sp1_L	Num Ident byMSMS//byMatch Sp1_H	Num Ident byMSMS//byMatch Sp2_L	Num Ident byMSMS//byMatch Sp2_H	Num Ident byMSMS//byMatch Sp3_L	Num Ident byMSMS//byMatch Sp3_H	Num Ident byMSMS//byMatch Sp16_L	Num Ident byMSMS//byMatch Sp16_H	Num Ident byMSMS//byMatch Sp24_L	Num Ident byMSMS//byMatch Sp24_H	Num Ident byMSMS//byMatch PigSp1_L	Num Ident byMSMS//byMatch PigSp1_H	Intensity	iBAQ peptides	MS/MS count	Only identified by site	Potential contaminant	Taxonomy IDs	iBAQ	Seen in # reps in Sp1_L	Seen in # reps in Sp1_H	Seen in # reps in Sp2_L	Seen in # reps in Sp2_H	Seen in # reps in Sp3_L	Seen in # reps in Sp3_H	Seen in # reps in Sp16_L	Seen in # reps in Sp16_H	Seen in # reps in Sp24_L	Seen in # reps in Sp24_H	Seen in # reps in PigSp1_L	Seen in # reps in PigSp1_H	OnOff Sp1_L vs Sp1_H onIn	StrictOnOff Sp1_L vs Sp1_H onIn	OnOff Sp2_L vs Sp2_H onIn	StrictOnOff Sp2_L vs Sp2_H onIn	OnOff Sp3_L vs Sp3_H onIn	StrictOnOff Sp3_L vs Sp3_H onIn	OnOff Sp16_L vs Sp16_H onIn	StrictOnOff Sp16_L vs Sp16_H onIn	OnOff Sp24_L vs Sp24_H onIn	StrictOnOff Sp24_L vs Sp24_H onIn
TGME49_202020	DnAK-TPR	1	34	63.2	83.727	763	0	323.31	3//0	0//0	3//0	1//2	3//0	1//2	3//0	1//1	3//0	0//2	3//0	2//1	13139000000	41	904			-1	320470000	3	0	3	3	3	3	3	2	3	2	3	3	Sp1_L	Sp1_L
TGME49_207210	Hypothetical protein	1	7	70.9	13.039	110	0	233.12	3//0	1//2	3//0	0//1	3//0	1//1	3//0	2//1	3//0	0//0	3//0	3//0	15218000000	7	462			-1	2174100000	3	3	3	1	3	2	3	3	3	0	3	3									Sp24_L	Sp24_L
TGME49_259020	Bradyzoite antigen BAG1	1	9	51.5	25.041	229	0	323.31	3//0	0//0	3//0	0//0	3//0	0//0	3//0	0//0	3//0	0//0	3//0	2//0	14137000000	9	595			-1	1570700000	3	0	3	0	3	0	3	0	3	0	3	2	Sp1_L	Sp1_L	Sp2_L	Sp2_L	Sp3_L	Sp3_L	Sp16_L	Sp16_L	Sp24_L	Sp24_L
TGME49_268860	Enolase 1	1	18	66.2	48.341	444	0	266.43	3//0	0//3	3//0	0//3	3//0	1//2	3//0	0//3	3//0	1//2	3//0	2//1	18147000000	19	507			-1	955090000	3	0	3	0	3	1	3	1	3	1	3	2	Sp1_L	Sp1_L	Sp2_L	Sp2_L
TGME49_280570	SAG-related sequence SRS35A	1	7	48.3	18.53	172	0	31.705	3//0	1//0	3//0	0//1	3//0	0//1	3//0	2//0	2//1	0//0	1//2	2//0	16249000000	9	666			-1	1805400000	3	1	3	1	3	1	3	2	3	0	3	2									Sp24_L	Sp24_L
TGME49_291040	Lactate dehydrogenase LDH2	1	19	80.1	35.334	326	0	323.31	3//0	1//0	3//0	1//1	3//0	0//0	3//0	0//1	3//0	0//0	3//0	2//0	14978000000	17	1005			-1	881060000	3	1	3	2	3	0	3	1	3	0	3	2					Sp3_L	Sp3_L			Sp24_L	Sp24_L
TGME49_320190	SRS16B	1	8	33.2	41.479	398	0	323.31	3//0	3//0	3//0	0//0	3//0	0//0	3//0	0//0	2//0	0//0	1//0	2//0	2039900000	21	285			-1	97137000	3	3	3	0	3	0	3	0	2	0	1	2			Sp2_L	Sp2_L	Sp3_L	Sp3_L	Sp16_L	Sp16_L	Sp24_L
[truncated: 202 more columns]

## Sheet: TgShSp16 down
GN	Fasta headers	Number of proteins	Razor + unique peptides	Sequence coverage [%]	Mol. weight [kDa]	Sequence length	Q-value	Score	Num Ident byMSMS//byMatch Sp1_L	Num Ident byMSMS//byMatch Sp1_H	Num Ident byMSMS//byMatch Sp2_L	Num Ident byMSMS//byMatch Sp2_H	Num Ident byMSMS//byMatch Sp3_L	Num Ident byMSMS//byMatch Sp3_H	Num Ident byMSMS//byMatch Sp16_L	Num Ident byMSMS//byMatch Sp16_H	Num Ident byMSMS//byMatch Sp24_L	Num Ident byMSMS//byMatch Sp24_H	Num Ident byMSMS//byMatch PigSp1_L	Num Ident byMSMS//byMatch PigSp1_H	Intensity	iBAQ peptides	MS/MS count	Only identified by site	Potential contaminant	Taxonomy IDs	iBAQ	Seen in # reps in Sp1_L	Seen in # reps in Sp1_H	Seen in # reps in Sp2_L	Seen in # reps in Sp2_H	Seen in # reps in Sp3_L	Seen in # reps in Sp3_H	Seen in # reps in Sp16_L	Seen in # reps in Sp16_H	Seen in # reps in Sp24_L	Seen in # reps in Sp24_H	Seen in # reps in PigSp1_L	Seen in # reps in PigSp1_H	OnOff Sp1_L vs Sp1_H onIn	StrictOnOff Sp1_L vs Sp1_H onIn	OnOff Sp2_L vs Sp2_H onIn	StrictOnOff Sp2_L vs Sp2_H onIn	OnOff Sp3_L vs Sp3_H onIn	StrictOnOff Sp3_L vs Sp3_H onIn	OnOff Sp16_L vs Sp16_H onIn	StrictOnOff Sp16_L vs Sp16_H onIn	OnOff Sp24_L vs Sp24_H onIn	StrictOnOff Sp24_L vs Sp24_H onIn
TGME49_207160	SAG-related sequence SRS49D	1	9	48.9	38.17	364	0	255.62	3//0	0//0	3//0	0//0	3//0	0//0	3//0	0//0	3//0	0//0	2//0	2//0	2955000000	16	204			-1	184690000	3	0	3	0	3	0	3	0	3	0	2	2	Sp1_L	Sp1_L	Sp2_L	Sp2_L	Sp3_L	Sp3_L	Sp16_L	Sp16_L	Sp24_L	Sp24_L
TGME49_207210	Hypothetical protein	1	7	70.9	13.039	110	0	233.12	3//0	1//2	3//0	0//1	3//0	1//1	3//0	2//1	3//0	0//0	3//0	3//0	15218000000	7	462			-1	2174100000	3	3	3	1	3	2	3	3	3	0	3	3									Sp24_L	Sp24_L
TGME49_209985	cAMP-dependent protein kinase	1	16	41.9	61.798	571	0	182.8	3//0	2//1	3//0	0//1	2//1	0//2	3//0	0//0	3//0	0//3	2//1	3//0	4345900000	22	344			-1	197540000	3	3	3	1	3	2	3	0	3	3	3	3							Sp16_L	Sp16_L
TGME49_224170	SAG-related sequence SRS60A	1	6	36.9	32.902	314	0	35.736	2//0	0//0	2//0	0//0	2//0	0//0	3//0	0//0	2//0	0//0	1//1	2//0	632040000	6	76			-1	105340000	2	0	2	0	2	0	3	0	2	0	2	2	Sp1_L		Sp2_L		Sp3_L		Sp16_L	Sp16_L	Sp24_L
TGME49_259020	Bradyzoite antigen BAG1	1	9	51.5	25.041	229	0	323.31	3//0	0//0	3//0	0//0	3//0	0//0	3//0	0//0	3//0	0//0	3//0	2//0	14137000000	9	595			-1	1570700000	3	0	3	0	3	0	3	0	3	0	3	2	Sp1_L	Sp1_L	Sp2_L	Sp2_L	Sp3_L	Sp3_L	Sp16_L	Sp16_L	Sp24_L	Sp24_L
TGME49_268860	Enolase 1	1	18	66.2	48.341	444	0	266.43	3//0	0//3	3//0	0//3	3//0	1//2	3//0	0//3	3//0	1//2	3//0	2//1	18147000000	19	507			-1	955090000	3	0	3	0	3	1	3	1	3	1	3	2	Sp1_L	Sp1_L	Sp2_L	Sp2_L
TGME49_320190	SAG-related sequence SRS16B	1	8	33.2	41.479	398	0	323.31	3//0	3//0	3//0	0//0	3//0	0//0	3//0	0//0	2//0	0//0	1//0	2//0	2039900000	21	285			-1	97137000	3	3	3	0	3	0	3	0	2	0	1	2			Sp2_L	Sp2_L	Sp3_L	Sp3_L	Sp16_L	Sp16_L	Sp24_L
(no proteins with significantly higher levels at higher passages)
[truncated: 202 more columns]

## Sheet: TgShSp24 up
GN	Fasta headers	Number of proteins	Razor + unique peptides	Sequence coverage [%]	Mol. weight [kDa]	Sequence length	Q-value	Score	Num Ident byMSMS//byMatch Sp1_L	Num Ident byMSMS//byMatch Sp1_H	Num Ident byMSMS//byMatch Sp2_L	Num Ident byMSMS//byMatch Sp2_H	Num Ident byMSMS//byMatch Sp3_L	Num Ident byMSMS//byMatch Sp3_H	Num Ident byMSMS//byMatch Sp16_L	Num Ident byMSMS//byMatch Sp16_H	Num Ident byMSMS//byMatch Sp24_L	Num Ident byMSMS//byMatch Sp24_H	Num Ident byMSMS//byMatch PigSp1_L	Num Ident byMSMS//byMatch PigSp1_H	Intensity	iBAQ peptides	MS/MS count	Only identified by site	Potential contaminant	Taxonomy IDs	iBAQ	Seen in # reps in Sp1_L	Seen in # reps in Sp1_H	Seen in # reps in Sp2_L	Seen in # reps in Sp2_H	Seen in # reps in Sp3_L	Seen in # reps in Sp3_H	Seen in # reps in Sp16_L	Seen in # reps in Sp16_H	Seen in # reps in Sp24_L	Seen in # reps in Sp24_H	Seen in # reps in PigSp1_L	Seen in # reps in PigSp1_H	OnOff Sp1_L vs Sp1_H onIn	StrictOnOff Sp1_L vs Sp1_H onIn	OnOff Sp2_L vs Sp2_H onIn	StrictOnOff Sp2_L vs Sp2_H onIn	OnOff Sp3_L vs Sp3_H onIn	StrictOnOff Sp3_L vs Sp3_H onIn	OnOff Sp16_L vs Sp16_H onIn	StrictOnOff Sp16_L vs Sp16_H onIn	OnOff Sp24_L vs Sp24_H onIn	StrictOnOff Sp24_L vs Sp24_H onIn
TGME49_200320	Hypoxanthine-xanthine-guanine phosphoribosyl transferase HXGPRT	1	8	49.8	31.485	279	0	186.47	3//0	3//0	3//0	3//0	2//0	3//0	3//0	3//0	2//0	3//0	2//0	3//0	3941900000	13	479			-1	303220000	3	3	3	3	2	3	3	3	2	3	2	3
TGME49_201130	Rhoptry kinase family protein ROP33	1	8	21.4	80.191	746	0	46.29	3//0	2//0	2//0	3//0	0//0	1//0	0//1	3//0	0//0	3//0	2//0	1//1	434210000	29	40			-1	14973000	3	2	2	3	0	1	1	3	0	3	2	2									Sp24_H	Sp24_H
TGME49_202620	Dense granule protein GRA64	1	8	46.7	36.092	330	0	83.875	3//0	3//0	2//0	3//0	3//0	3//0	3//0	3//0	0//0	3//0	1//1	3//0	2278100000	9	278			-1	253120000	3	3	2	3	3	3	3	3	0	3	2	3									Sp24_H	Sp24_H
TGME49_205580	Nuclear factor NF4	1	13	46.5	51.22	497	0	312.92	2//1	3//0	2//1	3//0	1//1	3//0	2//0	2//1	1//2	3//0	3//0	3//0	1608400000	27	193			-1	59571000	3	3	3	3	2	3	2	3	3	3	3	3
TGME49_208830	Dense granule protein GRA16	1	13	42.2	54.771	505	0	83.063	2//0	3//0	0//1	3//0	1//0	3//0	0//0	3//0	0//0	3//0	2//0	3//0	1858400000	29	265			-1	64081000	2	3	1	3	1	3	0	3	0	3	2	3							Sp16_H	Sp16_H	Sp24_H	Sp24_H
TGME49_212410	Dense granule protein GRA11A	1	5	16.1	80.09	752	0	23.74	0//0	3//0	0//0	0//0	0//0	0//0	0//0	2//0	0//0	3//0	0//0	3//0	335000000	13	64			-1	25770000	0	3	0	0	0	0	0	2	0	3	0	3	Sp1_H	Sp1_H					Sp16_H		Sp24_H	Sp24_H
TGME49_216510	Thioredoxin, putative	1	7	16.9	78.649	711	0	106.55	1//0	2//0	2//0	2//0	0//0	2//1	1//0	2//0	0//0	3//0	2//1	3//0	487880000	37	80			-1	13186000	1	2	2	2	0	3	1	2	0	3	3	3					Sp3_H	Sp3_H			Sp24_H	Sp24_H
TGME49_216790	ATP-binding cassette sub-family E member 1, putative	1	12	29.7	69.219	613	0	34.436	2//0	3//0	0//0	3//0	2//0	3//0	1//0	3//0	0//1	3//0	2//0	3//0	1129700000	30	213			-1	37658000	2	3	0	3	2	3	1	3	1	3	2	3			Sp2_H	Sp2_H
TGME49_217530	Dense granule protein GRA63	1	13	35.7	63.767	577	0	84.529	3//0	3//0	1//0	3//0	2//0	3//0	1//0	2//0	0//0	3//0	3//0	3//0	1131200000	28	241			-1	40399000	3	3	1	3	2	3	1	2	0	3	3	3									Sp24_H	Sp24_H
TGME49_218610	ATPase (DUF699) protein	1	10	19.6	136.21	1247	0	89.221	3//0	2//1	0//1	3//0	1//0	3//0	1//1	3//0	0//0	3//0	2//0	3//0	1200100000	62	118			-1	19357000	3	3	1	3	1	3	2	3	0	3	2	3									Sp24_H	Sp24_H
TGME49_233400	TAF9 RNA polymerase II, TATA box binding protein (TBP)-associated factor isoform 2 family protein	1	5	48.2	19.703	170	0	8.3169	1//0	3//0	0//0	3//0	0//0	3//0	0//0	1//0	0//0	3//0	0//2	2//1	255100000	10	68			-1	25510000	1	3	0	3	0	3	0	1	0	3	2	3			Sp2_H	Sp2_H	Sp3_H	Sp3_H			Sp24_H	Sp24_H
TGME49_235140	Secreted effector protein NSM	1	11	43.5	47.484	444	0	28.077	1//0	3//0	0//0	3//0	0//0	2//1	0//0	3//0	0//0	3//0	0//2	2//1	640320000	23	100			-1	27840000	1	3	0	3	0	3	0	3	0	3	2	3			Sp2_H	Sp2_H	Sp3_H	Sp3_H	Sp16_H	Sp16_H	Sp24_H	Sp24_H
TGME49_237290	Hypothetical protein	1	3	3.3	225.39	2115	0	5.5924	3//0	3//0	1//0	2//0	0//0	1//0	0//0	0//0	0//0	3//0	0//0	1//0	2454400000	102	24			-1	24063000	3	3	1	2	0	1	0	0	0	3	0	1									Sp24_H	Sp24_H
TGME49_247250	RbAp46	1	3	12.6	70.936	665	0	32.395	1//0	1//1	1//0	2//0	0//0	1//0	1//0	2//0	0//0	3//0	1//0	2//1	290960000	28	54			-1	10392000	1	2	1	2	0	1	1	2	0	3	1	3									Sp24_H	Sp24_H
TGME49_273120	SAG-related sequence SRS30C	1	10	47.9	40.018	374	0	91.801	2//0	2//0	0//0	2//0	0//0	2//0	1//0	3//0	0//0	3//0	1//1	3//0	967000000	19	194			-1	50895000	2	2	0	2	0	2	1	3	0	3	2	3			Sp2_H		Sp3_H				Sp24_H	Sp24_H
TGME49_275650	Hypothetical protein	1	31	49.7	101.16	877	0	187.05	2//0	3//0	1//0	3//0	1//1	3//0	2//0	3//0	2//0	3//0	2//0	3//0	3187400000	50	697			-1	63747000	2	3	1	3	2	3	2	3	2	3	2	3
TGME49_282190	Hydrolase, NUDIX family protein	1	5	33.1	39.24	363	0	15.847	1//0	3//0	0//0	2//0	0//0	2//0	0//0	2//0	0//0	3//0	2//0	1//0	247670000	15	73			-1	16511000	1	3	0	2	0	2	0	2	0	3	2	1			Sp2_H		Sp3_H		Sp16_H		Sp24_H	Sp24_H
TGME49_292260	SAG-related sequence SRS36B	1	7	34	38.679	362	0	149.9	0//0	2//0	0//0	0//0	0//0	0//0	0//0	0//0	0//0	3//0	1//1	3//0	421560000	17	110			-1	24797000	0	2	0	0	0	0	0	0	0	3	2	3	Sp1_H								Sp24_H	Sp24_H
TGME49_294980	Hypothetical protein	1	2	18.1	29.244	270	0	57.198	0//0	3//0	0//0	3//0	1//0	3//0	0//0	3//0	0//0	3//0	0//1	2//0	509880000	13	93			-1	39222000	0	3	0	3	1	3	0	3	0	3	1	2	Sp1_H	Sp1_H	Sp2_H	Sp2_H			Sp16_H	Sp16_H	Sp24_H	Sp24_H
TGME49_301120	Acetyl-CoA acetyltransferase	1	10	40.9	43.892	413	0	69.055	1//0	1//1	0//0	1//0	0//0	0//0	1//0	3//0	1//1	3//0	3//0	3//0	525600000	24	88			-1	21900000	1	2	0	1	0	0	1	3	2	3	3	3
[truncated: 202 more columns]

[truncated: 1 more sheets: TgShSp24 down]
